# Supplementary material for: Determining causal miRNAs and their signaling cascade in diseases using an influence diffusion model
Source: Sci Rep. 2017 Aug 15;7:8133. doi: 10.1038/s41598-017-08125-4 (PMC5557952; doi:10.1038/s41598-017-08125-4)
Supplement: Supplementary file 1 — Supplementary Dataset 1 [file 41598_2017_8125_MOESM1_ESM.xlsx]

## Sheet: Final
1) Original Dataset
Number	Sample_ID	Total_Drinking_Yrs	Diagnosis	hsa_miR_376c_st	hsa_miR_27a_st	hsa_miR_30e_st	hsa_miR_194_st	hsa_miR_9_st	hsa_miR_196a_star_st	hsa_miR_606_st	hsa_let_7b_star_st	hsa_miR_302b_star_st	hsa_miR_302c_star_st
1	46	14	Alcohol	6.72747	8.84627	7.33355	7.81311	5.59937	1.5131	1.39397	3.84394	1.55302	1.43067
2	45	20	Alcohol	7.17302	9.74627	7.98522	8.20091	6.84943	1.40298	1.40014	3.91941	1.85954	1.72128
3	57	20	Alcohol	7.43393	10.2846	8.04941	8.70302	7.22777	1.46267	1.26203	3.90282	2.01579	1.36451
4	26	24	Alcohol	7.08806	10.5275	8.30519	8.15796	7.13014	1.29988	1.1391	2.82325	1.92978	1.4557
5	61	26	Alcohol	1.72161	6.9911	2.41678	4.6331	1.61506	1.26339	1.36945	3.85504	2.16202	1.54124
6	33	27	Alcohol	6.13558	8.86637	7.61454	8.16657	6.69483	1.41103	1.5071	4.0069	1.73795	1.64234
7	70	28	Alcohol	7.03237	9.50467	8.01775	8.01718	6.42264	1.73357	1.08806	3.61486	1.68193	1.58338
8	43	29	Alcohol	6.81527	9.88895	7.99851	8.11442	6.80285	1.92884	1.55243	3.65455	1.58338	1.64647
9	24	31	Alcohol	2.13033	7.36822	3.57072	5.82857	3.24996	1.48575	1.7243	3.52127	1.64552	1.9865
10	42	31	Alcohol	4.17213	6.45798	6.41298	6.35429	2.81246	1.47387	1.34614	3.70863	1.74829	1.55389
11	64	31	Alcohol	7.18964	10.0452	8.1961	7.97705	8.52285	1.65692	1.38426	2.52042	2.07563	1.79148
12	60	32	Alcohol	6.59052	9.31617	7.33373	7.69974	7.77016	1.29478	1.31319	2.71325	1.69525	1.47647
13	40	34	Alcohol	7.03613	9.01265	7.75345	8.06933	7.02021	1.89606	1.39078	3.36479	1.67368	1.44979
14	13	36	Alcohol	6.09385	9.14035	7.54508	7.89529	6.56017	1.13933	1.42481	3.58558	1.62505	1.5355
15	56	37	Alcohol	6.96698	8.97001	7.55408	7.90956	7.07736	1.71759	1.37276	3.17747	2.24646	1.45679
16	62	39	Alcohol	6.54781	9.31934	7.45651	7.54476	6.6988	1.60284	1.32105	4.04805	1.8147	1.60284
17	48	48	Alcohol	5.9676	8.05707	7.26538	7.4183	6.59332	1.59638	1.53389	4.20425	1.69414	1.85871
18	76	48	Alcohol	7.02339	10.7902	8.06743	8.26218	6.96379	1.23375	1.40014	3.24495	1.62283	1.69278
1	66	22	Control	2.03077	3.44473	2.32073	3.75504	1.75099	2.63534	1.94929	3.97743	1.47999	1.44515
2	54	25	Control	6.39224	10.255	8.04437	8.28094	6.11967	1.48533	1.64268	3.63919	1.69182	1.57638
3	65	30	Control	7.13997	9.87122	7.65546	7.99038	7.95098	1.46233	1.4634	3.14828	1.70229	1.61989
4	69	30	Control	6.98172	9.77573	7.94944	7.86201	6.74895	1.46475	1.29219	3.5835	1.64123	1.40014
5	80	32	Control	6.89239	8.69359	7.36012	8.12789	6.35892	1.48415	1.72021	3.76173	1.79796	1.54724
6	20	37	Control	7.20682	9.06349	7.64144	7.67969	7.06188	1.67621	1.40024	3.45933	1.61069	1.58014
7	25	38	Control	6.44696	10.1331	8.02788	8.04267	7.49281	1.44707	1.44707	2.94405	2.35301	1.52831
8	74	39	Control	7.30356	9.98244	7.61335	7.9406	7.0369	1.46902	1.13285	3.34881	1.78884	1.50615
9	77	48	Control	3.65433	6.51462	5.80562	6.34243	2.63786	1.64773	1.43937	4.56208	1.35123	1.67533
10	73	57	Control	6.64446	9.05244	7.57531	8.0988	6.15016	1.43603	1.44441	3.45764	1.85765	1.53666
11	18	?	Control	3.49506	6.6807	6.90732	5.88287	3.11422	1.64727	1.31779	3.45478	1.64123	1.58698
12	27	?	Control	2.13421	8.23865	3.33985	6.33579	4.94046	1.83896	2.00167	2.04755	1.91077	1.69891
13	30	?	Control	6.88486	9.51074	7.63897	8.24283	6.59332	1.48533	1.24374	4.29834	1.69719	1.3742
14	35	?	Control	6.4797	7.89342	7.42589	7.30115	6.44688	1.48533	1.1527	3.85201	1.68988	1.44955
15	51	?	Control	6.44692	9.44376	7.53996	7.93138	6.08693	1.61099	1.62042	3.37129	1.8378	1.67728
16	68	?	Control	7.22867	10.0495	7.7884	8.13802	6.67419	1.39004	1.27482	2.99767	1.72713	1.50924
17	82	?	Control	7.56425	10.4012	8.47405	8.53282	7.58511	1.3988	1.50965	3.17669	1.53698	1.35314
2) With averaging of samples with same years in both ALCOHOL and CONTROL
Number	Sample_ID	Total_Drinking_Yrs	Diagnosis	hsa_miR_376c_st	hsa_miR_27a_st	hsa_miR_30e_st	hsa_miR_194_st	hsa_miR_9_st	hsa_miR_196a_star_st	hsa_miR_606_st	hsa_let_7b_star_st	hsa_miR_302b_star_st	hsa_miR_302c_star_st
1	46	14	Alcohol	6.72747	8.84627	7.33355	7.81311	5.59937	1.5131	1.39397	3.84394	1.55302	1.43067
2	45	20	Alcohol	7.30347	10.0154	8.01731	8.45196	7.0386	1.43283	1.33109	3.91112	1.93766	1.54289
4	26	24	Alcohol	7.08806	10.5275	8.30519	8.15796	7.13014	1.29988	1.1391	2.82325	1.92978	1.4557
5	61	26	Alcohol	1.72161	6.9911	2.41678	4.6331	1.61506	1.26339	1.36945	3.85504	2.16202	1.54124
6	33	27	Alcohol	6.13558	8.86637	7.61454	8.16657	6.69483	1.41103	1.5071	4.0069	1.73795	1.64234
7	70	28	Alcohol	7.03237	9.50467	8.01775	8.01718	6.42264	1.73357	1.08806	3.61486	1.68193	1.58338
8	43	29	Alcohol	6.81527	9.88895	7.99851	8.11442	6.80285	1.92884	1.55243	3.65455	1.58338	1.64647
9	24	31	Alcohol	4.49737	7.95713	6.05993	6.71997	4.86176	1.53885	1.4849	3.25011	1.82315	1.77729
12	60	32	Alcohol	6.59052	9.31617	7.33373	7.69974	7.77016	1.29478	1.31319	2.71325	1.69525	1.47647
13	40	34	Alcohol	7.03613	9.01265	7.75345	8.06933	7.02021	1.89606	1.39078	3.36479	1.67368	1.44979
14	13	36	Alcohol	6.09385	9.14035	7.54508	7.89529	6.56017	1.13933	1.42481	3.58558	1.62505	1.5355
15	56	37	Alcohol	6.96698	8.97001	7.55408	7.90956	7.07736	1.71759	1.37276	3.17747	2.24646	1.45679
16	62	39	Alcohol	6.54781	9.31934	7.45651	7.54476	6.6988	1.60284	1.32105	4.04805	1.8147	1.60284
17	48	48	Alcohol	6.4955	9.42364	7.66641	7.84024	6.77855	1.41507	1.46701	3.7246	1.65848	1.77574
1	66	22	Control	2.03077	3.44473	2.32073	3.75504	1.75099	2.63534	1.94929	3.97743	1.47999	1.44515
2	54	25	Control	6.39224	10.255	8.04437	8.28094	6.11967	1.48533	1.64268	3.63919	1.69182	1.57638
3	65	30	Control	7.06084	9.82348	7.80245	7.92619	7.34997	1.46354	1.3778	3.36589	1.67176	1.51002
5	80	32	Control	6.89239	8.69359	7.36012	8.12789	6.35892	1.48415	1.72021	3.76173	1.79796	1.54724
6	20	37	Control	7.20682	9.06349	7.64144	7.67969	7.06188	1.67621	1.40024	3.45933	1.61069	1.58014
7	25	38	Control	6.44696	10.1331	8.02788	8.04267	7.49281	1.44707	1.44707	2.94405	2.35301	1.52831
8	74	39	Control	7.30356	9.98244	7.61335	7.9406	7.0369	1.46902	1.13285	3.34881	1.78884	1.50615
9	77	48	Control	3.65433	6.51462	5.80562	6.34243	2.63786	1.64773	1.43937	4.56208	1.35123	1.67533
10	73	57	Control	6.64446	9.05244	7.57531	8.0988	6.15016	1.43603	1.44441	3.45764	1.85765	1.53666
11	18	?	Control	3.49506	6.6807	6.90732	5.88287	3.11422	1.64727	1.31779	3.45478	1.64123	1.58698
12	27	?	Control	2.13421	8.23865	3.33985	6.33579	4.94046	1.83896	2.00167	2.04755	1.91077	1.69891
13	30	?	Control	6.88486	9.51074	7.63897	8.24283	6.59332	1.48533	1.24374	4.29834	1.69719	1.3742
14	35	?	Control	6.4797	7.89342	7.42589	7.30115	6.44688	1.48533	1.1527	3.85201	1.68988	1.44955
15	51	?	Control	6.44692	9.44376	7.53996	7.93138	6.08693	1.61099	1.62042	3.37129	1.8378	1.67728
16	68	?	Control	7.22867	10.0495	7.7884	8.13802	6.67419	1.39004	1.27482	2.99767	1.72713	1.50924
17	82	?	Control	7.56425	10.4012	8.47405	8.53282	7.58511	1.3988	1.50965	3.17669	1.53698	1.35314
?	No time points available, hence not plotted in the charts
