# Supplementary material for: Determining causal miRNAs and their signaling cascade in diseases using an influence diffusion model
Source: Sci Rep. 2017 Aug 15;7:8133. doi: 10.1038/s41598-017-08125-4 (PMC5557952; doi:10.1038/s41598-017-08125-4)
Supplement: Supplementary file 2 — Supplementary Dataset 2 [file 41598_2017_8125_MOESM2_ESM.txt]

V1	V2	V3	V4	V5	V6	V7	V8	V9	V10	V11	V12	V13	V14	V15	V16	V17	V18	V19	V20	V21	V22	V23	V24	V25	V26	V27	V28	V29	V30	V31	V32	V33	V34	V35
hsa_miR_4261_st	1.87916	2.207	2.10767	2.55395	1.80509	1.83711	3.51592	2.14902	1.73593	2.24835	2.52997	2.72935	1.68548	2.00406	2.07237	2.73211	2.09496	2.12771	1.78137	1.60279	2.04981	1.62107	2.37836	1.97847	1.6654	2.01148	2.12014	1.92318	1.59282	2.74658	2.23002	1.73063	2.91627	1.72719	1.91517
hsa_miR_4266_st	1.73799	1.56461	1.64913	1.78113	1.93601	1.49522	1.78598	1.36041	2.35017	2.1821	1.74539	1.3907	1.65975	1.42571	1.64315	1.90455	1.68414	1.49091	2.07324	1.26012	1.6967	1.60352	1.41604	2.11541	1.40961	1.55011	1.66836	1.56571	1.93827	1.58058	1.40495	1.93365	1.85349	1.52668	1.73514
hsa_miR_4267_st	1.8188	1.8188	2.08935	1.68303	1.77023	1.92978	1.81987	1.3156	2.52567	1.62319	1.68213	1.68073	2.81636	2.14987	1.48877	2.03908	1.60884	1.64953	2.21533	1.86617	1.52048	3.08597	1.53601	1.8188	1.84004	1.78767	1.07929	1.74505	1.50191	1.46399	1.52145	2.22373	2.11566	1.6164	1.95632
hsa_miR_4279_st	1.72384	1.43375	1.32214	1.25066	1.90002	1.74337	1.98536	1.67229	1.64428	1.8946	1.84734	1.67229	1.60056	1.63244	1.56715	1.81338	2.09856	2.14451	1.94501	1.80948	1.40664	1.74555	1.53971	1.50434	1.94355	2.83242	1.97676	1.59341	1.51908	1.18775	1.72874	1.52282	1.57594	2.31857	1.73303
hsa_miR_4291_st	2.01292	1.82358	2.55709	2.58141	2.21409	2.0135	3.07604	1.79489	2.01292	2.64528	1.65635	2.00051	2.20178	2.17639	2.49111	1.85411	2.12561	2.01421	1.84916	2.0488	1.547	1.82927	1.90785	2.2112	2.344	1.64531	2.32695	2.37433	1.87964	2.29899	2.1004	2.03475	1.6597	2.01292	2.04042
hsa_miR_4297_st	1.53937	1.50284	1.76143	1.57848	0.891926	1.56042	2.86435	1.25652	2.10466	1.37643	1.31557	1.31549	1.13443	1.30108	1.35546	1.53137	1.30147	1.80502	1.16871	1.368	1.30285	1.942	1.52763	1.32556	1.22011	2.34435	1.52817	1.16255	1.60817	1.50634	1.40895	1.62964	1.2712	1.3907	0.983242
hsa_miR_4310_st	4.7888	5.24949	3.93719	4.14065	4.43158	4.02733	3.2762	5.36237	5.39136	5.28829	5.21917	5.51497	4.40792	5.05303	4.63338	5.45775	4.7888	2.96047	4.85435	4.98848	4.17806	4.74082	5.17651	3.52106	4.65318	7.4715	4.33825	4.72348	4.51336	4.80693	5.08422	4.39071	5.72108	5.09847	4.18174
hsa_miR_1275_st	7.3446	8.4186	7.07193	10.1516	7.92361	7.29614	9.46752	6.95033	7.23468	8.27076	7.03764	7.74871	8.28274	7.26604	8.66024	8.34647	7.28495	7.28692	6.8953	6.28676	7.03212	9.19302	7.72422	7.91721	6.94429	9.59944	6.92213	8.51965	7.77951	7.20661	6.6947	7.22372	8.39753	6.88298	7.09427
hsa_miR_1279_st	2.12071	1.88014	1.32214	1.71503	2.0059	1.49809	2.75794	1.9196	2.09534	3.073	1.6141	2.38031	1.24777	1.83845	1.53674	3.08167	1.36462	1.51362	1.76962	1.53561	1.69177	2.42172	2.51061	1.81041	1.84936	2.2097	2.08026	1.85717	1.22159	1.84839	1.81509	1.73205	2.9502	2.52807	1.52077
hsa_miR_1280_st	8.69211	10.203	9.24648	9.53994	7.63947	7.44848	9.76251	8.11386	8.61953	9.26624	7.78496	10.2415	7.76001	7.98146	8.37397	9.03102	8.50863	8.34161	9.43036	7.21473	9.68744	10.7979	9.69662	6.94536	8.06269	11.7385	8.59493	9.30713	7.49274	9.80004	8.80206	7.38278	10.2163	8.42637	7.37761
hsa_miR_1281_st	8.01649	9.4355	7.32709	8.62626	7.95249	7.65473	6.29922	8.9868	8.50289	8.09252	8.37133	9.63163	8.30549	8.55582	8.37537	8.49866	8.67487	7.40024	8.10257	7.69572	7.50638	10.0014	8.48908	6.7326	6.87724	11.9782	7.62947	7.84436	7.98641	7.8836	7.89711	7.94595	10.0587	8.58005	7.44556
hsa_miR_1297_st	1.3934	1.80271	1.48069	1.70555	2.15338	1.26447	1.47685	1.48533	1.97513	2.05097	1.39153	1.58846	1.23118	1.57355	1.98289	1.4561	1.73458	2.02586	1.61806	1.86416	1.71816	1.60762	1.71927	1.46481	1.83137	1.87503	1.52817	1.52922	1.74174	1.4025	1.93314	1.59757	2.03382	1.60762	1.85577
hsa_miR_302e_st	1.63666	1.41657	1.38955	1.22997	1.91763	1.64946	1.46494	1.39087	1.74333	1.01494	1.47974	1.49735	1.44301	1.39567	1.71464	1.753	1.56289	1.58478	1.48196	1.64047	1.56617	1.63043	1.73837	1.70031	1.69875	1.73564	1.84554	1.95094	1.56617	1.61985	2.16644	1.41939	1.30791	1.66133	1.82664
hsa_miR_302f_st	1.27028	1.02153	1.5213	1.67388	1.35465	1.34356	1.59256	1.3262	1.52176	1.35186	1.27251	1.34499	1.58338	1.17586	1.28248	1.29737	1.27033	1.26026	1.47616	1.35465	1.37012	1.1533	1.44212	1.22652	1.72993	1.64464	1.61063	1.32321	1.33145	1.35069	1.53938	1.13406	1.21675	1.28435	1.40502
hsa_miR_3123_st	1.49321	1.55265	1.52476	1.40877	1.87472	1.47463	1.69185	1.3907	1.31501	1.31697	1.35806	1.6302	1.47539	1.26827	1.18186	1.32962	1.23426	1.38713	1.3937	1.54789	1.40797	1.29135	1.2338	1.40711	1.3907	1.07118	1.35521	1.30932	1.32619	1.48316	1.1444	1.71602	1.38253	1.34829	1.32256
hsa_miR_3168_st	1.32562	1.23899	1.73896	1.45551	1.34465	1.56487	1.78167	1.03479	1.35926	1.49279	1.17326	1.05854	1.21767	1.40489	1.80696	1.53042	1.62532	1.61128	1.36687	1.54376	1.56011	1.38768	1.42435	1.21988	1.75083	1.38027	1.3486	1.56008	1.40895	1.44745	1.40489	1.23968	1.40489	1.37094	1.46976
hsa_miR_3178_st	9.01309	10.1603	8.98905	10.7177	9.33465	8.9179	10.5171	8.19415	10.568	9.85109	9.43011	10.3439	9.24618	9.13089	8.99196	9.89453	8.99209	9.33716	10.0096	8.28144	8.73964	11.3432	8.36699	9.56481	8.65161	11.5805	8.72456	9.33877	9.65169	9.32442	8.70417	9.57104	10.5071	8.50493	9.07941
hsa_miR_3182_st	1.16469	1.47539	1.31748	1.16571	1.61215	1.54182	2.5226	1.41155	1.92756	1.72792	1.47472	1.31355	1.32057	1.38032	1.25182	2.02359	1.37668	1.16542	1.36363	1.46286	1.68437	1.87802	1.56247	1.14369	1.45238	1.55817	1.42765	1.83449	1.4328	1.56964	1.31314	1.55435	1.7116	1.58726	1.33396
hsa_miR_3195_st	8.13629	7.21888	6.96859	7.3952	7.05289	6.64921	9.63425	6.93219	8.07505	6.99814	6.82863	8.00092	7.66437	7.09767	6.55871	6.73808	7.42554	7.87343	7.75893	6.48077	6.82822	5.81126	7.20118	6.99908	5.51874	6.41059	7.00821	6.95842	7.20696	7.61582	6.46349	6.3617	7.29382	7.3497	7.36004
hsa_miR_3201_st	1.86717	1.42256	1.28132	1.23246	1.54184	1.74337	1.26615	1.90331	1.24575	1.38958	1.64546	1.29335	1.86098	1.92417	1.3985	1.63962	1.51882	2.36767	1.53584	1.9841	1.64546	1.78824	1.63922	1.4834	1.56517	1.83603	1.61879	2.30343	1.74469	1.60613	1.72823	1.30721	2.07108	1.88104	1.64546
hsa_miR_3656_st	12.8871	13.7568	12.5799	14.1055	13.2079	12.7591	13.9255	12.4579	13.2302	13.2584	13.1488	13.7825	13.5313	13.2729	13.3794	13.2401	12.9463	12.4163	12.4762	11.9112	12.1325	13.7508	12.616	13.3043	12.4648	14.5533	12.4231	13.3017	13.3512	12.788	12.1265	12.7743	14.0716	12.3627	12.7026
hsa_miR_4251_st	1.76615	1.2844	1.76143	1.68132	1.42595	1.44425	1.57216	1.26356	1.22883	1.37149	1.2844	1.1396	1.56227	1.70845	1.54599	1.42595	1.55105	1.39419	1.40961	1.08556	1.22657	2.37281	1.35545	1.65092	1.24055	1.80882	1.42595	1.26018	1.54844	1.37746	1.22319	1.51272	1.61659	1.39604	1.33942
hsa_miR_4255_st	1.81201	1.49234	1.83144	1.53901	1.64318	1.26346	1.54294	1.4412	1.54296	1.40283	1.64324	1.50977	1.58338	1.49234	1.31497	1.46212	1.54294	1.54294	1.57307	1.53077	1.72806	1.54294	1.19576	1.31031	1.72956	1.86495	1.573	1.32933	1.50154	1.46399	1.39598	1.54294	1.94838	1.54478	1.90578
hsa_miR_4258_st	2.207	1.98154	2.09245	2.57613	2.207	2.26198	3.81951	2.11088	2.17268	2.33028	1.91011	2.46181	2.08855	2.4378	1.95343	2.09869	2.06238	2.04019	1.92671	1.91559	2.01148	2.33397	2.52308	2.11073	2.75917	2.72056	2.39114	2.27362	2.09972	2.207	2.11431	2.207	3.11408	2.4378	2.48516
hsa_miR_4262_st	1.18421	1.52389	1.30984	1.82431	1.48219	1.42901	2.21787	1.43523	1.5421	1.25075	1.327	1.29671	1.26855	1.33631	1.49544	1.19619	1.03939	1.25925	1.83197	1.39038	1.40616	1.59783	1.40788	1.44538	1.15188	1.40726	1.41089	1.05379	1.34137	1.29887	1.50615	1.37824	1.44718	1.48415	1.50174
hsa_miR_4264_st	1.43712	1.40106	1.46879	2.22138	1.1766	1.34215	1.59273	1.32214	1.37745	1.0488	1.10389	1.02444	1.42384	1.25684	1.35776	1.37134	1.35872	1.49559	1.10513	1.34215	1.30844	1.51462	1.34435	1.47232	1.25497	1.49449	1.34478	1.24075	1.45683	1.34234	1.39154	1.30074	1.33797	1.27071	1.43602
hsa_miR_4275_st	1.21194	1.00581	1.38888	1.45672	1.61398	1.29833	1.67603	1.40229	1.35539	1.15459	1.31123	1.74957	1.71884	1.23887	1.41699	1.47385	0.994088	1.00034	1.17187	1.461	1.49703	1.45616	1.40825	1.52177	1.5925	1.32014	1.60832	1.32205	1.42273	1.06399	1.30133	1.40326	1.30332	1.11068	1.18479
hsa_miR_4276_st	1.42182	1.64369	1.67188	1.21117	1.43399	1.55991	1.74483	1.41274	1.42204	1.44341	1.43624	1.20343	1.49477	1.46529	1.34112	1.6907	1.49087	1.56629	1.58804	1.49931	1.61611	1.61209	1.40543	1.44429	1.52893	2.05694	1.44429	1.33643	1.1604	1.42671	1.10173	1.1346	1.60423	1.20263	1.58496
hsa_miR_4283_st	2.45827	2.24682	3.16363	3.38515	2.97766	2.12014	3.29446	1.82419	2.489	2.17473	2.01965	2.31509	2.04644	2.10131	2.60096	2.27349	1.82834	1.37872	2.37209	1.74474	1.29478	1.96572	1.81835	2.44663	1.59069	2.47904	1.86521	2.58505	2.15472	2.22951	1.58239	1.9699	1.99382	2.04851	1.97965
hsa_miR_4286_st	7.80973	8.16951	9.24982	7.49019	8.14985	7.21263	7.12204	6.88497	8.87443	8.57742	6.69645	8.05149	5.61175	6.8413	5.7831	7.87807	8.04977	7.84069	8.72958	7.53668	8.14893	6.3185	8.07783	5.7455	7.91554	8.27873	7.41053	7.72443	6.59949	8.38293	7.6676	5.89835	7.05262	8.25986	6.33735
hsa_miR_4288_st	3.54613	2.74519	4.26216	3.16868	4.13285	4.41656	3.03679	4.09646	3.42203	3.84973	4.07628	3.17638	3.41468	4.46545	4.49808	3.9086	3.90258	4.09176	4.07261	4.70168	4.25955	1.95454	4.55249	4.7546	4.10202	2.40166	4.03559	4.10008	4.26285	4.3525	4.20528	4.23011	2.82723	4.5272	4.08149
hsa_miR_4293_st	1.42118	1.67493	1.42149	1.87164	1.09991	1.61116	2.20241	1.5409	1.3907	1.45206	1.39249	1.31528	1.37323	1.28384	1.35572	1.39541	1.57399	1.27715	1.14821	1.18642	1.39413	1.3907	1.39214	1.39837	1.30352	1.10609	1.30147	1.07945	1.46695	1.16812	1.24375	1.44409	1.23008	1.57597	1.32256
hsa_miR_4294_st	1.52362	2.25856	1.24613	2.25005	1.24183	1.5327	1.92988	1.04379	1.70648	1.58139	1.73841	1.45184	1.09179	1.93048	1.54737	1.57335	1.60568	1.20978	1.61806	1.58302	1.04224	1.78468	1.64466	1.7722	1.39454	1.7573	1.49333	2.16945	1.62745	1.26375	1.31945	1.50275	2.35695	1.57848	1.65286
hsa_miR_4296_st	2.4609	2.37456	2.52088	2.83172	1.68916	2.22622	1.69891	2.13062	2.78808	2.19117	2.32938	2.69017	2.6661	2.37456	2.31995	3.63811	2.70125	2.17888	2.59849	2.24804	2.28473	3.96751	2.15709	2.84964	1.84277	2.18534	1.44706	2.28638	2.77438	3.04832	2.24542	2.78539	2.14116	2.37456	2.48516
hsa_miR_4303_st	1.54435	1.59862	1.37051	1.5431	1.64318	1.42035	1.7901	1.7861	1.80818	1.51934	1.91883	1.72522	1.49558	1.6761	1.91911	1.54191	1.68826	1.33845	1.57042	1.57261	1.47647	2.4499	1.67222	1.49469	1.64047	2.26361	1.80393	1.24221	1.85915	2.25401	1.36608	1.64745	1.67593	1.84793	1.50939
hsa_miR_4304_st	2.45172	1.62413	1.73372	3.31686	1.64318	2.12495	1.84242	1.7683	2.24641	2.00368	1.44702	1.55516	2.95489	1.89646	1.64315	1.58877	1.63214	1.39419	2.16056	1.61276	1.7151	1.53138	1.45021	1.61726	2.07623	1.41279	1.77335	2.01316	2.41177	1.65198	1.59611	2.09774	2.1356	1.7683	2.16406
hsa_miR_4306_st	6.85071	7.46218	7.32709	5.98226	6.59737	6.57337	4.88191	6.92079	6.81749	7.76078	7.02946	7.35098	5.8941	6.63138	6.55088	7.3241	6.43398	6.1462	6.2773	6.52377	7.30419	7.53625	7.09875	6.31811	6.67255	8.78517	6.46241	6.43956	6.28961	6.76654	6.57704	6.27309	7.58355	6.81	6.85975
hsa_miR_4316_st	1.41474	1.9091	1.39883	1.7468	1.84508	1.56042	1.71852	1.75464	2.19752	1.58105	1.7468	1.99226	1.86195	2.10131	1.90059	1.79967	1.64504	1.73603	1.54039	1.461	1.48852	2.08739	1.35997	1.74021	1.50332	2.26892	1.67954	1.42157	1.86023	1.58867	1.31325	2.35451	2.5046	1.90538	1.9069
hsa_miR_4317_st	3.86503	2.36829	3.67045	1.91624	4.03858	4.4686	2.84892	4.11337	3.05967	3.45293	3.6072	2.38385	3.54011	4.01641	3.68439	3.35018	3.71828	3.78736	3.47617	4.59197	3.55524	1.39197	3.40843	4.23111	4.35834	1.8938	4.05692	4.34436	3.7584	3.62376	4.38128	4.46128	2.54978	3.71828	4.10401
hsa_miR_4318_st	1.4672	2.04006	2.10405	1.8533	1.85282	1.47274	1.55065	1.89576	1.83905	1.67128	1.78462	1.5164	1.71884	1.73512	1.60372	1.61745	1.67958	1.43564	1.50845	1.71884	1.88652	1.57076	1.55285	1.38174	1.83205	2.01148	1.8188	1.64436	1.71884	1.57365	1.81605	1.75609	2.75712	2.15803	1.64946
hsa_miR_4319_st	1.56617	1.51557	1.80295	1.61271	1.61309	1.56042	2.33753	1.49859	1.54392	1.70361	1.5114	1.56617	1.37152	1.35962	1.98545	1.59638	1.44123	1.56617	1.76914	1.40066	1.67181	1.56617	1.47791	1.74732	1.57663	1.41922	1.16071	1.76197	1.94129	1.29608	1.34547	1.42387	1.67593	1.66552	1.48858
hsa_miR_4328_st	1.27296	1.15624	1.29513	1.72168	1.47031	1.41553	2.03922	1.36086	1.20182	1.04234	1.5291	1.44508	1.3234	1.27567	1.30212	1.21386	1.28206	1.44857	1.26923	1.32657	1.28032	1.01752	1.35861	1.35024	1.51342	1.3966	1.51371	1.55972	1.31174	1.31658	1.29868	1.64949	1.88881	1.34583	1.635
hsa_miR_4419a_st	2.65592	3.81529	2.65259	5.09412	4.22097	2.85351	4.63914	2.81059	3.97951	3.9782	2.71912	3.29322	3.58353	3.34007	3.31268	3.23618	3.31268	2.35994	2.91427	2.59879	3.07375	3.63864	2.81058	4.29741	2.54727	5.65479	3.31268	3.56739	3.58092	3.31268	2.42558	3.03831	4.446	2.13107	3.45554
hsa_miR_4426_st	1.58085	1.64727	1.48715	1.38575	1.42815	1.45732	1.47704	1.26108	1.2901	1.59128	1.43285	1.3907	1.54033	1.53171	1.59665	1.55332	1.18235	1.56044	1.63122	1.59039	1.59061	1.53775	1.65717	1.39497	1.54821	1.63949	1.32696	1.32908	1.32726	1.39292	1.61687	1.48935	1.48935	1.45944	1.25149
hsa_miR_4441_st	2.44085	2.50546	1.25561	2.02797	1.66155	1.64946	2.69905	1.55063	1.54602	1.23658	1.76046	1.90121	2.00616	1.7471	1.7468	1.28794	1.34286	1.57065	1.47111	1.1588	1.57065	2.02853	1.35997	1.40517	1.68508	2.0953	1.23587	1.95289	1.4679	1.38888	1.23226	1.8731	1.54347	1.23532	1.70451
hsa_miR_4442_st	2.90198	3.39077	2.46619	2.96699	3.30028	3.15857	3.37086	2.7181	2.63059	3.23459	3.2024	3.3144	4.44357	3.93145	2.52787	3.18809	3.92745	1.68699	3.37179	2.44052	2.83852	3.56896	3.2064	3.06679	3.16248	2.81774	2.87897	3.18246	3.69086	3.3662	2.35265	2.41561	4.14707	2.4963	3.42193
hsa_miR_4443_st	10.1619	12.54	9.13115	10.2883	9.91702	8.62991	10.1542	9.21894	10.3823	10.2547	8.63413	11.0618	9.77919	9.40361	10.4199	10.6545	9.94497	9.17303	8.50124	9.42515	9.03814	10.7101	10.2993	8.94495	9.4703	11.6146	9.11093	10.1849	9.58999	8.82725	9.28209	9.84947	11.2029	8.82502	8.8256
hsa_miR_4447_st	4.47276	5.74753	4.33259	6.44925	4.8776	4.84099	6.00981	4.17871	5.08065	5.53084	4.83293	5.28657	4.79367	4.52635	5.28517	5.48332	4.56642	4.5485	4.53176	3.66736	4.57651	5.82572	4.56375	5.83654	4.40914	6.4179	4.23981	5.59585	5.01297	4.43705	3.93027	4.30805	6.3148	4.27003	5.01773
hsa_miR_4451_st	2.76876	2.81299	1.66087	2.7012	1.86861	1.47463	1.83854	2.5562	2.11928	1.78833	1.8228	3.17254	1.63243	2.44857	1.82719	2.63693	2.04911	1.55948	2.04911	2.25457	1.77172	3.49875	2.19966	2.17725	2.08167	2.50038	2.10752	1.73077	1.67342	2.42553	1.84635	1.4861	2.69084	2.08533	1.87116
hsa_miR_4455_st	4.10242	4.9155	3.35156	3.57072	4.06592	4.12318	3.62232	4.75668	5.0285	5.03802	4.4478	5.25682	3.7077	4.22325	4.25504	5.19532	4.22437	3.13506	4.08542	3.18546	4.31306	7.13877	3.89421	4.16037	3.74388	3.81186	3.21331	4.48831	4.10274	5.40936	3.32897	4.09709	4.68977	4.65268	3.55237
hsa_miR_4456_st	1.61198	1.30873	1.22268	1.62972	1.44577	1.48375	1.66683	1.24374	1.90031	1.1527	1.71126	1.74829	1.47463	1.292	1.07899	1.59044	1.71958	1.83758	1.27658	1.13574	2.36461	2.44808	1.29689	1.96291	1.28374	1.52806	1.27482	1.56066	1.47463	1.5172	1.23968	1.31512	1.45299	1.2932	1.31657
hsa_miR_4463_st	10.8274	12.0296	10.589	13.18	11.0611	10.5166	12.7994	10.3283	11.0859	10.8112	11.0069	12.2527	11.3405	11.0021	11.2181	11.056	11.0711	10.4653	10.9798	9.81699	10.8004	13.1171	11.4021	10.9871	10.1609	13.2174	10.6714	11.2033	11.1261	10.8928	9.9461	10.3011	12.7004	10.2775	10.631
hsa_miR_4478_st	1.96738	3.69651	2.81356	3.56595	2.84405	2.31178	3.0865	3.02286	3.45461	2.89091	2.80552	2.69084	2.99779	3.41472	2.49642	3.64295	1.85392	2.16559	2.54738	2.25457	3.64382	3.84176	2.0816	3.0299	1.82371	3.10542	1.82627	2.16771	3.01584	3.71498	2.21602	2.60193	3.3642	2.30165	2.97536
hsa_miR_4481_st	6.40475	7.57008	4.97676	7.36768	5.58395	6.36673	6.50666	6.10824	6.53623	6.10174	5.71973	7.06082	6.48135	5.896	6.11367	6.12846	5.94075	6.09703	6.44871	5.35276	5.96325	9.16361	5.87481	5.9126	5.38246	7.95136	5.04341	6.0806	5.68843	6.47665	5.83299	6.05861	7.46678	6.26304	5.36747
hsa_miR_4483_st	2.42067	2.69703	2.07677	2.29642	2.42588	2.44164	3.50289	1.96068	2.49422	2.59955	2.37289	2.69854	2.42095	2.29911	2.67046	2.85329	2.53034	2.31786	2.10306	2.56413	2.49422	4.81852	2.13837	2.53623	2.1166	3.71181	2.03344	2.552	2.47609	2.35705	2.80631	2.4575	3.14333	2.36146	2.15193
hsa_miR_4486_st	8.66142	10.0765	8.50871	10.0837	8.35727	8.79246	8.73066	8.34315	9.68446	8.95006	9.24552	10.2506	8.91133	9.04878	8.74641	8.89761	8.60213	8.68075	8.88222	8.17349	7.69239	10.7565	8.3733	8.91792	8.23826	11.5124	8.30124	8.55918	9.36692	8.56653	8.38368	8.96486	10.3658	8.53459	8.45864
hsa_miR_4492_st	11.6993	12.7524	8.66891	14.1859	11.6349	9.6813	13.2221	8.80165	10.4319	10.235	10.0875	10.9446	11.0564	9.97947	11.3161	10.733	10.5707	9.39289	10.5217	8.48577	10.7758	13.1905	11.2982	11.8657	9.89325	11.6171	10.083	11.0595	10.9929	9.62753	9.11251	9.81851	12.5073	8.50422	9.66094
hsa_miR_4497_st	12.2765	13.5443	11.5795	13.7929	12.0508	11.5279	13.3813	11.4755	12.4416	12.0538	12.2119	13.4173	12.3191	12.1537	12.2769	12.1053	11.8353	11.6677	12.2965	10.8988	11.9443	13.6668	11.7956	11.7352	11.1629	14.0342	11.2907	11.8142	12.3421	11.6716	11.5229	11.6447	13.6607	11.3601	11.4769
hsa_miR_4499_st	2.31062	3.74057	1.75408	2.50801	3.47792	3.14684	3.55796	3.25963	3.03742	3.01605	2.86435	3.36863	4.49077	3.25963	3.29661	3.58584	3.27888	3.30985	2.81077	2.65297	2.97063	3.3632	3.25963	3.6469	3.27002	3.20609	2.54543	3.54844	3.47381	3.8554	2.23278	3.38717	4.08795	1.92925	2.98476
hsa_miR_4500_st	2.21527	3.04559	3.66733	1.7243	3.27376	3.70989	2.37174	3.65333	2.55961	2.16531	4.08287	3.56667	3.85885	3.16985	3.53598	3.05956	3.60341	3.18809	3.19726	3.82941	3.36378	1.81917	3.18809	3.05418	3.70606	1.09688	3.29947	2.0421	3.13504	2.9887	3.10073	3.44182	2.21093	3.87516	3.77897
hsa_miR_4508_st	13.3685	14.1833	11.4677	15.1679	13.2653	11.7798	14.3355	11.1457	12.571	12.1776	12.3163	13.1937	12.9584	12.1593	13.1002	12.5347	12.5786	11.7055	12.5019	10.5886	12.9468	14.4639	13.1635	13.5227	11.7004	13.2628	12.0046	12.8458	13.1101	12.0902	11.4244	11.7121	13.819	10.6738	11.7409
hsa_miR_4516_st	13.0674	13.8878	12.3139	14.6491	13.6446	12.8232	14.1408	12.6093	13.2191	12.9649	13.2384	13.8392	13.9452	13.4194	13.7961	13.1514	13.3812	12.5189	13.2373	11.764	13.3362	14.504	13.3914	13.3866	12.5229	14.2512	12.8521	13.5138	13.5963	13.0612	11.9259	12.6064	14.0549	12.2623	13.1121
hsa_miR_4531_st	1.54037	1.39325	1.55611	1.25636	1.93601	1.72331	2.41649	1.40014	1.64234	1.22896	1.45467	1.43368	1.56333	1.47463	1.50274	1.47588	1.47463	1.14929	1.56859	1.80882	1.37104	1.47463	1.41159	1.47463	1.45431	1.40589	1.54921	1.24075	1.74065	1.3189	1.61152	1.3074	1.38907	1.37065	1.61577
hsa_miR_4532_st	9.85362	10.6908	8.81426	11.7673	9.91615	9.02592	10.8778	9.0836	10.3706	9.24704	9.1637	10.8943	10.4359	10.0718	10.5561	9.05995	9.39387	8.69404	9.09478	8.54706	9.19942	11.8886	9.06492	9.76055	8.9809	11.6398	8.66977	10.0384	9.82191	9.55459	8.51312	9.42336	11.5488	8.8883	9.79704
hsa_miR_4534_st	6.2011	6.98761	5.94031	7.95034	6.77703	5.59354	7.68015	5.74725	6.9228	6.98204	6.23111	7.01985	7.66774	6.61373	6.71299	6.62304	6.71441	5.7064	6.3516	4.94615	6.03554	7.47998	6.37589	7.02915	6.28912	7.94277	6.02957	6.97186	6.80521	6.59522	5.45143	6.57739	7.81346	5.76742	6.47322
hsa_miR_4535_st	5.87419	7.24808	5.19384	6.69295	5.16642	5.12188	6.35568	4.89891	6.03267	5.72065	5.20297	6.34202	4.60203	4.99233	5.36819	5.70462	5.38652	4.57269	5.66966	4.75232	5.59204	7.97229	5.36819	5.10283	4.65439	6.62077	4.63932	5.38985	5.03885	5.96534	5.00038	5.10842	6.66958	5.36716	4.65621
hsa_miR_720_st	12.866	13.9709	12.9428	13.2122	10.3333	10.6801	12.3535	11.2708	13.8479	13.3123	12.4263	14.403	9.59083	11.2773	11.7238	14.0462	11.5575	12.0261	14.1756	10.442	13.8294	14.6927	12.8373	10.0338	11.1501	13.0623	11.727	12.4987	10.8144	13.9327	11.7583	10.1765	13.7695	12.8442	9.96294
hsa_miR_1207_3p_st	1.22875	1.43201	1.25618	1.32335	1.19313	1.25175	1.52977	1.40138	1.33748	1.67128	1.33748	1.51726	1.17092	1.39839	1.08658	1.25443	1.47964	1.09797	1.26276	1.27219	1.33923	1.72381	1.35997	1.24583	1.29534	1.75099	1.76209	1.40014	1.40895	1.10969	1.16239	1.23968	1.55877	1.25346	1.43882
hsa_miR_1260_st	4.14289	5.75864	5.50928	4.48613	2.59542	2.74434	4.32687	2.65149	3.02873	4.81156	3.36334	5.32113	3.45329	3.9428	4.17139	4.98957	4.26706	4.15389	5.26534	2.53802	5.89497	5.91787	6.07088	2.66649	4.31488	4.65847	4.59473	5.40869	3.31509	6.04788	5.38559	3.41244	6.20385	4.53633	3.51304
hsa_miR_1268_st	9.1438	10.4447	8.87302	10.7388	9.18932	8.92734	10.5415	9.03003	9.88007	9.92706	9.25441	10.5294	9.6472	9.2711	9.4354	9.51924	9.2041	8.83428	9.11669	8.40068	8.32897	11.7337	9.04928	9.40633	8.778	12.7044	8.67245	9.23233	9.50394	9.06808	8.51318	9.34518	11.143	9.09309	8.89048
hsa_miR_1306_st	4.62704	6.14097	4.16937	5.02604	4.09666	4.62696	3.10323	5.79076	5.71764	5.60103	5.13517	6.4103	4.70069	4.90922	4.83898	5.99678	4.69212	3.4908	5.47649	4.37908	5.5496	7.67911	5.18144	4.25249	4.36124	5.27747	4.11974	4.90081	4.94309	6.09786	5.00865	4.55504	5.95539	5.53258	3.4534
hsa_miR_1321_st	1.95024	1.9091	1.76143	2.19906	2.11746	1.89165	2.31339	2.14367	1.91791	1.94308	1.86454	1.89165	1.69168	1.80446	1.89165	1.7792	1.46748	1.56762	1.89165	1.90762	2.19098	2.39934	1.86341	2.20023	1.5232	1.92702	1.34047	2.04086	2.32678	1.98152	1.70877	1.73741	1.87231	1.3907	2.76485
hsa_miR_151b_st	10.272	8.96898	9.6325	7.99136	9.50269	9.55051	7.07001	9.69028	10.676	9.22353	9.36455	8.94678	9.83138	9.66116	9.46739	9.1655	9.79515	9.70578	9.43179	10.2096	9.90307	6.78188	9.903	10.0395	10.2239	6.90157	9.54142	9.49662	10.0496	9.2378	9.56196	9.82817	8.23604	10.1806	10.3954
hsa_miR_1825_st	4.78953	5.57894	4.63871	4.18397	4.90335	4.22269	4.94869	5.48421	4.63129	4.81564	4.71401	6.09522	5.13919	4.95847	5.16641	4.34612	5.06282	4.55748	4.98644	4.94211	5.03449	5.25425	5.29626	4.23335	4.67064	7.77697	4.43835	4.60029	4.86938	4.82608	4.82003	5.04916	6.16143	5.39116	4.76862
hsa_miR_1827_st	2.4865	1.94512	1.8338	2.06135	2.29005	3.49136	1.58592	2.80325	1.57855	1.44582	2.60881	1.59647	2.54536	2.20632	3.49471	1.90055	2.51958	2.12368	2.6387	3.13757	2.01148	1.40788	2.12549	2.30086	2.20769	1.60233	2.62618	1.78342	1.99714	2.06907	2.41129	2.46423	1.89054	2.93725	2.12875
hsa_miR_3155b_st	1.4108	1.93389	1.76766	1.94527	2.04006	2.26068	2.0657	1.40014	2.09944	1.76428	1.67383	2.01914	2.32231	1.51463	2.11285	1.91409	1.8971	1.94633	1.62244	1.78951	1.9063	2.26286	1.87728	2.21762	2.12781	2.72056	1.91403	2.61183	2.1007	1.74152	1.66012	1.75609	2.04272	1.3913	1.75586
hsa_miR_3196_st	13.1075	14.2022	12.4776	15.0999	14.0726	12.853	14.3259	12.4138	13.3466	13.6928	13.2892	13.7439	14.3953	13.4383	14.3235	13.2658	13.3549	12.3547	12.7323	11.8169	12.6915	13.4496	13.2362	13.7569	12.8395	14.1813	12.9429	14.1714	13.7459	12.4822	11.7753	12.9186	14.0639	12.0487	13.3332
hsa_miR_320e_st	9.81217	10.5777	8.99703	10.053	8.38222	7.79711	10.2231	8.21483	9.96853	9.80693	8.59792	10.048	8.20684	8.48582	8.76201	9.14525	8.55507	8.25469	8.6043	8.45243	9.05691	11.1832	9.22297	8.20862	8.52589	12.1463	8.23824	8.78901	8.46209	8.74529	8.39444	7.91514	10.3331	8.84807	8.79044
hsa_miR_3652_st	6.46542	7.71916	5.9356	7.6305	6.58893	6.37843	8.22336	5.9796	6.96654	7.0063	6.76585	7.2921	6.98055	6.05266	6.80941	6.74958	6.16471	6.78102	6.50582	5.46753	6.06864	8.1002	6.29547	7.25103	6.39954	8.58144	6.13223	6.76162	6.31322	6.58816	5.86351	6.41541	7.84824	5.9476	6.89275
hsa_miR_3653_st	1.68119	2.69303	1.94103	1.46754	1.44707	1.73619	2.15862	1.83472	1.59125	1.67052	1.73837	2.07126	1.57402	1.53051	1.77328	1.8062	1.80722	1.78259	2.32524	1.50724	1.8057	2.87049	1.83506	1.37911	1.60332	2.08441	1.49413	1.39297	1.485	1.73434	1.73837	1.41669	2.08912	1.66511	1.88451
hsa_miR_3665_st	14.2289	14.7681	14.0566	15.2704	15.0859	14.7582	14.6404	14.0988	14.9443	14.4578	14.5757	14.7236	15.231	14.7796	14.7819	14.321	14.7379	14.3365	14.1496	13.576	13.6319	14.0484	14.2834	15.0197	14.0848	14.7618	14.4965	14.786	14.9005	13.9817	13.6581	14.7129	14.7715	14.0261	14.4838
hsa_miR_4253_st	6.58374	7.05177	6.42928	6.5874	6.27595	6.61512	5.99947	6.57927	6.90129	6.85422	7.01742	7.32	6.62298	7.51778	6.16476	6.8623	6.61497	6.24552	4.73608	6.65316	5.56446	4.75858	5.97186	6.51783	6.36118	9.85133	5.99068	6.79731	7.31	6.00603	6.34643	7.12849	7.67624	6.08723	6.40013
hsa_miR_4256_st	1.79264	1.94458	1.67788	1.52795	1.53344	1.64946	1.57055	1.94307	2.09944	1.51814	1.67234	1.82594	1.30852	1.74621	1.85552	1.93662	2.11388	1.78977	1.48997	1.731	1.79196	1.97768	1.57963	1.74555	1.74555	1.46785	1.55638	1.74845	1.80814	1.62491	2.28064	1.58114	1.55877	1.76571	1.7795
hsa_miR_4257_st	3.54021	3.91724	3.50925	4.95523	4.00243	3.19868	4.12919	2.92668	3.71945	4.22666	3.85039	3.92064	4.29172	3.86064	3.85019	3.43493	3.06967	1.93968	3.78387	3.40349	3.47471	3.60311	2.76413	3.72178	3.48497	4.458	2.25126	3.33841	3.47868	3.93431	2.97257	3.15387	5.32205	2.88975	3.92062
hsa_miR_4263_st	2.36142	2.94551	1.7785	1.887	1.68658	2.36142	1.84626	2.15042	2.86155	2.31838	2.13036	4.18972	1.99434	2.3324	2.2377	3.52001	2.52964	2.2997	2.00843	2.36598	2.48509	4.33926	2.63845	1.63094	1.65666	2.36142	1.66835	3.34742	2.81222	3.08947	2.59932	1.61941	3.71858	3.35131	1.4759
hsa_miR_4272_st	1.34777	1.00536	1.19439	1.47812	1.10161	1.15996	1.30154	1.40355	1.64574	1.23998	1.39078	1.16071	1.37493	1.35462	1.34335	1.10161	1.09755	1.41121	1.61806	1.18808	1.21963	1.30691	1.39364	1.23212	1.5646	1.55877	1.07498	1.25631	1.33864	1.3177	1.238	1.45953	1.25214	1.48415	1.42339
hsa_miR_4273_st	1.20343	1.56925	1.87557	1.45401	1.42456	1.47463	1.69891	1.31666	1.45401	1.60713	1.45401	1.43118	1.41404	1.48544	1.58523	1.43862	1.30988	1.45401	1.54796	1.44901	1.45401	1.40788	1.52404	1.35644	1.53848	1.36992	1.57248	1.60923	1.29608	1.55559	1.30767	1.64198	1.54653	1.301	1.64946
hsa_miR_4274_st	3.13234	4.03083	2.4283	3.47337	2.07026	3.10384	3.25925	2.68392	2.86533	2.86533	3.1579	2.86533	3.17871	2.85577	2.78119	2.06264	3.49038	3.31736	2.6528	2.60072	2.91735	3.71892	3.15097	2.14167	2.88785	4.69274	3.10284	2.43099	2.88661	2.94755	2.86533	3.04381	3.04261	2.48097	2.64192
hsa_miR_4278_st	1.4047	1.35262	1.49797	1.51256	1.68704	1.53044	1.33393	1.62514	1.71783	1.42077	1.60182	2.03145	1.4809	1.51852	1.50952	1.84871	1.47463	1.48773	1.64163	1.37312	1.37724	2.10645	1.48653	1.59475	1.2149	1.55877	1.24129	1.63251	1.592	1.83947	1.50952	1.43248	1.32711	1.59353	1.14211
hsa_miR_4281_st	10.8517	12.1351	10.9054	12.606	11.2602	10.5143	12.8204	10.8712	11.8485	11.9344	11.2476	12.7013	12.1507	11.4274	11.4861	11.5674	11.3155	10.6908	11.0459	9.85789	10.3418	12.8886	11.1661	11.4464	10.5129	13.6139	11.0416	11.6228	11.5001	11.4431	9.86496	10.2709	13.0792	10.845	11.1234
hsa_miR_4282_st	1.92356	1.24374	1.66518	1.7243	1.77412	1.53031	1.51811	1.24374	1.64234	1.14087	1.38855	1.33604	1.51285	1.46399	1.78448	1.3187	1.37967	1.57714	1.56568	1.17052	1.49533	1.56916	1.30143	1.28549	1.40818	1.28583	1.53815	1.46399	1.46752	1.46399	1.83471	1.30352	1.43299	1.35704	1.87492
hsa_miR_4284_st	10.7671	9.65724	10.856	12.0368	9.64923	9.80501	12.9985	9.88462	9.95784	11.5498	10.5488	10.1397	9.38541	9.88313	10.5614	10.1914	9.67799	11.143	11.4369	9.73621	11.6333	8.23729	10.9838	9.93914	9.60791	7.25273	9.83722	10.8619	9.67799	11.2272	10.6616	9.26832	9.47794	10.2249	9.64675
hsa_miR_4285_st	1.96775	1.82417	1.84603	2.70333	2.12163	1.5922	3.968	1.31603	1.82796	1.76071	2.00602	1.46747	1.51605	1.76071	1.85082	1.56018	1.33398	1.00034	1.44284	1.46747	1.61728	2.31899	1.8419	1.73429	1.30181	2.09273	1.76071	2.40142	1.85108	1.154	1.59058	1.78786	2.00029	1.57217	2.00103
hsa_miR_4292_st	2.77428	2.86635	1.91834	2.65559	1.94128	2.30015	2.64518	1.91483	2.68607	2.28386	2.42034	2.25499	2.30765	2.29826	2.82407	2.05536	2.43416	2.65032	1.61806	1.72121	2.58432	1.95686	2.48511	1.85735	1.93126	2.88934	2.25499	2.37487	2.57914	1.75303	1.96514	2.05335	2.35394	2.1918	2.45778
hsa_miR_4295_st	1.45948	1.42295	1.7801	1.86016	1.60398	1.52624	1.27574	1.32214	1.33748	1.23658	1.51825	1.71614	1.33103	1.37374	1.37988	1.79683	1.37369	1.29325	1.34626	2.0494	1.6503	1.45948	1.5019	1.5104	1.50332	1.55001	1.34109	1.2992	1.21262	1.64057	1.69156	1.47547	1.43	1.57487	1.74071
hsa_miR_4299_st	5.79204	6.29025	4.19968	8.39068	5.68481	4.08368	7.08081	3.84248	5.48075	3.49817	4.83105	4.69978	5.27391	4.83105	5.24122	4.01819	4.51094	4.22346	5.60538	3.2024	5.51473	3.62188	4.99865	5.59968	4.18442	3.76055	4.67568	5.26685	5.66399	4.63487	4.29747	4.03089	4.6743	4.13129	4.67062
hsa_miR_4300_st	1.6993	1.55894	1.66518	3.08388	1.39191	1.47463	1.99656	1.52259	1.78506	1.67128	1.42804	1.62691	1.51265	1.6079	1.64742	1.65222	1.11924	1.44836	1.75318	1.58514	1.38899	2.00031	1.06842	1.52817	1.52817	2.45582	1.52817	1.7034	1.36018	1.49798	1.40495	1.25817	1.46399	1.57217	1.25066
hsa_miR_4302_st	1.56042	3.09758	1.99641	3.24489	2.44849	2.7914	1.8201	2.55423	2.31714	1.89471	2.64506	2.5053	2.21631	2.6404	2.60333	2.73495	2.05796	2.14077	3.01909	2.50429	2.70547	2.74498	2.31245	2.99071	1.97094	2.21246	2.47384	2.60359	2.11432	2.65697	1.60586	2.10891	2.25925	2.33723	2.49863
hsa_miR_4305_st	1.3107	1.50506	1.38815	2.77649	1.3312	1.37016	1.68008	1.4702	1.23077	1.47208	1.35371	1.72231	1.35106	1.38131	1.15886	1.29586	1.55333	1.25427	1.25832	1.16924	1.55181	1.16532	1.34263	1.37962	1.57263	1.39309	1.50087	1.15733	1.14143	1.32762	1.47501	1.22084	1.37187	1.87494	1.61238
hsa_miR_4308_st	1.45769	1.41657	1.57065	1.4704	1.34945	1.31734	1.75379	1.09286	1.35495	1.53012	1.38899	1.45286	1.36973	1.49091	1.27463	1.52633	1.60726	1.38899	2.30787	1.3207	1.4274	1.74376	1.04181	1.32778	1.31928	1.38602	1.16071	1.49091	1.16101	1.3595	1.23459	1.18423	1.44747	1.76993	1.33422
hsa_miR_4309_st	4.11974	4.28511	4.15723	4.74153	4.16381	4.25831	4.77218	4.25831	4.49485	4.27383	4.13748	4.12315	3.91431	3.99036	4.41679	4.25831	4.40709	3.96278	4.2571	4.17685	4.1297	4.94917	4.32241	3.95513	3.93159	5.70667	4.10974	4.20319	4.21239	4.203	4.23987	4.49628	4.52121	4.40709	4.22269
hsa_miR_4311_st	1.66205	1.5307	1.24075	2.0983	1.60485	1.22626	2.12708	1.40695	1.98263	1.88777	1.4011	1.57217	1.59019	1.52357	1.35705	1.30267	1.99281	1.78977	1.46404	1.66845	1.45599	1.67193	1.60965	1.45636	1.39777	1.6291	1.45455	1.79284	1.42829	1.78113	1.40495	1.71776	1.55343	1.51682	1.30323
hsa_miR_4314_st	1.30195	2.81688	2.00691	3.90282	3.33843	2.17525	3.5073	1.97636	2.13557	1.87742	1.64546	1.65876	3.71342	1.79345	1.70097	1.88312	2.31252	2.52681	1.52927	1.77819	1.8194	2.92845	2.66025	3.70921	2.50573	2.39513	1.75503	1.57418	2.49833	2.30828	1.55694	2.52968	1.93768	1.9671	3.01331
hsa_miR_4315_st	1.4248	1.32267	1.23774	1.7243	1.54724	1.37585	2.86435	1.34721	1.33748	1.57249	1.18002	1.67399	1.47539	1.37072	1.44936	1.34488	1.68889	1.32921	1.48183	1.08929	1.37769	1.4849	1.78737	1.5914	1.54848	1.47539	2.10631	1.47539	1.15116	1.64273	1.30248	1.53384	1.60051	1.56118	1.31771
hsa_miR_4320_st	1.33567	1.51392	1.21313	1.57848	1.36846	1.13087	1.3267	1.1902	1.38633	1.25004	1.23658	1.18817	1.16929	0.956639	1.1915	1.20373	1.26375	1.39419	1.58614	1.10668	1.2559	1.30515	1.19325	1.22872	1.26375	2.4303	1.17452	1.49016	1.29193	0.997965	1.41049	1.33985	1.34598	1.28858	1.08159
hsa_miR_4323_st	2.23567	1.80175	1.58018	1.91097	1.73607	1.93932	3.03183	1.74152	1.91529	2.01049	1.91026	1.79012	2.00847	2.3235	2.06761	2.07207	1.70575	2.47603	1.3937	1.53199	1.73813	2.54287	1.98732	1.5931	2.0806	3.04853	2.71511	2.14739	2.32386	1.84687	1.92357	1.70132	1.55881	1.796	1.81694
hsa_miR_4325_st	1.28026	1.25549	1.48954	1.51097	1.28714	1.57113	1.20976	1.24881	1.19706	1.29222	1.33336	1.38178	1.33763	1.33264	1.35024	1.19619	1.40712	1.83167	1.32619	1.49133	1.17673	1.5965	1.35997	1.29456	1.62612	1.83584	1.42704	1.15733	1.19706	1.3647	1.06563	1.35636	1.13817	1.2932	1.45764
hsa_miR_4417_st	9.78658	10.0828	9.28719	9.14288	8.72375	9.37588	8.73528	8.21152	10.6176	9.12972	9.60442	10.3342	8.62889	9.46334	8.22869	8.90198	8.53778	9.33244	9.39687	7.91218	9.33863	12.4057	8.37813	10.0281	8.10931	11.9018	7.70422	8.93126	10.1059	9.26433	8.34218	8.93937	11.4898	8.33027	9.36947
hsa_miR_4418_st	1.69949	1.6701	2.07581	1.89521	1.62103	1.62552	1.70437	1.57055	1.66057	2.0819	1.59654	1.8971	1.66057	1.49637	1.61662	2.12372	1.49261	1.52523	1.80433	1.80844	1.93819	1.75101	1.49183	1.50014	1.7452	2.72056	1.36629	1.94471	1.59257	1.51384	1.67133	1.39903	2.10081	1.80146	1.54496
hsa_miR_4419b_st	1.91416	1.99815	1.65486	2.83317	1.78434	2.26228	1.94375	1.99899	1.68503	1.87846	1.99708	1.99708	2.12077	1.92417	2.41824	1.95099	2.11444	1.99708	1.44734	1.81555	1.95607	1.31443	1.62048	2.29105	1.95578	1.66684	2.09176	1.99708	2.09987	1.93479	2.0286	1.90456	1.99708	1.94224	1.845
hsa_miR_4430_st	5.64594	6.13767	5.15271	6.81139	5.35615	5.23385	6.35263	4.62086	5.80882	4.87541	5.39913	6.26412	5.95493	5.40904	5.34974	5.42786	5.42392	5.12314	5.21086	3.56023	5.21628	7.35723	5.33491	5.5988	5.3979	7.75738	5.26757	5.3021	5.38148	5.68117	4.38145	5.16988	6.30714	5.07775	5.40617
hsa_miR_4434_st	1.47737	1.50011	1.74573	1.11708	1.48955	1.81847	1.74199	1.96917	1.20786	1.28439	1.46422	1.2869	1.58338	1.45549	1.73367	1.24752	1.30964	1.24983	1.44905	2.01755	1.55628	1.519	1.37205	1.55003	1.52946	1.2534	1.96083	1.4684	1.45789	1.39406	1.55501	1.49036	1.32311	1.46049	1.76521
hsa_miR_4444_st	2.92943	3.44607	2.69672	3.38515	2.7413	3.20178	3.38335	3.17916	3.45958	3.03481	3.03316	3.13897	3.11829	3.31122	3.26188	2.93851	2.3763	1.94633	3.63674	3.10776	3.40972	4.4607	2.96594	3.29165	2.95629	3.46234	2.56058	2.92457	2.83541	3.82829	3.05188	3.20416	4.25676	2.6556	2.74281
hsa_miR_4466_st	13.1333	14.2233	12.9282	14.4649	13.7067	13.4846	14.045	12.8427	13.8883	13.6478	13.5855	14.2748	14.034	13.9085	13.964	13.5641	13.5245	13.1605	13.3167	12.3521	12.3388	13.8111	13.2362	13.6453	12.8674	14.4946	13.0948	13.7519	13.8027	13.0523	12.3011	13.4154	14.2653	12.9137	13.3306
hsa_miR_4468_st	1.6168	2.14336	1.33302	1.6312	1.2967	1.64946	2.25342	1.45287	1.70531	1.57508	1.3897	1.9206	1.69651	1.69915	1.66494	1.76163	1.54852	1.5665	1.46769	1.63331	1.64159	2.9686	1.26543	1.72895	1.88618	1.2534	1.82415	1.17808	1.4329	1.89574	1.70591	1.59076	1.55877	1.29167	2.00103
hsa_miR_4472_st	4.05639	4.07708	3.72471	2.69432	2.82378	2.8691	4.97332	3.8168	3.9499	5.32796	3.58895	4.77708	3.82595	3.91966	3.86309	5.00579	4.05922	2.91686	3.61425	3.62449	3.72616	5.97119	3.35063	4.33451	3.00905	5.09737	2.6424	4.66246	3.80602	4.45749	3.39132	3.51775	4.11975	4.34555	3.41773
hsa_miR_4488_st	13.0046	13.8316	12.8585	14.2613	13.6085	12.9578	14.0802	12.4067	13.499	13.3903	13.2162	13.7822	13.6459	13.3297	13.4796	13.3182	13.0022	12.7382	12.7639	12.0451	12.4588	13.652	12.753	13.5721	12.7419	14.3644	12.7347	13.4456	13.4215	12.8259	11.9845	12.8265	14.0684	12.6641	13.0633
hsa_miR_4505_st	11.5314	12.9101	9.39086	14.0999	11.0247	9.68142	12.9142	9.33075	10.964	9.87984	10.6648	12.0282	10.363	10.0735	10.9137	10.8594	10.8884	10.3248	11.6272	8.69644	11.8549	14.0017	11.776	11.2223	9.23374	12.3636	10.4265	10.7445	11.074	11.0923	9.31015	9.97148	12.8291	9.3515	9.57282
hsa_miR_4514_st	2.63265	3.58269	3.17021	3.61943	3.39429	3.37085	3.17426	3.22861	2.71317	3.65784	3.08398	3.67909	3.14733	3.19715	3.0781	3.09173	3.18942	2.98735	2.85054	2.4436	3.17426	3.96237	2.95326	3.28576	2.74172	4.77393	3.14371	3.03188	3.44471	3.17822	2.79968	2.61536	3.6293	2.83579	3.01289
hsa_miR_4519_st	2.21288	5.48598	2.68717	3.11971	2.4851	3.71824	1.59896	2.72067	2.85278	2.35191	2.65672	2.60237	2.29018	2.41061	2.95707	2.21116	2.11099	2.08463	2.22062	2.64505	2.37953	2.82767	3.42942	2.18279	2.91533	2.33856	2.44897	2.48516	2.68124	2.35411	2.09372	2.4701	2.87633	2.48516	2.83478
hsa_miR_4530_st	12.5881	13.5235	11.3196	14.2594	13.2279	11.9541	14.0817	11.4038	12.587	10.7076	12.1927	12.9312	12.9283	12.3308	13.0396	11.5174	12.9295	11.6384	12.6572	10.6689	12.5335	13.8672	12.4437	12.3611	11.8382	13.0219	12.1468	12.6548	13.0525	12.0002	11.4485	11.6165	13.1239	11.3615	11.9395
hsa_miR_4710_st	6.40275	7.08604	6.55204	8.03259	6.3595	6.15498	7.84328	6.13583	7.18979	7.09415	6.60336	7.82632	6.92785	6.75467	6.52384	6.83748	6.44268	6.10849	6.94476	5.73339	6.43999	9.84175	6.33597	6.7809	6.49834	9.22826	6.48523	6.91871	6.54778	6.80818	5.90416	6.68569	8.13176	6.27775	6.59187
hsa_miR_4711_3p_st	3.9752	3.25894	2.29908	1.59854	1.44707	2.41695	1.4021	3.31384	3.11199	3.11885	2.16948	3.21154	2.08819	2.18534	2.11285	3.57454	2.486	2.01555	1.57527	2.62049	2.72982	3.4972	2.75679	2.41695	2.18456	1.61887	1.99342	2.8839	2.20306	3.71974	2.74123	1.8121	3.18257	3.98675	1.64946
hsa_miR_4770_st	1.69644	1.77759	1.65104	1.76078	1.23221	1.04259	1.4541	1.16375	1.29673	1.38052	1.18983	1.55286	1.51187	1.20166	1.43067	1.61326	1.29814	1.43067	1.43067	1.22456	1.52501	1.85266	1.16128	1.3447	1.53771	2.01148	1.74764	1.50959	1.17789	1.30446	1.43499	1.46268	1.49853	1.42509	1.43067
hsa_miR_4791_st	1.83276	1.56165	2.18464	1.29688	1.598	1.48724	1.75681	1.16222	1.77682	1.42504	1.40846	1.63631	2.03121	1.41498	1.45003	1.62966	1.74697	2.14401	1.63631	1.54789	1.2578	1.34211	1.49445	1.63086	1.43629	2.28382	1.56593	1.51309	1.29934	1.35214	1.28535	1.36087	1.59653	1.52518	1.68249
hsa_miR_4792_st	1.73426	2.63765	1.6736	2.44789	2.05232	1.90528	2.63543	1.76235	2.24488	2.19117	1.91403	1.93248	1.99362	1.89165	2.25829	1.72651	1.69524	1.79497	1.4392	1.82856	1.63769	1.68265	2.13424	2.23902	1.80072	2.02577	1.73191	1.88665	1.85863	1.31184	1.65159	1.88253	2.1092	1.67229	2.03064
hsa_miR_500b_st	1.40066	1.26654	1.48576	1.66548	1.27158	1.00323	1.31786	1.42836	1.45479	1.34001	1.16373	1.21337	1.19973	1.69709	1.35024	1.29962	1.48011	1.50734	1.30199	1.27846	1.57065	1.74174	1.60284	1.57179	1.4445	1.8281	1.23782	1.58309	1.44896	1.25679	1.59328	1.23628	1.32311	1.39663	1.39967
hsa_miR_513a_5p_st	2.56429	2.207	1.92698	4.90245	1.91115	2.0135	3.09735	2.34041	2.81883	1.93213	1.91403	2.65533	2.87615	2.30115	2.14374	2.28968	1.28244	1.8112	2.5179	2.12025	4.68845	1.72016	2.12533	1.98853	1.3676	1.41178	1.56714	1.6215	2.12533	2.45042	2.09496	2.44974	2.28905	1.72579	2.24226
hsa_miR_516a_3p_st	1.56684	1.57867	1.54413	1.23449	1.45492	1.56042	2.12178	1.43658	1.33668	1.21294	1.39563	1.43125	1.30615	1.46392	1.58973	1.45492	1.60389	1.56807	1.88733	1.27219	1.54805	1.66663	1.65762	1.62139	1.19248	1.47985	1.73988	1.31639	1.46372	1.32546	1.45492	1.45492	1.39563	1.09348	1.24364
hsa_miR_516b_star_st	1.08975	1.47946	1.76143	1.67246	1.32371	1.27671	1.30256	1.25884	1.48995	1.39749	1.30256	1.24397	1.11224	1.12119	1.2832	1.16109	1.43835	1.71134	1.25035	1.54789	1.01926	1.40788	1.1444	1.37212	1.30181	1.55877	1.39672	1.38524	1.15094	1.14557	1.37495	1.3849	1.13073	1.1183	1.09562
hsa_miR_1224_5p_st	6.63406	8.01836	6.59231	8.35609	7.12084	6.91441	8.42639	6.88632	7.01899	7.28061	7.34793	8.12596	7.39757	7.2714	7.3362	7.31136	7.43812	6.91211	7.03347	6.55113	7.07822	9.93201	6.88394	6.798	6.61761	10.4135	7.01201	7.12355	7.17698	7.28005	6.794	7.09445	8.80155	6.80729	7.07865
hsa_miR_1246_st	8.12959	8.29889	7.54679	9.39459	7.67351	6.86808	8.59274	6.80693	9.56897	7.62461	7.41121	8.34206	6.87065	7.74199	6.67316	8.18364	6.80614	6.31877	7.24738	6.27506	8.3052	9.34047	6.95918	7.48091	7.13385	8.02477	5.79263	7.70523	7.66018	8.23191	7.20503	6.77619	9.08543	7.09231	7.82354
hsa_miR_1260b_st	8.40484	9.39451	9.08069	9.4304	6.9682	6.97496	9.65367	6.49768	7.9676	8.66762	6.63042	9.23955	7.05918	6.99245	7.58533	8.50183	7.84569	8.24064	9.06365	6.35797	9.61108	10.3482	9.27951	6.67719	8.29473	9.44919	8.2666	9.09979	6.32151	9.27824	8.58436	6.85044	9.48256	7.66752	6.90238
hsa_miR_1261_st	5.30193	5.9932	3.97891	4.31441	3.395	4.04711	1.80258	4.37568	4.48721	4.0553	4.1373	6.27205	2.24763	4.17904	4.50163	4.8389	3.89969	2.65032	4.24884	3.56827	4.28078	7.00737	5.40002	3.04268	3.36041	3.10542	2.6424	3.4558	4.88432	5.27038	5.23472	3.76309	5.95539	5.18545	2.0441
hsa_miR_1273f_st	5.60991	6.18497	4.74588	8.44207	7.02466	5.73087	8.30202	5.09007	6.02389	5.76128	5.84161	5.71836	6.35389	5.86155	6.08932	5.82796	5.47931	4.89455	6.20979	4.72189	5.49367	8.45932	5.86057	6.14791	4.94655	7.43604	5.5935	5.67058	6.15581	5.90674	3.73854	5.3699	7.1584	5.23847	6.41544
hsa_miR_1290_st	2.27438	2.84357	2.3303	4.47363	2.89842	2.73626	2.14244	1.93414	3.89585	2.10296	2.48644	2.63281	2.493	3.73516	2.62187	3.31919	1.97887	2.2372	2.32524	1.85856	2.88895	2.56655	1.89263	2.12749	2.63281	1.67526	1.8189	2.88189	2.95261	3.35038	3.00301	2.64032	2.99283	2.43501	2.96537
hsa_miR_1322_st	3.00765	3.3057	2.78207	2.0976	2.26606	2.96322	2.10732	3.27999	3.71705	3.03503	2.26834	4.35976	2.24763	2.96194	3.12406	3.78841	3.20911	1.57794	2.94811	3.03477	3.80417	5.61344	3.60953	3.03765	1.98721	3.72347	2.60816	3.24406	3.04082	4.45202	2.66327	2.5054	3.7542	2.95239	1.84283
hsa_miR_1973_st	5.75209	4.5316	7.21409	7.4112	7.62614	7.27028	9.23217	6.85467	6.43438	5.53323	6.56595	4.22813	7.81772	7.14213	7.38652	5.16524	7.40497	6.77284	6.40542	7.9613	6.67059	2.67522	6.18089	6.91294	7.86732	3.85167	7.16522	7.43682	6.32601	6.51584	7.04141	7.29233	4.5613	7.01296	7.3089
hsa_miR_2861_st	12.7141	13.9672	12.5457	14.1169	13.4217	13.0384	13.4675	12.6188	13.4147	13.1135	13.3477	14.0138	13.6696	13.5545	13.4467	13.1649	13.2457	12.7217	13.0445	11.8962	11.74	13.6308	12.7022	12.8871	12.5475	14.3695	12.7561	13.2109	13.574	12.8325	11.8882	12.8312	14.1337	12.7004	12.9654
hsa_miR_3141_st	10.0491	10.8035	9.71042	11.5842	9.85686	9.4285	11.4553	9.06369	10.5108	10.5316	10.0044	10.8624	10.2288	9.67715	9.86289	10.3609	9.80208	9.61679	9.71902	8.81446	9.01248	11.91	9.39989	10.2845	9.5565	12.8305	9.33226	9.93935	10.046	9.5961	8.82988	9.95825	11.5949	9.32684	9.82518
hsa_miR_3176_st	2.71867	4.90097	3.17743	4.36763	3.10676	2.40434	3.23152	3.24858	3.40116	5.4914	3.44607	4.90998	1.83205	4.2772	3.24858	4.8472	2.4895	1.91327	3.12847	1.95766	5.26507	3.01426	5.2429	1.81409	1.95578	1.64213	3.41199	3.54051	2.16169	5.19767	4.16327	2.01148	4.19834	4.31132	2.00775
hsa_miR_3180_st	8.52077	9.52047	8.67095	10.297	8.54495	8.62378	9.26027	7.57362	9.82604	9.15407	8.77702	9.51129	8.38182	8.394	8.24888	9.16136	8.02917	8.41497	8.70462	7.75211	7.4381	9.70776	7.79694	9.16464	8.16409	11.2814	7.99427	8.5254	8.78193	8.118	7.28854	8.55075	9.98197	7.91101	8.18794
hsa_miR_3181_st	3.30023	4.15958	2.55608	4.32519	4.0679	3.28532	3.75301	3.03205	3.18429	4.1229	4.05503	3.57473	3.2313	3.83648	4.62089	3.27566	2.94977	3.05524	2.6387	2.15034	2.7932	3.30004	2.63321	4.01702	2.79063	3.8863	2.88553	3.55065	3.80587	2.99371	2.52213	3.17308	4.28978	3.0261	3.9161
hsa_miR_320d_st	12.0401	13.0634	11.6028	12.6161	11.0456	10.7271	12.3356	10.9614	12.2751	12.0114	11.2878	12.8279	10.8929	11.1961	11.4436	11.8857	11.2481	11.1438	11.4481	11.297	11.7161	13.2461	11.6959	10.7466	11.039	13.7165	10.9545	11.1299	11.0601	11.4109	11.2224	10.8346	12.8853	11.5656	11.0552
hsa_miR_3649_st	1.4275	1.52389	1.38558	1.70643	1.83711	1.39031	1.85683	1.37169	1.16203	1.29879	1.45623	1.40014	1.38679	1.36871	1.3411	1.42382	1.67347	1.37241	1.64931	1.36451	1.39031	1.53583	1.442	1.54366	1.61181	1.52104	1.16203	1.24207	1.21044	1.40014	1.49314	1.42387	1.51474	1.2932	1.36413
hsa_miR_3650_st	2.09972	1.76071	1.75152	1.81408	1.93192	2.18876	1.22284	1.94386	1.82115	2.11438	1.93008	1.81149	1.84099	1.86229	1.88954	2.67245	1.80305	1.83064	2.33452	1.92921	2.32565	3.10585	2.01721	2.08838	2.26923	1.69472	1.81691	2.20085	1.79065	1.99151	2.11957	1.6852	1.9529	1.84913	1.81647
hsa_miR_3654_st	2.04396	2.08175	2.05418	3.17237	1.83819	1.9845	1.99787	1.71857	1.57639	2.04877	2.33099	2.51631	1.63902	2.00043	2.38509	3.49983	1.8216	2.42987	1.94211	1.76726	1.85826	3.75484	2.17263	1.75425	1.68332	2.36182	2.05166	2.18825	1.80973	2.78537	1.47429	1.88253	3.85841	1.85105	1.72059
hsa_miR_378b_st	4.74292	5.24075	4.65503	4.4033	4.629	4.52226	3.96916	4.55653	4.60484	4.97175	4.36494	4.88435	4.27476	4.43158	4.44362	4.86597	4.48525	4.29801	4.42317	4.63303	4.83652	5.7785	4.72602	4.46814	4.10527	5.82007	4.57094	4.82413	4.93702	4.60972	4.97358	3.95989	4.60476	4.48028	4.50405
hsa_miR_378e_st	3.8298	4.37263	4.51702	4.35607	3.80494	3.9181	2.68501	4.13879	3.47213	4.89409	3.91959	4.61273	3.17695	4.08344	4.42732	4.81587	4.07641	3.10601	3.73432	4.2938	4.49416	4.58618	4.3296	3.51791	4.37133	6.40365	3.2828	4.08344	3.22062	4.3657	4.07307	3.13636	5.69712	4.01365	3.776
hsa_miR_4252_st	1.60988	1.62972	1.37386	1.49905	1.37168	1.49386	1.6019	1.51612	1.62299	1.13662	1.43056	1.3547	1.58012	1.42448	1.45575	1.44804	1.19826	1.42798	1.31827	1.65676	1.48533	1.97923	1.24431	1.5931	1.39777	1.5831	1.48428	1.3554	1.53297	1.47028	1.81086	1.51015	1.64633	1.50634	1.51571
hsa_miR_4260_st	2.47943	2.99891	2.30415	4.1944	2.59511	2.25879	2.97914	1.93915	3.53329	2.64871	2.28971	3.10018	2.80349	2.80425	2.52524	2.32033	2.27243	2.25041	3.13444	1.96324	3.05846	3.17797	1.93125	2.70201	2.55271	3.02519	2.03991	2.52524	2.58728	2.16701	2.14055	2.14525	2.60256	2.40957	2.48257
hsa_miR_4265_st	1.68297	1.64798	1.81394	3.4936	1.18304	1.79822	1.31942	1.9286	1.89657	1.9131	1.85802	1.89705	1.58338	1.77089	1.42643	2.17519	1.52544	1.32216	1.65372	1.67044	2.8533	3.62054	2.13403	1.49469	1.42436	1.40215	1.54295	1.4465	1.66205	2.78984	1.31326	1.43865	2.52769	1.56282	1.32256
hsa_miR_4271_st	4.65913	4.98528	3.69631	7.79304	6.06338	3.82364	6.93788	4.41475	4.16361	5.8125	4.54792	4.72958	6.1908	5.1651	6.30106	4.86588	5.21612	1.92881	2.45746	3.45626	3.05493	4.96287	4.94502	5.86812	3.90412	7.07884	4.06269	6.62557	5.51303	4.72178	3.21192	4.46006	6.21533	3.89916	5.45287
hsa_miR_4287_st	1.64925	1.76071	1.37045	1.80794	1.80873	1.44626	1.89519	1.568	1.35212	1.41429	1.64546	2.22472	1.49003	1.74621	1.44531	1.48953	1.65483	1.29135	1.47637	1.54367	1.30942	1.58081	1.49684	1.33917	1.39777	2.09415	1.35468	1.4592	1.42359	2.01746	2.17815	1.50546	2.19558	1.87867	1.50605
hsa_miR_4289_st	2.91684	1.94178	1.86515	2.0188	1.84175	2.308	2.11864	1.61664	1.67305	2.29825	2.11731	1.95536	1.45	2.16822	1.85707	2.1846	1.67118	1.94404	2.08004	1.65902	2.7611	1.29135	1.84689	1.47277	2.22546	1.45217	1.56933	2.04086	1.8386	2.58378	2.75934	1.87678	2.28565	2.13107	1.94291
hsa_miR_4290_st	2.88891	4.17824	2.79014	2.17538	3.60357	3.73511	3.35324	4.54987	2.68934	2.86289	3.71125	4.82679	2.97635	4.33399	2.35455	3.50125	3.09113	1.81326	2.02501	3.77588	3.5354	2.66913	3.17375	2.26048	1.98745	7.25273	2.00237	2.80657	3.93485	3.85687	3.31066	2.89746	5.20323	4.12738	2.61296
hsa_miR_4307_st	1.58643	1.42441	1.34437	1.27637	1.43513	1.32805	2.36347	1.27652	1.85568	1.462	1.6749	1.34498	1.25138	1.82365	1.66801	1.36676	1.40612	1.21398	1.61806	1.31503	1.3907	1.96305	1.3699	1.43726	1.12011	1.05221	1.14312	1.28428	1.3907	1.3907	1.23459	1.17535	1.22505	1.42015	1.13071
hsa_miR_4312_st	1.45535	2.30051	2.6286	2.27825	1.72957	2.26378	1.62696	1.83746	1.53241	1.82637	1.98576	2.45493	2.18472	2.01979	2.04006	2.27912	1.90184	2.04006	1.99583	2.55031	1.32936	2.24011	1.944	1.84339	2.0381	1.76439	1.411	2.14213	2.12533	2.51181	1.57705	2.289	2.02464	2.16411	2.49572
hsa_miR_4327_st	5.82037	6.33295	5.47849	7.8654	5.88549	5.41392	6.73314	5.55759	5.93863	5.98234	5.74221	6.84003	7.32964	6.43247	6.10693	5.08939	5.9747	4.04792	4.88354	4.57899	4.33506	5.1369	6.18647	5.82037	5.03684	8.46936	5.64971	6.90417	5.87419	5.69631	4.22846	5.06949	7.66151	5.05036	6.07644
hsa_miR_4329_st	5.7358	4.86668	5.20861	6.17943	5.94753	5.41664	6.1352	5.52425	5.38188	5.25104	5.27263	5.13486	5.75913	5.49463	5.07819	5.43738	5.00181	5.69117	5.73718	5.55243	6.02646	5.47601	5.59799	5.53473	5.91447	3.79391	6.00101	5.26615	5.33177	5.45911	5.83333	5.34668	5.75698	5.40406	5.649
hsa_miR_4330_st	1.24115	1.63383	1.48268	1.49051	1.20813	1.55255	1.78277	1.48935	1.82281	1.36276	1.30028	1.50063	1.91891	1.32214	1.51655	1.68365	1.27634	1.16045	1.8294	1.92042	1.38899	1.6761	1.44382	1.68901	1.47568	1.64262	1.47463	1.86298	1.33675	1.6073	1.23459	1.13545	1.80878	1.99767	1.50724
hsa_miR_4458_st	3.86773	3.81226	3.95636	4.46552	3.89645	4.21848	3.73468	3.83968	3.98915	4.26748	4.31615	4.4848	4.01274	4.38246	4.45796	4.61474	3.99215	3.74429	4.47266	4.60998	4.94784	5.76798	4.73617	4.57279	4.60194	5.01856	4.12244	3.84148	4.20351	4.59747	3.8553	4.87996	4.23985	4.68227	3.31021
hsa_miR_4487_st	5.12539	6.05782	5.20828	6.83132	4.86776	4.97004	7.73245	4.27303	5.60179	5.61058	5.06284	6.18434	5.0265	4.70979	5.25665	5.30815	4.73656	4.97954	5.39169	4.74448	5.08715	8.2015	5.07823	5.31601	4.49877	8.86606	5.06859	5.07614	4.94105	4.91171	4.52344	4.61842	6.26647	4.64211	5.00119
hsa_miR_4634_st	6.39827	7.48095	6.27953	8.10529	6.59381	5.9434	8.23192	5.80128	7.5966	6.53947	6.98642	7.8376	7.09645	6.82091	6.71639	6.19521	6.67414	6.34018	6.42371	5.04353	6.03325	7.98562	6.36141	6.6454	6.02063	8.98508	6.30184	6.86538	7.01201	6.60356	5.82811	6.598	7.80489	5.62407	6.65386
hsa_miR_4645_5p_st	2.04911	1.72442	1.90656	1.83922	2.22776	2.88384	2.10976	2.23118	2.13856	2.21217	2.05126	1.791	1.97017	2.38335	1.95404	1.78562	2.02005	2.10603	2.04477	2.44209	2.12754	1.8729	2.22376	2.55626	2.35634	2.30461	2.31943	2.05486	2.41177	2.3589	2.05602	2.13779	1.85051	2.03904	2.1629
hsa_miR_4650_5p_st	1.29761	1.75119	1.47343	1.37276	1.40499	1.29988	1.82636	1.30102	1.33179	1.37999	1.37688	1.21158	1.17917	1.38105	1.64315	1.63548	1.40653	1.64953	1.3937	1.27219	1.12373	2.14289	1.50027	1.39747	1.6105	1.3937	1.43095	1.40924	1.40895	1.04623	1.35555	1.56417	1.46341	1.25783	1.42339
hsa_miR_4659b_5p_st	1.32311	1.30154	1.28527	1.16668	1.35562	1.1444	1.99991	1.36976	1.429	1.07213	0.954649	1.50183	1.3008	1.12135	1.35121	1.57254	1.12882	1.32311	1.32311	1.27316	1.25262	1.55318	1.26895	1.14502	1.62624	1.39654	1.54202	1.32205	1.25092	1.31173	1.23459	1.39746	1.32407	1.41332	1.5395
hsa_miR_4736_st	2.23092	2.52354	1.65091	1.75175	2.34349	1.55742	1.74219	1.76833	1.68565	1.80762	1.5791	2.35529	1.5939	1.77147	2.19804	2.09642	1.91469	1.55657	1.66133	2.14457	1.9184	1.63387	1.92782	1.88976	1.55302	4.50127	1.73924	1.58959	1.50324	1.83523	1.44606	1.61876	2.18059	2.1413	1.1365
hsa_miR_4800_3p_st	5.14057	6.26878	4.58106	7.57088	6.10764	5.53017	6.84782	5.02569	5.88549	5.76745	5.65653	6.04309	6.07153	5.58224	6.25369	5.95638	5.32564	5.45292	4.81942	5.0314	5.2276	4.94011	5.55986	5.99953	5.47998	7.19631	5.29713	5.68887	5.84649	5.00093	4.68873	5.48142	6.53231	5.07942	5.44494
hsa_miR_548f_st	1.35726	1.71988	1.56296	1.82421	1.53738	1.44571	2.09848	1.65512	1.22525	1.39749	1.25608	1.52465	1.48116	1.58287	1.71576	1.50516	1.41887	1.65087	1.79088	1.54805	1.64544	1.64333	1.52324	1.49304	1.57593	1.57582	1.66462	1.42348	1.53213	1.3647	1.54724	1.42387	1.67593	1.52948	2.00103
hsa_miR_558_st	1.34777	1.35024	1.99471	1.84865	1.25433	1.41355	2.22969	1.35024	1.43948	1.1527	1.12046	1.20892	1.35024	1.43163	1.35024	1.30347	1.29186	1.58372	1.22666	1.52661	1.38899	2.35378	1.35662	1.5175	1.35024	1.12312	1.37545	1.271	1.19755	1.26268	1.21331	1.43677	1.29624	1.3907	1.35067
hsa_miR_563_st	2.94546	3.36203	2.32903	2.34617	2.7465	2.63537	2.54544	3.95275	4.06758	3.81469	3.72893	3.98418	2.56923	3.51875	3.9488	4.29739	3.70651	2.48062	3.10703	3.03088	1.99717	2.13088	3.10698	3.18809	1.84004	5.28034	2.2777	3.30133	3.02144	3.65098	3.17849	2.91977	3.95215	3.84481	2.87565
hsa_miR_564_st	2.86745	3.36782	2.57201	2.38604	2.85292	2.58914	2.11863	1.98399	2.56608	2.95766	2.95669	3.26302	2.63057	3.11328	3.44746	3.02346	2.79225	2.40221	2.1351	1.76005	2.27866	2.56655	2.38091	2.12749	2.2322	3.53707	2.08042	2.66864	2.63085	2.82885	1.68546	2.01148	3.43435	2.51214	2.26879
hsa_miR_566_st	1.39368	1.33824	1.66814	1.4929	1.78174	1.59478	2.37757	1.97054	2.45973	1.36492	1.52817	1.35681	1.37152	1.86636	1.9022	1.66836	1.64979	1.41149	2.03022	1.461	1.48648	1.42115	1.51538	1.55378	1.51791	1.33084	1.44044	1.54624	1.44235	1.3839	1.47185	1.52817	1.44801	1.39069	1.57879
hsa_miR_575_st	3.56749	4.89514	2.03025	7.07111	3.88356	3.1124	4.88437	2.31836	3.20623	2.56136	2.98696	4.21713	4.60724	3.77344	3.30614	1.64439	4.02691	2.72672	4.57646	2.32267	4.76031	9.63334	4.39709	3.71441	3.29211	2.34435	3.05745	2.90881	4.20665	3.66988	3.12178	3.00139	4.86034	3.12046	3.82145
hsa_miR_585_st	1.49774	1.50952	1.34721	1.37276	1.17769	1.41406	1.70845	1.26308	1.18578	1.60015	1.39078	1.40175	1.18722	1.32214	1.21555	1.53121	1.56353	1.40175	1.25973	1.42645	1.26135	2.06224	1.07759	1.3794	1.8936	1.49228	1.63206	1.31991	1.43402	1.26884	1.40175	1.2515	1.45507	1.39238	1.46283
hsa_miR_593_st	1.96178	2.36829	1.72998	1.97104	1.66101	2.34029	1.83587	2.0432	2.18326	2.33661	1.5165	2.03908	1.50854	2.05905	1.98353	2.22947	1.96015	1.50529	2.21855	1.56514	1.67711	3.38665	2.0576	1.79373	1.71726	1.8267	1.8559	1.43329	1.98741	3.26973	2.14108	2.23306	2.20471	1.6753	1.45052
hsa_miR_604_st	2.04911	2.04006	2.38863	1.94413	1.92672	2.33027	2.09339	2.19264	1.85568	1.87742	1.85278	2.04006	1.89271	2.04006	2.12011	2.05897	2.15122	1.97324	2.29273	2.04006	2.40152	1.67083	2.16676	2.07374	1.84004	2.72056	1.96083	1.61381	1.85108	2.54577	1.97556	2.00325	1.83443	1.94017	1.79197
hsa_miR_626_st	1.81967	1.15723	1.33582	1.46877	1.42791	1.16512	1.47505	1.27754	1.51288	1.39419	1.39419	1.27219	1.33526	1.40014	1.63165	1.55132	1.42137	1.50734	1.39419	1.79769	1.30211	1.16071	1.68672	1.39419	1.27945	1.47683	1.39419	1.23536	1.44641	1.28142	1.13844	1.73133	1.20583	1.19668	1.28253
hsa_miR_632_st	1.20785	1.56229	1.51311	1.47929	1.30843	1.2149	1.25746	1.26725	1.99053	1.17769	1.56667	1.89286	1.1643	1.52065	1.45678	1.50024	1.39338	1.39419	1.61806	1.4788	1.40906	1.58287	1.70938	1.51265	1.40567	1.50738	1.34016	1.4892	1.26476	1.23697	1.41685	1.43746	1.59095	1.30572	1.35086
hsa_miR_644_st	1.42403	1.7319	1.39883	1.69549	1.2619	1.32149	1.51434	1.41805	1.64234	1.5718	1.24766	1.65909	1.25927	1.60035	1.352	1.56757	1.34787	1.46296	1.74752	1.20205	1.38899	1.74555	1.41726	1.57268	1.43652	1.52487	1.23372	1.32205	1.01492	1.46399	1.37794	1.1459	1.65374	1.4675	1.18446
hsa_miR_645_st	1.46717	2.69303	1.64935	3.0048	1.43488	1.73298	1.49607	1.35504	1.65208	1.70487	1.51018	1.75902	1.87884	1.58338	2.2779	1.71312	1.4014	1.1778	1.33422	1.43219	1.63647	1.90555	1.72653	1.22621	0.922676	2.83995	1.43482	1.57418	1.55336	1.58338	1.23459	1.58387	2.15384	1.52205	1.54278
hsa_miR_646_st	1.10086	1.39372	1.28447	2.17449	1.37004	1.18582	1.51044	1.26886	1.29833	1.49091	1.55877	1.50183	1.38691	1.24075	1.45468	1.22196	1.27455	1.32482	1.37116	1.29526	1.25881	1.29135	1.15979	1.36451	1.33865	1.48951	1.28447	1.2015	1.18069	1.29017	1.4369	1.51728	1.53815	1.40609	1.34472
hsa_miR_648_st	1.59501	2.34913	1.57065	2.07723	1.82246	1.71446	2.04152	2.0513	2.1487	2.01955	1.44004	2.83113	1.76655	2.2421	2.15345	1.92895	1.34726	1.77505	1.71822	1.59715	1.78404	2.79618	2.32346	1.94594	1.5333	2.2308	1.57743	1.62344	1.98856	2.84629	1.8776	1.56599	2.03183	2.26101	1.67503
hsa_miR_1205_st	1.1959	1.2932	1.43743	1.29818	1.28893	1.2149	1.4475	1.22534	0.874182	1.29054	1.34116	1.31401	1.2932	1.19813	1.38885	1.08924	1.36768	1.42383	1.29466	1.35405	1.28204	1.05362	1.49245	1.14043	1.25671	1.27688	1.39672	1.38576	1.16173	1.35704	1.26262	1.18409	1.45559	1.2932	1.16522
hsa_miR_1208_st	2.44374	4.47563	1.94529	3.18144	2.48827	3.32869	1.31063	3.32686	4.52875	1.66651	5.14671	5.9264	4.74323	5.55571	2.92896	2	3.65971	2.27233	2.505	2.16228	1.46936	1.53934	3.19967	1.53687	2.18234	6.70925	2.29473	2.46057	5.4309	2.04979	3.0391	3.72434	4.62276	3.33602	4.01314
hsa_miR_1227_st	1.56574	1.45246	1.57596	2.08671	1.55256	1.54904	1.59346	1.46954	1.43199	1.6128	1.8136	2.30076	1.78647	1.64579	1.75784	1.81316	1.5952	1.51608	1.52349	2.43011	1.20704	2.13968	1.54832	1.91307	1.73525	2.34435	1.79025	1.70949	1.40149	1.64579	1.61687	1.36947	1.89072	1.796	1.54904
hsa_miR_1228_st	4.67875	6.09658	4.4053	6.15676	4.8561	4.40121	4.07614	5.28373	5.10027	4.91059	4.66728	5.75268	5.51426	5.38177	5.45143	5.04597	5.15301	3.84393	4.72813	4.41737	4.58773	6.20407	5.22685	4.01869	5.07735	7.03263	4.59785	5.01144	4.84814	4.78428	4.47387	4.82026	6.05825	4.90703	4.69971
hsa_miR_1231_st	8.29366	9.72601	8.8878	9.75322	8.603	8.87757	8.84432	8.37828	10.0845	9.25531	9.49936	10.2986	8.99362	9.22554	8.44601	8.86623	8.54052	8.86376	9.06831	8.10295	6.93219	9.05212	8.30892	9.16458	8.22658	11.4767	8.34943	8.63568	9.58276	8.4511	7.87922	9.11977	10.0448	8.37169	8.83018
hsa_miR_1233_st	1.45469	1.56796	1.6534	2.7046	1.64318	1.34394	2.71153	1.40014	1.72509	1.94435	2.16815	1.50268	1.56061	1.83928	1.70506	1.56103	1.5187	2.49749	1.80176	1.41856	1.97251	1.68266	1.94222	1.54569	1.29765	1.54367	1.99731	1.76047	1.58338	1.92222	1.41829	1.2353	1.5231	1.64318	1.59077
hsa_miR_1238_st	4.44785	5.28749	4.48204	4.33108	4.92669	4.35298	4.14538	5.16025	5.55236	5.08468	4.86681	5.49585	5.29591	5.0583	4.82367	5.32239	5.14298	2.08224	4.71745	4.7629	3.92042	4.81852	4.70954	4.28996	4.28461	5.32665	3.33393	5.08188	4.92168	4.67975	4.73192	4.73268	5.9204	5.01199	4.35937
hsa_miR_124_st	15.2263	15.4017	15.2424	15.1215	15.1496	15.2126	15.1488	15.3541	15.0975	15.5043	15.3588	15.4495	15.133	15.2237	15.2995	15.4521	15.2241	15.1598	15.2738	15.1652	15.3291	15.3371	15.2501	15.1575	15.1345	15.3513	15.1739	15.2902	15.2393	15.4568	15.2345	15.1644	15.4773	15.2995	15.152
hsa_miR_1268b_st	9.23555	10.5357	8.94496	10.7106	9.16793	9.03009	10.3128	9.04912	10.0155	9.96517	9.37805	10.4298	9.35182	9.18816	9.40718	9.50203	9.18443	8.7262	8.89216	8.38673	8.21064	11.4348	8.99528	9.46221	8.76855	12.6172	8.80473	9.18409	9.4418	8.83641	8.6571	9.47648	10.9452	8.99796	8.93952
hsa_miR_1276_st	2.05426	2.14683	2.24763	2.52358	2.41184	2.6485	1.59283	2.36598	2.22951	2.36953	1.99585	2.24786	2.19308	2.08591	1.84492	2.42356	2.07173	2.14185	2.11762	2.22492	2.51687	2.4547	1.86909	2.28923	1.89733	2.48523	1.89628	1.9004	1.9739	3.21741	2.23584	2.36495	2.9967	2.01292	2.00154
hsa_miR_1282_st	1.9578	1.38457	1.12871	1.47909	1.27593	1.58097	1.12401	1.22867	1.429	1.34029	1.49712	1.37853	1.26183	1.20145	1.38555	1.4376	1.44263	1.61963	1.74555	1.40281	1.49533	3.15401	1.39527	1.429	1.30181	1.49943	1.38116	1.77575	1.94977	1.51602	1.44895	1.40408	1.59407	1.429	1.34291
hsa_miR_144_st	1.30294	1.67847	1.35333	1.40788	1.40788	1.20759	1.40788	1.3333	1.36868	1.75659	1.26777	1.50183	1.51654	1.25529	1.60598	1.49518	1.26375	1.26312	1.64926	1.44683	1.7593	1.89621	1.65865	1.19728	1.55654	2.37554	1.55936	1.40014	1.37942	1.46399	1.23459	1.3543	1.26777	1.24012	1.08596
hsa_miR_147_st	1.30785	1.48772	1.58607	2.06172	1.55877	1.44752	1.62406	1.75088	1.54587	1.58473	1.64546	2.22002	1.15067	1.62785	1.67073	1.48311	1.32936	1.41471	1.54204	1.27512	1.69565	1.34796	1.89228	1.30313	1.48905	1.37375	1.52817	1.4715	1.58338	1.82755	1.64624	1.55415	1.73747	1.57217	1.62379
hsa_miR_1587_st	9.00476	10.5305	7.23364	12.182	8.27856	7.65209	10.2294	7.03824	8.39243	7.79771	8.13225	9.36204	7.93072	7.58281	8.38867	8.29047	8.29546	7.88491	9.15477	6.72997	10.0688	12.98	9.10002	8.29885	7.08632	10.5357	7.86896	8.28546	8.37305	8.9684	7.34794	7.45043	9.79981	7.22118	7.03502
hsa_miR_1911_star_st	1.81041	1.55106	2.10407	2.00907	2.28853	1.52347	1.51116	2.3841	1.89689	1.81041	1.77116	3.06443	1.63311	1.96902	1.54106	1.33532	1.78117	1.57222	2.08951	1.41133	2.26447	2.06113	1.81898	1.74459	1.5369	1.66526	1.40931	1.62719	1.76534	2.16863	2.05742	2.01701	2.28844	1.93049	1.2955
hsa_miR_1915_st	12.8299	14.26	12.4035	14.4799	13.7421	13.2901	13.9275	12.8056	13.3545	13.3574	13.4914	13.9708	14.0962	13.9049	13.9816	13.1929	13.5101	12.8788	12.746	12.0172	11.9146	13.2957	13.0965	13.4356	12.7162	14.413	12.9703	13.5649	13.7329	12.5819	12.131	13.1167	14.2049	12.6114	13.1755
hsa_miR_1976_st	1.59508	1.61985	1.85789	2.24374	1.425	1.57053	2.17087	1.48717	1.5891	1.67128	1.64564	2.24973	2.24781	1.64745	1.78837	1.70909	1.66127	1.52319	1.20295	1.64065	1.89777	2.24011	1.6988	1.40143	1.39777	1.65472	2.12033	1.68436	1.49413	2.08753	1.40017	1.5109	1.57041	1.83219	1.48388
hsa_miR_202_st	3.45775	4.52589	3.03447	4.69098	3.53258	2.99648	3.38034	3.41533	3.58973	3.34173	3.52875	3.92202	2.86445	2.88194	3.36708	3.58232	3.06796	2.91011	3.56021	2.801	3.75419	5.70825	3.4045	3.42517	2.39081	5.25261	3.07191	3.43082	3.45434	3.97293	2.87865	2.77882	4.45485	3.77625	2.79558
hsa_miR_2052_st	1.00758	1.59741	1.4395	1.4042	1.27219	1.24634	1.87371	1.25403	1.209	1.21742	1.16573	1.27219	1.05965	1.3592	1.21541	1.35423	1.58246	1.27219	1.1487	0.983312	1.12373	1.56617	1.43696	1.29115	1.2149	1.76129	1.37756	1.45176	1.16101	0.869066	1.09454	1.24997	1.56906	1.1286	1.23658
hsa_miR_2392_st	6.21278	7.05588	5.70485	7.24654	5.86482	5.5481	7.72708	5.80211	6.11209	7.31578	6.12905	6.95424	6.6456	6.26402	6.76573	6.44703	5.99247	4.58135	6.11778	5.13842	5.55175	7.29967	6.40966	6.16051	5.47566	9.35976	5.71111	6.81312	5.973	6.27755	5.2979	5.5344	7.25377	5.94875	5.78005
hsa_miR_3115_st	1.39419	1.28853	1.24075	1.56903	1.19661	1.49514	1.51434	1.12588	1.3717	1.49091	1.3255	1.43654	1.18609	1.40014	1.62387	1.33009	1.45948	1.21483	1.42695	1.49523	1.38909	1.68026	1.39419	1.24502	1.23652	1.8338	1.35763	1.32356	1.40895	1.43649	1.61272	1.17439	1.35733	1.56696	1.53036
hsa_miR_3117_5p_st	1.42105	1.53159	1.19837	1.25707	1.40663	1.44474	1.38173	1.20645	1.34253	1.28181	1.42835	1.39576	1.51305	1.45244	1.50062	1.37698	1.60974	1.27851	1.50238	1.11173	1.2447	1.44545	1.28061	1.26629	1.4211	1.8958	1.56574	1.12507	1.4677	1.16641	1.2727	1.38343	1.51833	1.08443	1.75547
hsa_miR_3119_st	1.12791	1.29754	1.15597	1.72784	1.10155	1.11885	1.45056	1.18005	1.24995	1.44483	1.09841	1.12005	1.53218	1.18005	1.35024	1.35702	1.16641	1.23459	1.179	1.4327	1.2469	1.27762	1.1444	1.21793	1.12486	1.87332	1.26646	1.11667	1.16101	1.12575	1.23459	1.10524	1.39129	1.25254	1.40134
hsa_miR_3125_st	2.57292	3.41166	3.00302	3.64016	2.84675	3.39633	3.45854	3.62443	2.25959	2.8691	2.74004	2.71098	3.00908	2.66874	2.65279	2.77341	2.99588	2.79941	2.4887	2.19011	2.49303	3.40977	3.31675	2.88884	2.24789	4.63107	2.41459	2.6555	3.30331	3.22945	2.59275	2.45282	3.18257	3.1987	2.8691
hsa_miR_3187_3p_st	6.77937	7.97445	6.13352	9.63433	6.23931	7.1324	5.97989	6.53906	7.37297	6.11507	7.66269	8.7326	7.74986	7.15926	6.63737	6.35792	6.62472	6.77937	7.54545	6.19341	5.30944	8.28201	6.28021	6.16996	6.44594	9.73215	6.5002	6.35724	7.34836	6.30897	6.0221	7.38928	8.60831	6.53051	6.57072
hsa_miR_320c_st	12.9176	13.7472	12.4245	13.2991	12.0924	11.9917	13.4323	12.2437	12.9531	12.8676	12.3056	13.6862	11.9304	12.066	12.3557	12.9591	12.4329	12.309	12.3444	12.192	12.5733	13.9577	12.8593	11.8256	12.0055	14.2906	12.0391	12.1863	12.1823	12.5369	12.1035	11.9304	13.6228	12.5066	12.0609
hsa_miR_324_3p_st	8.81641	9.20212	8.64389	8.83229	8.30607	8.34559	8.82538	8.54143	8.62272	8.7692	8.41711	9.24183	8.23835	8.62732	8.72268	8.96652	8.65056	8.84434	8.53692	8.33385	9.13967	10.4561	8.82319	8.19383	8.42552	8.80829	8.66534	8.59733	8.5397	8.91747	8.62702	8.48337	9.51238	8.84412	8.23725
hsa_miR_326_st	5.84983	3.70127	6.31342	6.38722	6.06205	6.21862	6.57274	5.04384	5.28421	5.19144	5.50458	4.4848	5.60305	5.48314	5.94503	5.27958	5.45268	6.16536	5.72182	5.89242	6.08567	2.5148	5.60759	6.46217	6.2098	3.27745	5.71729	5.73001	5.59742	5.65675	5.93656	5.99938	4.59917	5.5571	5.84587
hsa_miR_33b_st	1.33551	2.207	1.48161	1.45855	1.44707	1.47629	2.17389	1.2465	2.02059	1.766	1.64644	1.76921	1.43188	1.81247	1.54272	1.68217	1.61684	1.64953	1.47949	1.37197	1.42918	1.76647	1.74003	1.46788	1.3876	1.46973	1.18163	1.15733	1.38214	1.55675	1.40423	1.88418	2.22729	1.57382	1.56042
hsa_miR_3607_3p_st	1.41663	1.41657	1.48159	1.89645	1.21721	1.47463	1.39129	1.28239	1.13659	1.35465	1.63921	1.45899	1.18201	1.47698	1.38735	1.62979	1.51262	1.10775	1.50183	1.22518	1.47647	1.59741	1.41925	1.18116	1.1377	1.17092	0.955663	1.26727	1.18753	1.18111	1.20319	1.32311	1.83443	1.42781	1.23935
hsa_miR_3610_st	2.43794	2.47004	3.16883	3.61352	2.89634	2.54015	3.77195	2.41812	3.64734	3.08566	2.95123	3.65917	3.23991	3.1954	3.56667	2.95447	2.81242	3.04297	2.92871	2.23263	3.07826	4.2325	2.5982	3.40452	1.92045	4.458	2.69634	2.9192	3.08054	3.07745	2.50843	3.15864	3.5631	2.78343	3.22959
hsa_miR_3621_st	9.35938	10.4891	9.19972	11.5236	9.36842	9.1136	10.65	8.51511	10.2167	9.90489	9.44236	10.4202	9.6114	9.27762	9.62866	9.73544	8.89905	9.36256	9.42638	8.42649	8.46738	11.5509	8.81368	9.72966	8.77771	12.2076	8.86654	9.36658	9.71294	9.01641	8.1922	9.27541	10.8355	8.66923	9.16889
hsa_miR_3622b_5p_st	2.84059	4.3941	3.42042	4.9823	3.0081	2.62275	3.40892	2.65711	4.18133	2.83415	3.80294	3.51622	3.96063	3.5802	3.44988	3.67855	2.73316	1.73752	3.60209	2.46027	3.47267	4.76634	3.36451	3.47267	3.52289	4.58932	2.59015	3.67826	3.40161	4.07661	3.06686	2.9443	4.7311	3.39212	3.71979
hsa_miR_3676_st	1.7468	1.62386	1.5943	1.68201	1.82955	1.9308	1.72163	1.52943	1.7468	1.4662	1.4276	1.74829	1.78386	1.5943	1.7468	1.98282	1.96015	1.85682	1.50918	2.2571	1.67181	2.23522	1.73072	1.60566	1.62105	1.95828	2.32744	1.73986	1.59532	2.12116	1.61687	1.83382	1.88226	1.48415	1.76228
hsa_miR_3678_5p_st	1.32119	1.14482	1.29435	1.95537	1.53251	1.40268	1.51786	1.24374	1.32619	1.4706	1.15879	1.39423	1.25369	1.40014	1.3633	1.07417	1.46769	1.19085	1.52385	1.03126	1.15749	1.42093	1.15786	1.21552	1.06403	1.3818	1.32619	1.4132	1.39766	1.07934	1.40167	1.52255	1.45429	1.38221	1.408
hsa_miR_371_5p_st	4.93609	4.41101	4.08265	5.31793	4.85431	4.57639	3.9126	5.24066	4.63129	4.85698	4.78787	6.18466	5.6452	5.78512	5.37873	4.5534	5.70779	3.01719	3.87607	3.35878	4.61128	4.44465	4.79855	4.1777	3.74953	7.19894	5.30736	5.37029	5.45364	5.03199	4.04334	4.07142	6.63901	5.07736	5.09612
hsa_miR_3713_st	1.3382	2.23901	1.88104	1.9799	1.38666	1.28047	2.31089	1.4009	2.09944	1.61087	1.26858	1.67994	1.71946	2.23738	1.21896	1.35335	1.6222	1.33496	1.75632	1.15091	1.46568	2.09912	1.63485	1.30121	1.30181	1.18138	1.27544	1.73134	1.63937	1.64579	1.21297	1.53384	2.29023	1.60417	1.43775
hsa_miR_378d_st	5.8947	6.16113	6.97941	5.68528	5.92904	5.70923	5.16034	6.68023	5.48579	7.76103	6.43722	6.9275	5.21028	6.76018	6.48161	7.41081	6.34252	5.66292	6.26402	6.48365	7.42209	8.18752	6.68603	6.00203	6.23215	9.36789	5.99107	6.62287	5.9386	7.21885	6.29581	5.42026	7.79923	6.35271	5.38719
hsa_miR_378f_st	7.29373	8.27808	7.79826	7.67884	7.05692	7.47116	6.09075	8.11285	6.9235	8.77931	7.78269	8.76448	6.89641	7.92985	7.96524	8.57628	7.47189	7.46429	7.59748	8.09012	8.59629	10.1745	7.80513	6.93335	7.60532	11.1531	7.52408	7.6649	7.01474	8.52888	7.74952	7.30728	9.57887	8.18182	6.89002
hsa_miR_378g_st	5.49992	6.00151	5.78845	5.23588	5.57141	5.28731	4.78605	6.22458	5.04926	6.83004	5.83841	6.30105	4.97251	6.31637	6.11963	6.62948	5.44239	5.2281	5.24404	5.59923	6.61925	7.85835	6.31932	5.15291	5.49032	8.23055	5.46206	5.852	5.06834	6.4342	5.83159	4.97439	7.33906	6.11982	4.96784
hsa_miR_384_st	1.34777	1.37668	1.393	1.60504	1.67935	1.68139	1.37668	1.47602	1.36497	1.04769	1.26262	1.36545	1.25409	1.40014	1.50117	1.40093	1.44549	1.2546	1.25667	1.34899	1.65907	1.05016	1.21949	1.28804	1.53381	1.7111	1.66836	1.37668	1.55845	1.32481	1.35263	1.55539	1.39991	1.10733	0.984238
hsa_miR_3910_st	1.39885	1.76596	1.74217	1.79705	1.91714	1.88602	2.52629	2.21075	1.68419	1.81651	1.8228	2.52815	1.5925	1.72574	2.34881	1.53704	1.77781	1.69139	1.49432	1.5426	1.4996	1.48631	2.10183	1.31031	1.66826	2.76241	2.04243	2.08272	1.39895	1.62835	1.50615	1.79794	1.71778	1.64492	1.82861
hsa_miR_3917_st	3.65065	4.0147	2.99625	4.48292	4.12356	3.37971	2.5226	3.31083	4.01064	3.344	3.51197	4.89185	4.1502	4.16936	4.13601	3.48485	3.00025	2.87119	3.25474	3.54128	3.90435	5.82542	3.66772	3.28521	3.07152	5.93025	2.05795	3.16319	3.51624	4.5927	1.87391	3.47606	4.8333	3.77625	3.49494
hsa_miR_3940_5p_st	12.2388	13.4587	12.2834	13.8976	12.6367	12.4582	13.3891	11.9301	12.952	12.8134	12.8137	13.7002	13.0601	12.8065	12.9072	12.8698	12.3984	12.164	12.5299	11.472	11.7385	13.3009	12.2056	12.6904	11.886	14.1908	12.1516	12.6973	13.0451	12.3157	11.4773	12.3177	13.7779	12.0684	12.3969
hsa_miR_3960_st	14.284	14.8507	14.0482	15.4198	15.1234	14.7043	15.0891	13.9889	15.0077	14.5648	14.5393	14.5747	15.1829	14.7066	14.7614	14.4583	14.621	14.2609	14.1386	13.5068	13.6607	14.0615	14.2712	15.1237	14.0805	14.8049	14.3719	14.8321	14.8147	13.9327	13.6511	14.7383	14.8021	13.8539	14.4281
hsa_miR_4270_st	10.1069	11.331	9.8069	12.0373	10.7981	9.99749	12.0133	10.1791	10.6955	10.5558	10.6044	12.1302	11.3192	10.977	10.9017	10.3332	10.7264	9.75239	9.98858	8.88114	9.26781	11.689	10.3309	10.4862	9.87858	13.0486	10.2929	10.8339	10.885	10.2755	9.01606	10.0287	12.4051	10.0189	10.5188
hsa_miR_4301_st	2.05243	1.52389	2.00168	1.74706	1.48458	1.62264	1.80984	1.15767	1.49122	1.23658	1.30069	1.62264	1.71884	1.62264	1.72199	1.72631	1.41165	1.9691	1.32848	1.38728	1.62062	1.62038	1.78194	1.98578	1.74042	1.49348	1.79829	1.49271	1.71331	1.80373	1.50781	1.7985	1.13073	1.50692	1.87586
hsa_miR_4313_st	2.47943	3.80709	1.92744	3.13627	2.39031	2.49838	1.90317	2.31095	2.73045	2.4146	1.83175	2.87665	2.68367	2.64714	2.49213	2.336	3.69519	1.87033	2.19153	2.0991	2.24401	2.92359	2.46579	2.32066	2.50849	4.43174	2.25155	2.2581	2.83508	2.55598	2.92363	1.98814	2.94565	2.22098	2.00103
hsa_miR_4324_st	5.81326	4.72186	6.42624	6.14058	6.33844	5.8705	5.16034	5.69135	5.28215	5.96255	6.47895	4.79211	4.89192	5.12063	4.23248	5.73127	4.87478	4.42552	5.5991	5.93621	6.0693	2.25132	6.01437	6.69178	6.17117	1.58349	5.81229	5.75071	5.36704	5.47417	5.64445	5.70641	4.16784	5.17568	6.15568
hsa_miR_4326_st	1.5796	1.36087	1.53938	1.71778	1.61507	1.64294	1.69891	1.40014	1.86793	1.47042	1.47723	1.74829	1.25138	1.60217	1.25636	1.58986	1.07547	1.2572	1.99772	1.48357	1.84648	1.528	1.72296	1.26418	1.33502	1.78944	1.4968	1.31553	1.36303	1.62852	1.34642	1.42541	1.30539	2.12455	1.33852
hsa_miR_4429_st	10.3139	11.1298	9.90693	10.779	9.02892	8.48623	11.0578	9.31833	10.3971	10.2668	9.36349	10.995	9.03685	9.3769	9.12189	9.89104	9.26206	9.13953	9.34964	9.20278	9.82885	12.1003	10.1517	9.05089	9.30825	12.8242	9.00979	9.48644	9.40646	9.6214	9.11387	8.78707	11.3127	9.63687	9.73362
hsa_miR_4432_st	2.01571	1.44286	1.59693	1.57418	1.64318	1.41528	1.41027	1.51162	1.70556	1.57797	1.58536	1.45267	1.22983	1.5172	1.43684	1.87872	1.78254	1.35828	1.57418	1.6942	1.32636	1.44967	1.55705	1.55019	1.68414	1.39309	1.35092	1.42775	1.49787	1.64014	1.94442	1.23968	2.01743	1.48415	1.42339
hsa_miR_4448_st	1.78676	1.76071	1.81739	1.51322	1.69381	1.9511	1.68189	1.83013	1.85568	1.69859	2.20542	2.33279	1.58173	1.66965	2.08429	5.10664	1.97421	1.44148	2.0011	1.6791	1.7365	1.50678	1.91905	1.94002	1.26121	1.9999	2.37764	1.84466	1.83013	1.80584	1.61687	1.67061	2.47415	1.69567	1.82451
hsa_miR_4453_st	1.44533	1.76071	1.51429	1.59319	1.94309	1.5931	1.4733	1.6038	1.65088	1.61492	1.59319	1.69193	1.25138	1.95656	1.4847	1.33441	1.39322	1.24854	1.2267	1.58773	1.57065	1.29135	1.72131	1.42878	1.56421	1.59541	1.5931	1.87799	1.61391	1.30481	1.73534	1.61653	2.35628	1.612	1.56522
hsa_miR_4454_st	14.3006	14.7088	14.2794	13.8172	12.4005	12.8041	13.8258	13.0784	14.4053	14.1223	13.6392	14.9357	12.2722	13.0189	13.3258	14.3862	13.2909	13.6792	14.7017	12.2764	14.3673	14.7808	13.9883	11.7163	12.8859	13.4998	12.7967	13.7354	13.0507	14.324	13.6996	12.4855	14.7146	14.0582	12.801
hsa_miR_4484_st	9.78423	10.5098	9.56389	11.0845	8.84336	8.42155	10.9672	8.50754	10.2146	9.52574	8.85319	10.4535	8.23183	8.43277	8.89376	9.49579	9.03662	8.76771	9.98499	8.39736	9.50908	12.7763	9.13325	8.16476	8.9128	12.2871	8.56685	8.82794	8.45807	9.07661	8.80171	8.87419	10.3361	8.81912	8.16912
hsa_miR_4485_st	8.36418	8.6406	8.51101	12.2967	9.38664	8.3581	11.3984	7.28909	8.19011	7.62964	8.14984	8.23306	8.85455	7.96499	8.72377	8.13899	8.88861	8.69903	8.49937	8.08273	8.67108	9.56766	8.25513	8.74946	9.18126	9.02443	8.17046	8.71678	8.13943	7.84158	8.19322	8.34369	8.65567	7.89114	7.9727
hsa_miR_4506_st	2.15795	4.04077	2.42116	4.1583	2.46374	2.53761	2.68613	2.70324	2.43686	2.37737	2.80999	2.55346	2.4458	2.71363	2.43587	2.97374	2.67348	2.62296	2.51557	2.14956	2.46566	3.71834	2.7741	2.69276	2.24869	3.40194	2.15913	2.75438	2.38007	2.45219	2.02337	2.35181	3.63398	2.21485	2.45719
hsa_miR_4507_st	10.5036	12.1632	8.51887	13.2341	9.83076	9.13993	11.3387	9.05395	10.11	8.84029	9.91564	11.279	10.0215	9.63343	9.96354	9.78829	10.1113	9.22853	10.7519	8.06595	11.4959	13.9559	10.8085	9.86221	8.32074	12.1649	9.5004	9.64034	10.2997	10.4876	8.94641	8.93014	12.1883	8.82612	8.84413
hsa_miR_4520a_5p_st	1.5434	1.24075	1.44828	1.50015	1.31135	1.2932	1.54378	1.40701	1.59019	1.15825	1.30256	1.19386	1.15549	1.02616	1.04605	1.19619	1.37668	1.47249	1.31537	1.15624	0.938644	1.96305	1.06061	1.25816	1.18716	1.39309	1.30426	1.42959	1.55137	1.16029	1.22522	1.37256	1.15825	1.2932	1.08435
hsa_miR_4520b_5p_st	1.27497	1.50752	1.43639	1.00816	1.24552	1.11834	1.20439	1.24374	1.33748	1.24792	1.27942	1.52685	1.18971	1.27497	1.15981	1.27497	1.37513	1.41674	1.22357	1.1317	1.02717	1.27497	1.12802	1.17806	1.00186	1.20938	1.51097	1.27497	1.23357	1.1162	1.2175	1.30673	1.41362	1.50918	1.43681
hsa_miR_4633_5p_st	2.4852	1.64061	2.00743	1.70692	2.14861	2.17617	2.01519	2.31092	2.52615	2.12942	1.93096	2.19121	1.84099	2.05949	1.99925	2.09524	2.07225	2.21483	2.14034	2.56335	2.22122	2.20468	2.24401	2.2762	2.43257	2.31957	2.28411	2.10792	1.88846	2.1025	2.41675	2.02464	1.99114	2.50821	2.17801
hsa_miR_4639_3p_st	2.2095	2.35516	1.44772	2.17612	1.79133	1.33602	1.33663	1.75099	1.39443	2.34574	1.99083	2.6956	1.36546	2.01292	1.63694	1.55159	1.496	1.4395	1.61806	1.63959	1.57065	3.28189	1.67241	1.40102	1.88783	2.4925	1.49259	1.6506	2.13284	2.16008	1.86741	1.69173	2.44096	2.07171	1.48045
hsa_miR_4648_st	2.0135	1.93145	1.67011	2.46299	2.77066	2.10343	2.32973	2.01329	2.32897	1.70411	2.0135	1.75031	4.28095	1.68292	1.87787	1.4759	2.20672	1.6831	1.52273	2.04707	2.11095	2.26246	1.37326	3.52735	2.50925	1.65823	1.62763	2.41318	2.57659	1.74525	2.1012	2.12544	1.99316	1.77176	3.0148
hsa_miR_4651_st	10.7649	12.3722	10.5286	13.0188	10.7823	10.8451	11.9954	10.2274	11.3649	10.8134	11.2902	12.5011	10.9965	11.0848	10.9689	11.0249	11.081	10.6649	11.5955	9.73369	10.6968	13.1322	11.1869	10.9584	10.1636	13.1987	10.8304	10.619	10.9658	11.0029	9.75143	10.4499	12.7295	10.529	10.5317
hsa_miR_4701_3p_st	6.32608	7.80118	6.27449	6.56855	5.35099	5.91548	5.35902	6.82354	7.2678	7.06929	6.19199	8.15365	5.86847	6.46275	6.29663	6.9943	6.28269	5.90075	7.09848	5.93949	6.88628	10.3834	6.11274	6.33261	5.54095	8.12161	5.57771	6.67596	6.38932	7.61472	5.92588	6.23904	8.00642	6.9085	4.39014
hsa_miR_4737_st	1.33841	1.41449	1.48935	2.11665	1.76674	1.92143	1.46536	1.73943	2.02546	1.83471	1.64308	1.38862	1.8424	1.73747	2.23641	1.7976	1.64745	1.64745	1.8776	1.48807	1.89759	2.56447	1.53324	1.58337	1.75097	1.48177	1.2494	1.49271	1.24995	2.01081	1.39746	1.23759	1.98906	1.60771	2.11894
hsa_miR_4768_3p_st	1.93823	1.53275	1.32214	2.27235	1.90941	1.47463	1.88837	1.48533	1.69561	1.56069	1.89867	1.80625	1.56098	1.96631	2.01162	1.93346	1.40668	1.51329	1.9214	1.35429	1.63258	1.57107	1.63293	1.69561	1.7666	2.15341	1.67723	1.51954	1.80049	1.70826	1.69561	1.69704	1.63899	1.58016	1.86322
hsa_miR_4784_st	3.21282	3.29102	2.85572	4.16954	2.8651	2.99106	3.13176	2.82052	3.01822	3.303	3.13176	3.7188	3.68309	3.28647	2.83019	3.26312	3.37866	3.09538	3.56021	2.58118	3.08464	3.9518	3.44769	2.58274	2.478	3.97743	3.13628	2.96153	3.28501	4.1959	2.60651	2.75055	3.64522	3.3245	3.09361
hsa_miR_4790_5p_st	1.41158	1.50532	1.23784	1.44259	1.38017	1.23315	1.60309	1.11649	1.47171	1.42903	1.32532	1.62264	1.41365	1.15439	1.32619	1.42524	1.44086	1.27885	1.41922	1.19543	1.50801	1.636	1.58414	1.19494	1.23491	1.32619	1.44992	1.18887	1.29242	1.21844	1.40495	1.46694	1.52499	1.14984	1.3064
hsa_miR_490_5p_st	6.81647	7.37775	7.1784	7.10369	6.82785	7.32577	6.01542	7.50269	6.04223	7.70549	7.24996	7.51588	7.16135	6.85239	7.66851	7.70104	6.87085	7.27218	6.91327	7.28195	7.54678	7.11631	7.09832	6.60474	6.64763	7.35541	7.10871	6.99067	6.82147	7.79354	7.30373	6.96204	8.183	7.59308	7.04151
hsa_miR_518a_5p_st	1.52147	1.92967	1.67229	3.17241	2.10498	1.38397	2.41176	1.63717	1.429	1.96689	1.55924	1.36689	2.25391	1.74428	1.52982	1.39418	1.67229	1.34677	1.61806	1.9476	1.84078	2.06365	1.47791	1.7903	2.13565	2.0466	1.31165	1.59551	1.55139	1.6955	1.63121	1.75657	2.51924	1.65312	1.67229
hsa_miR_520d_5p_st	1.58338	1.6794	1.76143	1.8482	1.84668	1.48737	1.43567	1.33488	1.98263	1.88455	1.55877	1.58509	1.56592	1.75895	1.54106	1.29586	1.69621	2.20396	1.6308	1.42	1.58338	2.69046	1.30832	1.71701	1.74267	1.67233	1.25381	1.35173	1.50472	1.47692	1.23459	1.72738	1.87032	1.91382	1.84385
hsa_miR_527_st	1.87484	1.91684	1.93601	1.5516	1.93601	2.27043	2.12409	1.82655	2.1752	2.09988	1.76364	1.58116	1.41507	1.93667	2.38242	1.92077	1.9732	1.98023	1.89004	1.63428	1.91003	1.49608	1.7933	1.97505	1.77289	1.92015	2.12014	2.25749	1.93601	1.91244	1.84818	2.09328	2.20299	2.45505	1.54738
hsa_miR_548ah_st	1.6267	2.01323	1.43399	1.7243	1.44707	1.38899	1.24075	1.84121	1.74781	1.57508	1.28277	1.24958	1.71884	1.51327	1.62352	1.46871	1.69621	1.52392	1.7751	1.84197	1.51596	1.56387	1.41767	1.41657	1.49174	1.66561	1.39236	1.40986	1.58338	1.55504	2.07186	1.69639	1.4228	1.37359	1.57508
hsa_miR_548an_st	1.79754	1.52389	2.0194	1.76336	1.45442	1.37937	1.38426	1.70511	1.61296	1.63486	1.47624	1.34801	1.67615	1.19806	1.57418	1.49518	1.65166	1.35927	1.95709	1.74207	1.74927	1.37084	1.75379	1.39805	1.62591	1.83049	1.41213	1.51172	1.36625	1.4213	1.73547	1.53384	1.38731	1.47656	1.61707
hsa_miR_548x_st	1.8928	1.93394	2.28611	2.06745	2.09765	1.9166	3.026	2.58589	1.49912	2.35281	2.63671	2.86781	2.84387	1.60155	2.54283	1.9285	2.13339	2.1412	2.09011	2.10925	1.94997	1.88564	2.48511	1.75474	1.38813	1.91264	1.96148	2.28812	1.93523	2.13867	2.02141	2.41663	2.51228	2.08706	1.97282
hsa_miR_550b_st	1.48659	2.16933	1.34925	1.49479	1.46786	1.10672	2.89147	1.44766	1.77021	1.55726	1.49479	1.50183	1.60346	1.3614	1.64315	1.50183	1.39163	1.90866	2.06658	1.47816	1.2571	1.63689	1.2513	1.41844	1.42086	1.27347	1.71014	1.52578	1.42902	1.46399	1.61092	1.17948	1.6908	1.67229	1.66408
hsa_miR_562_st	1.34564	1.47074	1.31777	1.6744	1.64318	1.27045	1.8836	1.24374	1.34323	1.23658	1.36383	1.3907	1.54341	1.25136	1.44617	1.30659	1.3964	1.31252	1.46186	1.50792	1.3907	1.87728	1.56287	1.35245	1.60448	2.25857	1.3907	1.5882	1.26397	1.09626	1.27317	1.44807	1.52593	1.49818	1.2506
hsa_miR_568_st	1.56042	1.19407	1.27858	1.41958	1.4849	1.38899	1.73674	1.29057	1.46683	1.35997	1.33604	1.35997	1.28921	1.54263	1.14503	1.49045	1.30158	1.1734	1.43153	1.58572	1.38426	1.70802	1.35997	1.35714	1.33964	1.43092	1.90609	1.32205	1.05275	1.26375	1.35997	1.30592	1.28558	1.2904	1.51116
hsa_miR_572_st	7.27443	9.17906	7.44414	9.88216	8.54553	7.4642	7.28489	7.86962	8.43949	7.78949	8.03864	8.86863	9.41795	8.39744	9.07092	7.33952	8.14301	7.12869	8.14304	7.45199	5.51315	6.596	7.73364	7.66784	7.10448	8.04038	7.36784	8.34304	8.48766	6.35726	6.67036	8.20019	9.3426	7.59843	7.99251
hsa_miR_591_st	1.89152	1.88586	1.97497	2.98318	2.56	2.03409	2.89797	1.75969	1.75436	2.13602	1.88168	1.89493	1.69131	1.83928	2.18617	2.13314	2.43043	1.64423	2.03409	1.92751	1.91364	2.09804	1.77061	2.34032	2.35948	3.08378	2.01426	2.24504	2.40449	1.8222	2.13917	2.16331	2.84307	1.93684	1.85018
hsa_miR_599_st	1.24972	1.15666	1.03773	1.04765	1.2667	1.26547	1.20733	1.48346	1.24403	1.10004	1.07335	0.967378	1.13836	1.15465	1.18152	0.930653	1.26375	1.1778	1.2496	1.4359	1.11925	1.64948	1.1979	1.5931	1.22386	1.55877	1.35166	1.32407	1.40895	1.24972	1.20949	1.41211	1.21404	1.39967	1.12174
hsa_miR_609_st	1.29964	1.50393	1.48618	1.66583	1.44607	1.38899	1.37269	1.74247	1.429	1.57408	1.41712	1.35955	1.37052	1.51893	1.18556	1.52747	1.46403	1.3787	1.28591	1.36361	1.45243	1.42453	1.60284	1.39737	1.53561	1.48045	1.36218	1.27304	1.41355	1.74052	1.49637	1.42387	1.429	1.38461	1.57179
hsa_miR_613_st	1.34777	1.55091	0.980379	1.80961	1.5858	1.48877	1.19109	1.65512	1.42279	1.23658	1.32958	1.91761	1.13467	1.24075	1.56808	1.11157	1.16299	1.59822	1.29466	1.36451	1.20904	1.49319	1.1444	1.25574	1.42373	1.90318	1.4274	1.34906	1.24439	1.29077	1.22971	1.32311	1.32924	1.20362	1.24332
hsa_miR_620_st	1.60854	1.40089	1.32085	1.7243	1.1792	1.36076	1.70664	1.63047	1.54815	1.2443	1.4458	1.35752	1.31563	1.46091	1.4384	1.38119	1.48236	1.73486	1.20046	1.18788	1.29237	1.96305	1.35997	1.41765	1.51105	2.50449	1.49291	1.31747	2.22402	1.06409	1.56002	1.32967	1.39672	1.28449	1.50871
hsa_miR_665_st	6.33797	7.24319	6.28404	9.08289	6.86156	6.03909	8.50718	5.65993	6.51744	6.64459	6.69543	6.80573	6.05464	5.86313	6.05196	7.29292	5.94911	5.75176	6.97953	5.45411	7.19118	10.4056	5.98623	6.39932	5.57718	8.45538	5.79284	5.98132	6.35942	7.05595	4.68707	5.48951	8.2159	5.69304	6.9032
hsa_miR_670_st	3.58558	5.71239	4.27643	2.41143	4.15221	4.33164	1.71605	5.38955	5.45168	5.39544	4.82129	6.68492	4.52111	5.0786	4.16995	5.61976	4.63777	3.80647	5.02723	4.31895	5.5529	7.98942	5.14488	4.02181	3.54468	5.75722	3.35227	4.69684	5.02727	5.84737	4.28622	4.37405	6.08955	5.86589	2.82633
hsa_miR_675_star_st	1.6937	1.66001	1.76143	2.22065	1.52314	1.77458	1.12401	1.71098	1.33748	1.60341	1.26619	1.39963	1.58338	1.66139	1.51761	1.40644	1.26552	1.62781	1.4598	1.8547	1.58338	1.55259	1.37271	1.48996	1.58338	1.40583	1.68616	1.40014	1.59612	1.80155	1.58338	1.50092	1.71439	1.58338	1.75586
hsa_miR_760_st	6.68508	8.1665	6.11887	7.59615	6.51352	6.72916	6.87938	6.12256	6.52191	6.31178	6.54123	7.04817	6.89641	6.19321	7.06332	6.75858	6.92812	6.89228	6.57816	6.92883	5.70444	9.29876	6.64361	6.47418	6.9712	9.36682	6.96606	6.21693	6.46212	6.44341	6.48233	7.01354	7.56575	6.49898	6.22714
hsa_miR_877_st	7.39288	8.56016	6.89427	8.10122	6.34459	6.4885	8.1306	6.67541	7.44678	7.65652	6.78075	8.21759	6.74043	6.47661	7.18406	7.3266	7.09707	6.92831	6.69931	6.88641	7.21878	10.0589	7.29931	6.54653	6.86914	10.6745	6.4293	6.67139	6.90892	7.12409	6.56007	6.26959	8.29288	6.70229	7.03821
hsa_miR_920_st	2.31912	3.93317	2.30839	3.39029	1.72973	1.95705	2.543	1.48948	1.87948	2.17905	2.1836	2.37507	2.00425	2.21663	1.98545	1.75255	2.3929	2.12071	1.47954	1.74207	1.96727	2.7164	2.31141	2.38522	1.53433	3.44473	1.69216	1.90274	1.72282	2.21801	2.0135	1.88791	2.23105	1.4145	1.68273
hsa_miR_924_st	1.45948	1.52389	1.5042	1.48476	1.46002	1.66579	1.46945	1.19988	1.24995	1.48107	1.47436	1.27219	1.4551	1.36861	1.54089	1.24411	1.31022	1.50823	1.45615	1.87707	1.47734	1.39672	1.52782	1.22763	1.91221	1.05242	1.39672	1.15733	1.15318	1.14936	1.28106	1.36421	1.60524	1.31802	1.40613
hsa_let_7a_star_st	1.03987	1.2553	1.76143	1.47472	1.76509	1.41916	1.76581	1.31247	1.52472	1.73209	1.56773	1.51512	1.68659	1.71395	1.31191	1.51118	1.7494	1.78977	1.99889	1.63928	1.64233	1.52817	1.46081	1.58508	1.36551	1.64643	1.52817	1.33109	1.86405	1.4999	1.84102	1.8201	1.51134	1.66547	1.49676
hsa_let_7g_star_st	2.12795	2.62255	3.36034	3.06249	3.56228	4.15879	1.98841	4.02303	3.6255	4.71209	4.19935	3.21269	3.65528	3.99259	3.74193	3.99353	3.39786	4.0991	2.5748	2.85028	2.24341	3.53184	3.11992	2.86643	3.31833	1.90459	3.43862	3.41778	3.19667	3.9113	3.46853	3.80314	3.16583	4.32227	3.77636
hsa_miR_101_st	4.20244	3.4686	4.43851	2.92137	4.57774	4.1839	1.96804	4.99342	4.79933	4.91406	5.21231	4.01283	2.93	4.13054	2.42656	3.7212	2.837	2.91818	3.52654	3.92222	3.48782	1.7335	3.87053	4.55305	3.56974	2.02298	2.71985	2.89094	2.76037	3.79213	3.41472	3.07309	2.22942	3.71119	4.58544
hsa_miR_106b_st	10.5852	9.62699	11.0465	8.18231	10.5265	10.8332	9.20097	11.0467	11.3774	10.0274	10.7088	9.56765	10.5831	11.0327	10.8956	9.6462	10.8922	10.7761	10.1587	11.0504	9.99626	8.56446	10.205	10.5335	10.683	6.9133	10.795	10.8576	10.7726	10.4309	10.8721	10.763	9.03793	11.1921	11.1302
hsa_miR_1178_st	0.997427	1.09368	1.32214	1.76409	1.33485	1.46194	1.44963	1.43994	1.41043	1.24088	1.15544	1.41103	1.37152	1.29403	1.25636	1.29301	1.32214	1.73638	1.31498	1.07942	1.42878	1.53806	1.00727	1.56038	1.2737	1.92297	1.29515	1.40014	1.16101	1.48432	1.07613	1.4442	1.39606	1.17452	1.07253
hsa_miR_1179_st	1.62221	1.6217	1.49663	1.25731	1.83303	1.72995	1.88683	1.66836	1.85071	1.65719	1.39078	1.7365	1.59718	1.49795	1.42659	1.54199	2.05796	1.75835	1.37019	1.91868	1.67181	1.78037	1.92065	1.68281	1.39368	1.49089	1.69031	1.6956	1.67199	1.74359	1.68563	1.66836	1.66891	1.85665	1.90698
hsa_miR_1181_st	2.04911	3.18601	1.80026	3.38538	2.86072	2.29642	2.18888	1.7538	2.41648	3.55151	1.77602	2.61927	2.51159	2.06716	1.90912	1.86762	2.3763	1.43696	1.76714	1.461	1.77777	2.04911	1.78313	1.94549	2.26767	2.02245	2.12014	2.7982	1.94129	2.06987	2.03677	1.93309	2.13573	2.18531	1.8101
hsa_miR_1185_st	1.56042	1.64727	1.62939	1.54269	2.80628	3.14691	1.89683	2.26044	1.74781	2.04637	1.99487	1.79234	2.95187	2.24667	2.61458	1.81602	1.96015	2.90274	1.96469	2.93877	2.08243	1.88913	2.91853	3.04214	2.62585	1.7152	2.22636	2.43129	2.73828	2.4735	2.56353	2.52051	1.68629	2.42379	2.86485
hsa_miR_1197_st	2.09979	1.61727	1.69598	1.57345	1.81726	2.47734	1.89961	1.94221	1.43074	1.51208	1.70618	1.54221	2.16866	2.01292	1.80607	1.37348	1.65192	2.41059	1.55261	1.42612	1.60635	1.43074	1.65162	1.74794	1.74794	1.64656	1.94868	1.75147	1.45064	1.31369	2.35066	1.80353	1.83443	1.5914	2.00103
hsa_miR_1202_st	7.3692	9.63034	6.35198	10.7618	9.45402	7.95642	9.25143	8.46411	6.51586	8.7714	7.65242	8.1408	10.4617	9.07339	10.6712	7.49702	8.97129	5.12314	5.44975	6.17563	5.86488	8.7331	8.87557	8.5883	7.35057	10.7378	8.21082	9.61436	9.60106	5.7633	6.27833	6.94632	10.2356	6.35459	8.62434
hsa_miR_1203_st	2.59756	3.96633	1.95702	3.17241	2.88226	2.29642	2.49738	2.8492	3.70148	2.6065	3.98222	4.42924	2.59452	3.71484	2.94647	3.26136	2.45335	2.24038	3.15595	1.98735	3.61093	4.83712	3.2745	1.91863	1.80591	2.20357	2.23545	2.88226	3.24518	2.92043	2.24135	2.44603	3.91291	3.86396	1.61547
hsa_miR_1204_st	3.00901	2.81118	3.43451	2.92137	3.52222	3.66143	3.2448	3.5621	2.7328	3.25812	3.36751	3.37402	3.30942	3.05365	3.34936	2.72452	3.50495	3.1079	3.55595	3.49573	3.01578	3.34302	3.41389	3.54663	3.77793	3.70775	3.32352	3.01563	3.7584	3.73055	3.20798	3.60944	3.52268	3.10194	3.32344
hsa_miR_1206_st	1.29591	2.05634	1.39439	1.26336	1.17046	1.1444	1.32482	1.27027	1.17344	1.2578	1.37482	1.10885	1.24995	1.07264	1.24995	1.19557	1.22732	1.23948	1.17738	1.15744	1.39598	1.75254	1.21665	1.24995	1.2149	1.63624	1.39672	1.15733	1.21144	1.24995	1.11984	1.32311	1.45847	1.20962	1.30863
hsa_miR_1207_5p_st	9.89689	10.9429	9.29435	12.1251	10.0062	9.60392	11.5489	9.05797	10.2778	9.71433	10.0123	10.9005	10.1609	9.61911	10.0598	10.0326	9.89671	9.63745	10.3674	8.73936	9.81789	13.0209	9.63864	9.92296	9.39898	12.6211	9.40772	9.64253	9.96928	10.1526	8.81344	9.66701	11.5529	9.23322	9.86565
hsa_miR_1224_3p_st	2.28033	1.80669	1.62178	2.35168	2.28647	1.60374	2.55908	1.78087	1.88023	1.89677	1.68481	2.48771	2.67066	2.50573	1.91256	1.85274	1.96076	2.47603	2.15034	2.1897	1.67181	2.37253	2.4851	1.78013	1.97246	2.10938	3.08481	2.21543	1.85108	2.35411	2.78262	1.89222	1.666	2.25677	2.77942
hsa_miR_1228_star_st	11.4452	12.6724	11.4983	13.3622	11.9455	11.2833	13.0677	10.701	12.2432	12.3475	11.7312	12.6777	12.0392	11.4303	11.8764	12.1949	11.4305	11.1693	11.5932	10.5576	10.8884	13.0524	11.1592	12.2302	11.025	13.4037	11.1181	11.7552	11.703	11.4105	10.4954	11.3984	13.0698	10.7999	11.2353
hsa_miR_1237_st	3.18247	1.93708	1.9444	3.30318	2.20254	2.02447	1.92357	2.02262	2.25749	1.95238	2.10391	2.50607	1.86449	2.02732	2.11285	2.3504	2.13897	1.7944	2.2142	1.86995	2.18506	4.0862	1.88395	3.00456	1.87301	2.4496	2.28278	2.26881	2.42013	2.50831	2.12057	1.98403	3.06446	2.09857	2.25459
hsa_miR_1245b_5p_st	1.3674	1.20716	1.42468	1.17035	1.42415	1.83339	1.39883	1.49828	1.22529	1.39883	1.2356	1.50713	1.60334	1.49555	1.40601	1.17153	1.07432	1.39419	1.39834	1.33985	1.57528	1.40788	1.2295	1.28286	1.4704	1.82363	1.39672	1.23999	1.33083	1.27262	1.23974	1.30836	1.50704	1.29862	1.50649
hsa_miR_1245_st	1.51335	1.48106	1.44652	1.94773	1.78294	1.5305	2.44889	1.57052	1.42267	1.23658	1.51593	1.74829	1.69883	1.44808	1.05113	1.41962	1.65338	1.65696	1.56389	1.46843	1.43364	1.82476	1.48533	1.3955	1.50332	1.70816	1.48533	1.32947	1.35887	1.38984	1.68195	1.3697	1.19374	1.52537	1.65688
hsa_miR_1250_st	6.3596	6.75725	5.36194	3.38515	4.56322	4.50626	2.57491	5.07008	6.26693	5.42902	5.30201	6.39923	3.66247	4.81657	5.59958	5.87742	5.61976	4.66664	4.9111	5.06582	6.08394	5.88316	5.36158	4.40258	4.30549	2.72056	4.5476	5.472	5.30182	6.18848	5.15996	4.83993	5.72571	6.78718	6.18351
hsa_miR_1251_st	1.58808	1.40145	1.84021	1.82425	2.28139	2.76397	1.72657	1.94289	1.2163	2.08862	1.94169	1.29811	1.95447	1.94759	2.2377	1.32352	1.98781	1.49272	1.90525	1.63825	1.46809	1.49272	1.82864	1.79448	1.7047	2.31837	1.96083	1.78718	1.92161	2.66161	2.28139	1.80776	1.40189	1.77002	2.57334
hsa_miR_1253_st	1.58537	1.70219	1.61524	1.58689	1.79385	1.72542	1.70733	2.01688	1.6583	1.79717	1.43446	1.42459	1.35337	1.4352	1.43909	1.62107	1.39739	1.79819	1.3937	1.67378	1.70928	1.44415	1.819	1.35461	2.08167	2.09299	1.27482	1.36664	1.16943	1.84367	1.43903	1.58888	1.55589	1.49108	1.34615
hsa_miR_1257_st	1.31032	1.58801	1.57065	2.48227	1.63303	1.56042	1.92357	2.0007	1.85568	1.57508	1.81689	1.56042	1.37932	1.1954	1.51646	1.09506	1.2189	1.52394	1.59417	1.51332	1.65644	1.62476	1.3727	1.83006	1.70091	1.61736	1.40457	1.50379	1.45039	1.31521	1.56042	1.42387	1.6568	1.84372	1.5981
hsa_miR_1258_st	1.56042	2.00558	2.07816	1.57909	2.21329	2.93006	1.94379	2.43751	1.8086	1.55626	1.99487	1.56108	1.56751	1.77839	2.46173	2.44295	2.9854	2.03809	2.02313	1.63965	2.00639	2.19754	1.79762	1.57588	2.25892	2.5216	1.61992	1.4919	1.76071	2.57134	1.73547	2.5528	2.42939	2.6187	2.12362
hsa_miR_126_star_st	1.72763	1.71533	1.7407	2.02641	1.80601	1.68481	1.649	1.569	1.33748	1.45145	1.68953	1.55353	1.44704	1.40014	1.51307	1.49494	1.52749	1.64953	1.74258	1.60379	1.43757	1.53039	1.194	1.44281	1.33593	1.25184	1.39672	1.57418	1.57177	1.5625	1.44315	1.48593	1.32155	1.45602	1.54101
hsa_miR_1267_st	1.16834	1.76071	1.76143	1.49709	1.50798	1.92978	1.5244	1.89104	1.39839	1.31611	1.56407	1.30932	1.35605	1.24075	1.45968	1.10827	1.43759	2.00725	1.11717	1.33311	1.53739	1.40788	1.739	1.59373	1.14777	2.01148	1.82887	1.86956	1.912	1.32467	1.62694	1.24172	2.16402	1.48478	1.38347
hsa_miR_1286_st	2.86761	2.60801	2.91393	3.39994	2.33643	2.49838	2.83945	2.18861	2.17116	3.13377	2.67561	2.22488	2.53946	2.31095	2.64932	2.27349	2.60406	2.28829	2.6535	1.74543	2.28829	2.21659	2.07206	1.94906	1.77768	2.61914	1.8336	2.25984	1.79976	2.19434	2.64983	1.56243	2.99704	2.14587	2.98618
hsa_miR_1288_st	1.51931	1.9471	1.49553	1.88522	1.2436	1.43082	1.16202	1.63518	1.3398	1.43827	2.1836	1.62264	1.58745	1.4583	1.56617	1.71111	1.68559	1.62961	1.58684	1.54789	1.86495	3.288	1.47791	1.44464	1.14239	2.97534	1.442	1.92419	1.32619	1.68379	1.65974	1.49857	2.24593	1.76531	1.5395
hsa_miR_128_st	12.3483	11.2129	12.9665	11.8039	12.946	13.0954	12.1726	12.7648	11.7135	12.6495	12.7994	11.2634	12.7539	12.9035	12.8607	12.3731	12.4514	12.7737	13.1055	12.8315	12.9039	10.1417	12.6255	12.987	13.0092	9.20362	12.8795	12.7566	12.7308	12.819	12.8937	12.7512	11.5051	12.7014	12.827
hsa_miR_129_5p_st	9.55657	10.8771	9.87459	10.5941	9.22317	9.21131	10.1333	9.94804	8.40068	11.3032	9.96001	11.0331	8.63966	9.3994	10.0535	10.7204	9.39958	9.44795	10.032	9.18397	10.6724	12.6085	10.2727	8.30642	9.12348	12.315	9.19301	9.60686	8.85279	10.1271	9.88319	8.48134	12.2659	9.74854	8.52968
hsa_miR_1295_st	2.37125	1.96341	2.05784	1.86993	2.59541	2.46029	2.38923	2.65668	1.97154	2.89946	2.58718	2.70248	2.24642	2.71714	2.05259	2.7156	2.38297	2.05408	2.70468	2.27183	2.63747	2.64982	2.41367	2.27327	2.27738	3.55492	2.71879	2.29537	2.73277	2.35	2.21037	2.23806	3.74659	2.35905	2.33622
hsa_miR_1302_st	1.17546	1.35011	1.39833	1.83206	1.56975	1.47463	1.40776	1.25517	1.444	1.04932	1.19599	1.21839	1.58338	1.24889	1.17793	1.32139	1.3572	1.8012	1.38811	1.36564	1.3699	1.28335	1.49626	1.38811	1.22633	1.84445	1.40815	1.49271	1.1524	1.17784	1.32457	1.54527	1.68736	1.48415	1.43293
hsa_miR_130b_star_st	1.40572	1.49256	1.88015	1.49148	1.63951	2.1138	1.51066	2.2281	1.54773	1.72385	1.35351	1.27219	1.50105	1.60964	1.5476	1.41459	1.73167	1.966	1.42916	1.61233	1.51711	1.95938	1.62982	1.78386	1.57523	2.01148	1.52449	1.32741	1.87764	1.49108	1.50615	1.76438	1.83443	1.91382	1.64946
hsa_miR_140_3p_st	11.972	12.4465	11.7059	11.8092	11.3153	11.7173	11.8496	12.0953	12.3402	12.0337	11.6775	12.493	11.2164	11.6331	11.6601	12.2492	11.8503	11.8142	11.4775	11.9349	11.9476	12.523	11.7874	11.1766	11.2055	12.5866	11.5047	11.7587	11.638	12.2758	11.8794	11.5436	12.3469	12.1138	11.3702
hsa_miR_142_5p_st	1.67225	1.41402	1.37948	1.35387	1.17769	1.4865	1.58904	1.75786	1.42559	1.30144	1.44889	1.32018	1.40312	1.55069	1.90578	1.49121	1.58633	1.67989	1.36629	1.34434	1.38268	2.28065	1.2419	1.24156	1.76777	1.93921	1.91631	1.58974	1.27608	1.26375	2.02382	1.74496	1.75475	1.3907	1.34371
hsa_miR_143_st	12.6739	10.3109	11.4476	10.4922	12.4547	12.4087	11.0686	12.8818	10.7102	12.1468	12.0501	11.7385	11.9151	12.8597	11.7077	12.9466	12.2848	12.5162	11.845	13.4397	12.1564	9.8002	11.8155	12.4688	12.4227	10.3637	12.6427	13.1798	12.0046	12.6324	12.9394	13.0394	10.2063	12.0199	11.3643
hsa_miR_1468_st	1.95628	1.55161	1.44693	4.82858	2.04006	1.86137	2.2007	1.79016	1.90378	1.79813	1.29048	1.78208	1.71842	1.87306	1.28183	1.6405	2.45898	1.52923	2.41674	1.68857	2.3984	2.81891	2.71534	2.04728	1.56945	2.04526	1.76004	1.88253	1.76071	2.50293	1.73547	1.99447	2.02493	1.75496	1.80396
hsa_miR_1470_st	1.66205	2.20504	2.00743	2.48227	1.73589	1.81222	2.38411	1.99708	1.87942	1.57508	1.73547	2.35306	1.98045	2.05353	2.11285	2.05046	1.87962	2.19685	1.38196	1.82454	1.79637	2.46533	2.13964	1.56083	1.91334	3.81419	2.2777	1.88889	1.98045	1.73824	1.98599	1.91026	3.02516	1.69478	2.00103
hsa_miR_149_star_st	11.8262	13.1062	11.6056	13.8819	12.6347	11.8178	13.5809	11.4695	12.4792	12.2935	12.1811	12.991	12.8556	12.3245	12.8045	12.2213	12.2275	11.6265	11.8519	10.7795	11.4353	13.2525	11.8447	12.4471	11.6804	13.9516	11.8749	12.4766	12.4854	11.6945	11.0755	11.7558	13.4956	11.4714	11.8449
hsa_miR_151_3p_st	11.3173	12.5853	10.5993	10.209	9.52388	9.57854	10.0612	10.4168	11.3437	11.3066	10.2472	12.3644	9.25501	9.96579	10.2219	11.4149	10.3864	10.0086	10.4394	10.3625	11.4735	12.7603	11.1023	9.44467	9.97639	12.5964	9.63265	10.3517	10.5853	11.109	10.2259	9.6623	12.5116	11.3106	10.3452
hsa_miR_151_5p_st	13.0884	12.5182	12.5725	11.2344	12.3253	12.4596	10.9514	12.7894	13.4698	12.3257	12.6311	12.4899	12.6574	12.5885	12.5576	12.3999	12.8717	12.5341	12.4067	12.9605	12.6682	11.2209	12.6713	12.5734	12.7284	11.0213	12.4101	12.5893	13.1063	12.5844	12.44	12.5987	11.822	13.1958	13.3115
hsa_miR_152_st	10.089	9.8211	8.64143	7.78882	8.72839	8.84808	8.0221	9.52333	9.97565	9.66494	8.96174	9.63058	8.54926	9.60658	8.8899	9.91377	9.19353	8.57337	9.36604	10.0626	9.81703	9.9861	9.23783	8.64142	9.1443	8.29958	8.91766	9.07594	9.37195	9.54406	9.43434	9.1238	9.17111	9.3739	8.9958
hsa_miR_1539_st	2.16776	3.10536	2.12108	2.22726	2.33128	2.83744	2.0107	2.91975	2.41123	2.29825	2.29424	3.34438	2.12057	1.9846	2.53589	3.03249	2.53016	1.67175	1.6136	1.95373	2.87513	2.74681	2.94935	1.9488	1.72692	2.1092	2.36924	2.25863	1.95938	2.89194	2.20609	2.12306	2.79435	3.27771	2.35815
hsa_miR_182_star_st	1.46147	1.24585	1.29988	2.03307	1.23682	1.27405	1.24585	1.11975	1.43346	1.39196	1.39588	1.17324	1.21464	1.21457	1.15733	1.15733	1.37668	1.4853	1.35381	1.17944	0.936983	1.50203	1.41909	1.14915	1.27402	1.31255	1.33395	1.32205	1.22014	1.24071	1.4072	1.53384	1.57698	1.1183	1.59863
hsa_miR_188_3p_st	2.15435	2.21387	2.05255	2.0358	1.81198	1.94058	3.05381	1.77946	2.02949	1.76871	2.16869	2.1768	2.29439	2.03733	1.5683	1.68464	1.91772	2.31016	1.98572	2.13308	2.14559	2.13687	2.02949	2.20295	2.02949	1.68421	1.95309	2.25635	2.21803	2.02949	2.16163	1.51256	1.82934	1.96982	1.82328
hsa_miR_188_5p_st	5.38925	6.34904	5.30793	4.70197	4.32548	5.21406	3.75159	6.16044	5.38925	5.47101	5.38925	6.29018	4.7536	6.1801	5.43249	5.78638	5.88282	4.41066	5.25055	4.99116	5.07708	6.48829	5.62622	4.47685	4.72587	7.67749	4.40307	4.78234	4.96706	6.05919	5.01817	4.75946	6.23051	5.91329	4.94253
hsa_miR_1908_st	11.6585	13.1306	11.7417	13.8576	12.6739	11.942	13.216	11.3386	12.6088	12.7659	12.2879	12.9693	12.7406	12.2922	12.9136	12.526	11.7457	11.7857	11.8925	11.1284	10.8557	13.0149	11.4852	12.5084	11.4543	13.576	11.4908	12.5761	12.4263	11.6068	10.7656	11.8105	13.5483	11.4175	11.8274
hsa_miR_1909_star_st	5.40595	6.65246	5.19275	7.03496	5.42592	5.56167	6.03036	5.83011	6.36253	6.04907	5.49757	6.79586	6.0212	5.86325	5.98772	5.96735	5.94502	5.63208	6.07091	5.05532	5.4902	8.26069	5.56603	5.43912	4.95907	6.46757	5.24414	5.80757	5.78336	6.28157	5.76848	5.81852	6.6345	5.87388	4.49405
hsa_miR_190b_st	1.47949	1.86306	1.46942	1.64336	1.3937	1.21798	1.37729	1.51719	1.16071	1.1527	1.22163	1.57243	1.40842	1.60721	1.46013	1.39431	1.3937	1.64953	1.66462	1.37454	1.19432	1.74616	1.31355	1.6637	1.46836	1.3937	1.27543	0.975637	1.11727	1.16641	1.2352	1.7498	1.55938	1.46558	1.39315
hsa_miR_1910_st	7.02511	8.69225	6.10016	8.2886	6.62431	6.63618	6.50827	7.46133	7.5615	7.27892	6.90611	8.85159	7.08309	7.1415	7.41824	7.24176	7.20766	5.79261	6.62768	6.57981	6.77281	9.09643	6.97347	6.60748	6.46475	8.76606	6.65107	7.27263	7.40553	7.67358	6.35537	6.63523	8.5271	7.32369	5.65319
hsa_miR_192_st	7.80655	6.06716	6.93932	3.41883	6.73232	7.17646	3.95668	7.50768	7.90649	6.74322	7.59318	5.65147	6.83254	7.46752	6.9495	7.21202	6.78645	7.09812	7.25078	7.95403	7.59384	5.12763	7.06514	7.31746	6.96874	2.01148	7.04704	6.92182	7.31157	7.55427	7.26297	7.35	4.56296	7.5567	7.63694
hsa_miR_195_st	11.0155	8.27993	11.0346	10.495	11.508	11.9424	10.3569	11.5843	10.4541	10.2169	11.2361	8.90571	11.3788	11.4306	10.8968	10.6244	11.2782	11.4616	11.6851	12.0129	11.5811	8.77483	11.209	11.9336	11.4703	5.6506	11.8359	11.1705	11.3968	11.5762	11.7046	11.6022	8.76689	10.9984	11.4762
hsa_miR_205_star_st	2.21008	3.76986	2.24763	2.42785	2.27897	2.4136	1.88302	3.03784	3.80417	3.2604	2.73163	3.72442	1.65713	2.66874	2.33718	4.08518	2.42014	1.69739	2.4484	2.9079	3.41299	3.06177	2.04356	2.76049	2.34486	2.55951	2.03418	2.66874	3.33989	4.48231	2.5202	2.08187	3.22671	3.26515	2.26188
hsa_miR_21_star_st	2.28912	2.38103	2.88896	2.02797	1.86582	1.73948	2.37839	2.30663	2.22951	2.15404	2.08534	3.32847	1.65069	3.24356	1.92255	4.37274	2.27104	1.78977	1.61806	2.17147	2.12533	1.74555	3.03022	2.1562	1.32888	2.81991	1.98397	2.26105	2.31822	2.15404	1.76418	2.12914	2.2497	2.15583	1.97473
hsa_miR_2113_st	3.14415	3.4977	2.94629	2.8267	1.43001	1.44062	1.75055	2.23836	3.316	3.35226	2.91838	3.78974	2.36275	2.19283	2.74694	3.63395	2.01178	1.73154	2.16781	2.13659	2.59442	3.71892	2.40513	2.67672	2.33024	2.06311	2.2777	2.75438	2.73554	3.65098	3.01022	2.25499	3.04261	4.01686	1.40963
hsa_miR_2114_star_st	1.91368	1.77036	1.77158	2.38176	1.58357	1.76643	1.65891	1.75341	2.26734	1.60099	1.91403	1.5145	1.71884	2.25577	1.53096	1.67593	1.47799	1.46189	1.5302	1.52041	1.85287	1.42785	1.52518	1.64706	1.452	2.62657	1.73917	1.59454	1.60221	1.74152	1.8733	1.60533	1.67593	1.30549	1.6495
hsa_miR_2116_star_st	2.24136	2.21145	1.88519	1.72845	1.48021	1.62821	1.70307	1.78067	2.07879	2.25895	1.73547	2.35529	2.66114	1.74134	2.02323	1.6055	2.24544	1.71731	1.89795	2.18304	1.85974	1.87111	1.86361	1.52393	1.5711	2.26488	1.98358	1.93894	1.84071	1.64579	1.85233	2.03301	2.41842	2.08071	1.93894
hsa_miR_2116_st	1.78539	1.66644	2.46051	2.00739	1.35465	1.69789	1.32909	1.87898	1.84741	1.70428	2.02788	1.64054	1.92392	1.68151	2.50744	2.13402	1.68226	1.68254	1.94618	1.84793	1.34451	1.77124	2.08006	1.44777	1.68028	1.32135	1.7798	1.79821	2.02804	1.66906	1.91243	1.4314	1.59177	2.67118	2.6294
hsa_miR_2117_st	1.34432	1.39046	1.33535	1.17842	1.46298	1.65502	1.15649	1.37606	1.34455	1.55756	1.56258	1.4853	1.40527	0.976341	1.17745	1.4883	1.29242	1.70551	1.44437	1.91306	1.21229	1.94553	1.39366	1.47717	1.2114	1.70848	1.10537	1.31589	1.30867	1.261	1.3843	1.1459	1.4177	1.44708	1.38001
hsa_miR_212_st	8.69692	8.23778	9.49894	9.18873	10.0779	10.0194	10.1781	9.52303	7.64416	9.34353	8.70546	7.86154	9.92209	8.59926	9.44702	8.54069	9.53769	10.0187	9.4054	9.58825	9.30956	7.7028	9.23366	9.86378	10.1092	9.38034	10.2869	9.463	9.41026	8.58547	9.81034	9.60855	8.44111	8.96347	9.56863
hsa_miR_215_st	1.43067	1.31677	2.00743	1.43067	1.36104	1.38372	1.75683	1.54325	1.21863	1.48508	1.26103	1.23673	1.23151	1.54883	1.48859	1.45162	1.64819	1.07636	1.55935	1.5179	1.34672	1.34926	1.41664	1.20197	1.68652	1.31131	1.45463	1.32205	1.37216	1.3647	1.43067	1.38102	1.18864	1.43538	1.39756
hsa_miR_218_st	5.57467	2.81733	6.35303	1.7243	5.21741	5.59157	2.18371	5.52463	4.06432	6.42959	5.55557	2.87936	4.3526	5.83545	4.89994	5.68873	4.36976	4.50974	5.45291	5.56474	6.00679	2.06279	5.34617	6.48154	5.69294	1.81891	5.36115	5.63856	5.03212	5.52572	5.69434	4.68993	2.25129	5.19051	5.46347
hsa_miR_219_5p_st	5.50555	4.90892	4.3047	2.75546	2.04005	1.8553	1.37668	2.73183	6.78799	3.00745	3.95382	4.46302	2.37719	2.28643	2.6266	2.50501	3.56483	3.09667	2.0831	2.67042	4.81143	2.69059	4.10306	1.82642	3.43883	1.40101	1.48128	3.22248	3.56388	3.47761	3.04729	1.6253	1.66758	3.91173	5.06817
hsa_miR_222_st	11.2216	9.28219	12.1293	11.4481	12.6204	12.6431	12.5101	11.647	10.3082	10.5548	11.5669	9.82129	12.7578	11.6876	11.5838	10.6612	11.8804	12.4275	12.1124	11.9431	11.1264	9.71531	11.5432	12.8477	12.6806	9.19032	12.7085	12.063	12.0567	11.1281	12.1968	12.7272	9.99189	11.1914	12.3655
hsa_miR_224_st	1.45063	1.52358	1.6243	1.80395	1.86177	1.92507	1.57737	1.91999	1.55782	1.5123	1.56026	1.27219	1.80885	1.74621	1.79691	1.44382	1.37668	1.5155	1.24986	2.58118	1.40796	1.5155	1.52803	1.6956	1.62192	1.95191	1.85289	1.71818	1.52711	1.59017	2.22914	2.25028	1.28669	1.58811	1.69412
hsa_miR_2277_3p_st	5.67279	6.09731	4.54306	6.20619	4.92068	5.15078	3.75504	5.40765	5.81543	6.07637	5.00241	5.53258	4.82011	5.4865	5.32336	5.85421	4.80075	4.90269	5.11171	4.98012	5.37003	7.13658	5.5803	4.76936	4.59594	6.09754	4.7723	5.28625	4.95492	5.90501	4.60523	4.75719	6.24572	5.57436	3.7022
hsa_miR_2355_5p_st	1.6944	1.27638	1.5272	1.57221	1.39748	1.52817	1.92357	1.16071	1.36577	1.33407	1.34678	1.72013	1.62621	1.44691	1.59915	1.59267	1.51065	1.63538	1.36164	1.36968	1.57397	1.96305	1.45746	1.90537	1.25773	2.21654	1.52817	1.80235	1.32619	1.4657	1.98215	1.52136	1.55877	1.615	1.39931
hsa_miR_23a_st	11.7746	10.2267	11.9534	11.2014	12.3023	12.354	11.3496	12.1917	11.8711	11.8446	11.9907	10.4922	12.184	12.372	12.0702	11.6043	11.9812	12.1843	11.9635	12.849	11.8775	9.39734	11.8125	12.5441	12.5505	8.7386	12.3646	12.4449	12.0354	11.7819	12.488	12.7039	9.21918	11.802	12.2457
hsa_miR_23b_st	13.3348	12.2083	13.3203	12.5886	13.4597	13.5341	12.6353	13.4288	13.655	12.7244	13.2819	12.2426	13.5379	13.1741	13.2262	12.6508	13.3768	13.4304	13.1376	13.688	13.0762	10.1475	13.2378	13.6119	13.5648	9.74221	13.5421	13.4808	13.5153	13.013	13.323	13.5791	10.7648	13.3572	13.654
hsa_miR_25_star_st	5.16251	6.19838	5.07009	5.78533	4.68525	4.49581	3.05319	4.49407	4.70134	5.16073	4.89144	5.20413	4.95925	4.32434	5.00846	5.39637	4.67506	3.56362	4.06993	4.23654	4.88771	3.27032	4.85582	4.66426	4.45726	4.429	4.123	4.78813	4.70386	4.40155	4.53718	4.56402	5.48264	4.41406	4.45505
hsa_miR_26b_st	5.57271	3.51831	5.2956	3.47853	6.2587	5.59867	3.41981	5.49275	6.23207	4.87851	5.34112	3.64652	6.23831	5.81044	4.53896	4.69892	5.49311	5.81704	5.70886	6.62403	5.16762	2.99167	5.31937	6.6127	6.6648	2.9701	5.66286	5.42801	5.4309	5.10546	5.87178	6.09236	3.20863	5.60016	6.58294
hsa_miR_27a_st	9.14035	6.6807	9.06349	7.36822	10.1331	10.5275	8.23865	9.51074	8.86637	7.89342	9.01265	6.45798	9.88895	9.74627	8.84627	8.05707	9.44376	10.255	8.97001	10.2846	9.31617	6.9911	9.31934	10.0452	9.87122	3.44473	10.0495	9.77573	9.50467	9.05244	9.98244	10.7902	6.51462	8.69359	10.4012
hsa_miR_27b_st	11.3075	9.7731	11.2119	8.98385	11.1745	11.3335	8.84863	11.2106	11.2586	10.2643	10.8771	9.54134	11.1539	10.9166	10.5518	10.3205	10.9844	11.2875	11.3034	11.6257	11.859	12.1297	11.4084	11.2425	11.3252	8.41355	11.2872	11.4051	11.3575	11.1963	11.3752	11.4563	10.135	11.1827	12.0236
hsa_miR_2909_st	1.34463	1.51148	1.51329	1.48704	1.49657	1.63231	1.47159	1.30027	1.52248	1.54415	1.48569	1.26915	1.52391	1.4491	1.62278	1.39077	1.74717	1.56653	1.48861	1.82482	1.21864	2.23559	1.57282	1.90157	1.59334	1.55877	2.05574	1.34845	1.52248	1.40417	1.55939	1.53384	1.1363	1.3907	1.1365
hsa_miR_296_5p_st	2.14011	2.68302	2.08126	2.48227	2.59074	1.83002	2.30634	1.58337	2.12348	2.2968	1.5828	2.13841	1.94663	1.70305	1.85552	2.1281	1.70903	2.11626	1.76958	1.67559	1.58346	1.88822	2.15709	2.11913	2.58791	3.11823	2.06647	2.07867	1.77591	1.64579	1.72251	1.57262	1.49246	1.6778	1.77989
hsa_miR_297_st	6.89774	8.33864	6.96859	7.66633	5.95598	6.27693	4.95628	7.39486	8.31046	7.75032	6.83691	9.03644	6.4495	6.5587	7.0534	8.27421	6.74401	6.54922	8.07876	6.61083	7.96406	11.2672	7.03347	6.68282	6.08466	8.89336	6.22868	7.505	7.07598	8.33222	6.69426	6.99181	8.46465	7.59533	2.86358
hsa_miR_3064_5p_st	5.98933	7.35913	5.60393	6.36814	5.09976	5.40825	4.69285	6.66464	6.94383	6.48135	5.77635	7.69708	5.32791	5.92175	6.00949	6.63026	6.02934	5.42663	6.57382	5.68667	6.6353	9.83781	6.15421	5.97011	5.42297	7.2017	5.15847	6.13095	6.05774	7.22974	5.46557	5.62765	7.34025	6.86716	3.38811
hsa_miR_3074_5p_st	1.45231	1.84374	1.24965	1.07674	1.26072	1.92978	1.08605	1.96625	1.61401	1.31961	1.81564	1.35522	1.58338	1.92231	1.73963	1.38653	1.82117	1.50613	1.42058	1.3242	1.34316	1.40071	1.55951	1.31031	1.54619	1.39309	1.90183	1.3734	1.93411	1.68602	1.22743	1.64028	1.81205	2.09452	1.81684
hsa_miR_3117_3p_st	1.56042	1.76827	1.24075	1.47472	1.49851	2.15439	1.50203	1.53677	1.58385	1.57508	1.32183	1.59864	1.86268	1.94585	1.85552	1.60394	1.7179	1.6038	1.88516	2.29904	1.60183	1.42534	1.72819	1.7923	1.61806	1.08406	1.32626	1.61806	1.87277	1.45032	2.49267	1.53384	1.28802	1.69752	2.35195
hsa_miR_3120_3p_st	1.87503	2.55558	1.67665	1.52558	2.34133	1.75062	1.68387	2.43154	3.33703	2.2844	2.38308	2.68584	2.38044	2.3398	1.83765	1.7409	2.15034	1.55754	1.95234	2.15034	2.12435	1.31589	1.90791	2.15034	2.13691	3.29271	2.12014	2.14113	2.99263	1.9375	2.54887	2.18102	2.6957	2.66375	2.71139
hsa_miR_3120_5p_st	1.9225	2.54537	2.7153	2.83474	2.28016	2.45584	3.23046	2.56308	2.69304	3.11245	2.5449	4.25198	1.98045	2.5537	2.59326	2.6424	2.04036	3.20963	3.207	2.57714	3.35124	3.22182	2.57563	2.77661	2.24003	2.589	2.27742	2.92482	2.46857	3.39484	2.6424	2.24171	3.38097	3.00785	2.24737
hsa_miR_3124_5p_st	5.92942	6.62602	6.46208	6.20776	5.79107	6.2347	7.36324	5.77639	7.34184	6.4143	6.59917	6.98217	6.20776	6.48145	5.96013	6.10417	5.94164	6.20776	5.6388	5.75208	5.07709	5.05534	5.62452	6.47239	5.68887	6.85397	5.93166	6.29561	6.77952	5.87223	5.30435	6.48304	6.24922	5.72858	6.45159
hsa_miR_3130_3p_st	3.04809	2.76433	2.90208	4.96006	3.9492	4.0733	3.97409	3.34714	2.95258	3.44607	3.41781	3.57673	3.69549	3.69844	2.90478	3.23422	3.6987	3.22445	3.23237	3.56911	3.00056	3.32047	3.50658	3.63412	3.42004	3.53506	3.23707	3.71705	3.68137	3.26509	2.92853	3.45745	4.16784	3.05357	3.44607
hsa_miR_3130_5p_st	2.53029	2.42511	2.03107	2.23835	2.33453	2.18215	2.15044	2.09469	2.2095	2.86219	2.2686	2.43695	2.36384	2.3737	1.92766	2.88465	1.75304	1.9003	2.24479	2.28075	2.58218	2.46697	2.11118	2.03728	2.38402	2.19731	2.1877	2.07561	1.63581	2.67011	2.05565	2.01148	2.95631	2.26175	2.05203
hsa_miR_3140_5p_st	1.64276	1.42062	1.66551	1.86993	1.5454	1.25249	1.71743	1.32214	1.33748	1.49545	1.41986	1.25456	1.58154	1.15998	1.88726	1.43361	1.47463	1.49215	1.59978	1.36267	1.57974	2.2091	1.57587	1.40036	1.44492	1.46284	1.66652	1.20822	1.02435	1.46619	1.6074	1.52182	1.58001	1.34657	1.52134
hsa_miR_3150b_3p_st	2.22346	2.36342	1.81072	2.92137	2.43333	2.07695	1.921	2.24128	1.44834	1.74354	2.15242	1.89766	1.76443	2.01273	2.08524	1.83579	1.71933	1.7967	2.51991	1.96796	2.03204	1.96516	1.85946	2.01407	1.75396	2.25156	1.90368	1.9996	2.13009	1.69449	1.38447	1.88753	2.27652	1.796	1.98159
hsa_miR_3151_st	4.53301	4.65871	3.15955	6.01171	4.2587	3.5596	5.13228	3.78182	4.05505	4.69189	4.17904	4.56681	4.18233	4.00888	4.07837	4.63578	4.0484	3.52142	4.07837	2.96691	3.53527	5.92356	2.46234	4.5484	3.70972	6.0164	3.52463	3.91748	3.99259	3.87066	3.40441	4.32071	4.7427	3.17822	4.29846
hsa_miR_3155_st	2.04489	1.70077	2.31795	1.89198	2.25848	1.94686	2.23679	1.9698	1.80062	1.87742	2.03748	2.67269	1.98045	1.97538	2.26965	1.93578	1.95505	1.99776	2.48503	2.0749	1.84695	2.11699	1.89951	1.88283	1.95578	2.98426	1.95255	2.04006	1.80943	2.22985	1.75528	1.87959	2.63105	2.43591	2.24061
hsa_miR_3156_3p_st	1.88314	1.89518	1.97123	1.77781	2.34106	1.95651	1.937	1.92895	1.89271	1.81587	1.72663	2.09159	1.94195	1.86144	1.83212	1.92895	1.55912	2.12562	1.87558	2.15992	1.92895	2.44493	2.05976	1.92895	2.21181	1.90783	1.85645	2.07446	1.76071	1.74563	1.79953	1.57552	2.01177	2.07734	2.00103
hsa_miR_3158_5p_st	2.09767	2.86649	2.48721	2.79332	2.14833	1.8878	2.86801	1.70443	1.9283	2.17456	1.94822	1.83538	2.64949	1.95895	1.82702	1.96729	2.30148	1.94633	3.06882	2.08748	1.95777	2.34064	1.99487	2.30852	1.95591	1.53936	2.30624	1.78877	2.19649	2.64937	1.84647	2.09527	1.86545	1.89721	1.75586
hsa_miR_3162_3p_st	2.87688	3.25837	1.99089	4.32468	1.44707	2.4782	1.6984	2.46277	1.65127	2.09805	2.46967	3.31388	2.95489	2.37143	1.75037	2.20128	2.29721	2.47552	3.19884	2.48464	2.59232	3.16947	2.81969	1.39837	2.97199	4.65847	3.60552	2.35226	2.30168	2.10959	2.6288	2.76013	3.52562	3.28981	2.48464
hsa_miR_3177_3p_st	4.14938	5.30046	4.72476	6.20708	4.55821	4.52959	5.66374	4.54152	5.25096	4.71575	4.60009	4.56428	4.70048	4.30212	4.78724	4.15877	5.02767	3.1727	4.79387	4.22294	4.62335	5.29107	4.51495	4.86561	4.17413	4.36749	4.20269	4.62335	4.62335	4.81419	4.00915	4.10413	5.66968	4.28109	4.91812
hsa_miR_3186_3p_st	2.3428	3.69384	2.27498	2.53882	2.69017	2.31835	5.3669	2.36433	2.73045	2.49061	2.56305	2.53539	2.80349	2.81635	2.78174	2.43166	2.10768	2.84346	2.22458	2.26328	2.12533	2.63194	2.32559	2.77661	2.33324	3.34337	2.10199	2.51763	2.29308	2.81104	2.07384	2.47884	3.07339	2.01594	2.62384
hsa_miR_3189_3p_st	1.8388	2.09807	2.00175	1.93786	2.07025	2.36546	3.53528	1.99708	1.93144	2.32302	1.68644	2.80783	2.17756	2.05162	2.44104	2.0371	2.37341	2.59496	2.21416	1.60805	2.72171	1.9201	2.18765	2.23905	2.21451	4.04837	2.18031	2.47032	2.54926	2.90848	2.07204	2.21909	3.2129	2.13257	2.19934
hsa_miR_3194_5p_st	2.81727	4.12341	2.58081	4.96753	3.85835	3.38716	3.25451	3.38153	3.56045	3.73133	3.98826	3.89585	3.70745	3.87226	3.29554	3.46875	2.79225	2.49444	3.74606	3.46202	3.81775	3.57105	2.85503	3.14136	3.32059	4.20146	3.37374	3.69294	4.07252	4.18787	2.60553	3.45639	4.27861	3.09603	3.75937
hsa_miR_31_st	8.78378	8.19097	9.97833	8.38816	9.76325	10.0185	8.74538	10.2961	9.00908	9.54584	10.3579	8.31047	9.85687	9.81814	10.2519	9.69844	10.2909	10.1262	9.58869	10.1515	9.8113	8.15221	9.50442	9.70937	10.0023	5.07264	10.0321	9.96134	9.48116	9.87124	9.66715	9.65797	8.1462	10.1539	9.76014
hsa_miR_323_3p_st	6.95315	5.17891	7.59208	5.41767	7.78481	7.7883	5.71114	7.37014	6.06324	7.27419	7.43943	5.62265	8.00581	7.15235	7.34814	6.67687	7.45308	7.61548	7.3889	7.57846	7.52291	2.07639	7.40413	8.0489	7.90256	2.77494	8.07079	7.39867	7.34781	7.0764	7.85821	7.57614	5.05582	7.48367	8.11942
hsa_miR_331_3p_st	7.92754	5.69728	8.18341	8.68362	8.6017	8.75349	8.09283	7.9068	6.92216	6.98311	7.67502	6.30492	8.65606	7.77931	7.5069	7.79659	8.23669	8.74118	8.30266	8.53074	8.36705	7.88559	7.96088	8.81717	8.81073	7.76709	8.42357	8.02861	7.91256	7.87677	8.25831	8.85951	7.26214	8.02344	8.53878
hsa_miR_337_5p_st	6.66362	5.96696	7.02013	4.32642	6.72603	7.12329	5.69319	6.84162	5.51073	6.86796	6.82036	4.92109	7.02742	6.73537	6.86023	6.73879	6.76768	6.90872	7.05571	6.95779	6.9013	3.92395	6.6406	6.54144	6.76256	2.44636	6.82838	6.63787	6.72928	7.15499	7.01314	6.77739	5.69661	6.69467	6.86016
hsa_miR_33a_st	3.08957	1.79008	3.03316	1.48201	1.49747	2.39658	2.05193	2.66786	2.01592	3.65005	2.1425	1.62737	1.13233	1.71339	2.01875	2.73721	2.28095	1.55419	2.50738	2.06988	2.38976	1.19401	3.20441	1.95686	2.04059	2.20926	2.12014	2.01735	2.12544	2.1129	1.61687	1.55211	1.46342	2.50397	2.09724
hsa_miR_342_5p_st	8.4341	8.94129	9.11055	8.92844	8.58716	8.91586	9.08117	9.18156	8.23884	9.91733	8.92121	9.16815	8.56619	8.63037	9.1516	9.39888	8.78114	8.92017	8.82092	9.00992	9.08625	9.27619	8.86097	8.75417	9.05783	8.274	8.91037	8.59409	8.47729	9.01375	8.893	8.5749	9.53261	9.1978	8.43822
hsa_miR_3606_st	1.33834	1.57856	1.21993	2.33236	1.1612	1.19906	2.17988	1.48533	1.51159	1.32519	1.48533	1.6773	1.38838	1.24075	1.33441	1.29074	1.80752	1.27053	1.48533	1.28263	1.53114	1.39204	1.61491	1.5833	1.38127	2.32851	1.50735	1.66873	1.38085	1.34886	1.54195	1.40737	1.21576	1.53882	1.63406
hsa_miR_3611_st	1.31093	1.14804	1.33901	1.54941	1.37152	1.75856	1.54116	1.48533	1.24995	1.16403	1.31992	1.46539	1.37152	1.23013	1.42493	1.35708	1.32496	1.78977	1.19855	1.34753	1.46368	1.56617	1.48665	1.37152	1.64078	1.30888	1.6296	1.28076	1.25254	1.52918	1.23459	1.40416	1.61998	1.5529	1.44026
hsa_miR_3615_st	6.22515	4.30606	4.60178	4.24417	5.52169	5.33673	4.48857	3.73338	5.32717	3.50057	3.62367	3.65574	4.68881	4.23019	4.57819	4.28319	5.17039	5.23447	4.18393	4.9508	4.80332	4.28882	4.77791	5.42173	5.02161	2.35616	3.93488	5.00317	5.71341	3.50984	5.15996	5.73389	3.01677	4.53862	6.41544
hsa_miR_3622b_3p_st	3.03359	3.3892	2.11853	3.27408	2.04359	2.18982	2.22683	3.41335	3.83779	3.45777	2.51174	3.3441	1.9361	3.16245	3.19012	2.8599	2.79993	3.00303	2.08264	2.60729	3.01302	4.85116	2.85137	2.37786	2.23515	1.67231	1.92463	3.04297	2.65324	3.76639	1.89892	2.85066	2.91059	2.72727	2.28377
hsa_miR_3648_st	6.82343	8.18109	6.70841	8.49743	6.97352	6.75847	8.34764	6.15151	8.11974	7.10367	7.02776	7.94097	7.06672	7.16232	7.05515	6.91501	6.24835	6.26207	6.8926	5.88659	6.18516	8.42828	6.35612	6.72433	6.32535	9.51419	6.31831	6.81329	7.11892	6.98263	5.71624	6.62798	8.42351	6.40316	6.84358
hsa_miR_3655_st	2.92029	2.84006	2.18641	2.26609	2.96334	2.84006	3.10816	2.97716	4.02136	2.72533	2.78989	3.9182	2.14292	3.19715	2.63047	3.2405	3.30821	2.62127	3.81109	2.79946	1.98663	4.81326	2.78452	2.32832	2.15486	1.75099	1.98318	3.0692	1.98509	3.85931	3.1673	2.62023	4.35364	2.91626	1.55469
hsa_miR_3657_st	1.31579	1.08794	1.404	1.37733	1.24682	1.56411	2.18384	1.30528	1.94166	1.08553	1.56011	1.37384	1.23452	1.57522	1.31624	1.44448	1.47225	1.37733	1.2093	1.4208	1.12373	1.37733	1.14897	1.37733	1.38779	1.40201	1.37366	1.49271	1.39856	1.25239	1.84818	1.42844	1.56334	1.52784	1.32256
hsa_miR_3659_st	1.57366	1.64727	1.98912	1.85165	1.95195	1.74781	1.78885	1.75851	1.40896	1.89674	2.26805	1.77501	1.84573	2.11245	1.61208	1.71764	1.74183	1.18319	2.29493	1.30092	1.89459	2.33846	2.13264	1.72231	1.30181	2.01148	1.68409	2.04086	2.58685	1.73717	1.58632	1.69705	1.59628	2.33686	2.00103
hsa_miR_3660_st	1.54518	1.74496	1.66518	1.80355	1.44697	1.46147	1.87621	1.47361	1.56058	1.56495	1.69978	1.57008	1.25138	1.32646	1.53093	1.55529	1.36655	1.81113	2.00779	1.69937	1.46634	1.83125	1.60284	1.85179	1.39777	1.64447	1.42129	1.22922	1.85108	1.3647	1.97874	1.68525	1.55095	1.44467	1.32256
hsa_miR_3663_5p_st	4.8253	6.78485	2.41465	5.38683	4.30586	4.60549	2.86435	4.47982	5.18587	4.66369	4.27506	5.72292	4.70233	4.23316	4.67942	4.52294	3.84037	4.04074	4.47982	4.14743	4.47982	7.11795	4.72238	4.21902	2.88933	5.16456	3.09279	4.21517	4.47982	5.1914	4.38474	4.4643	5.87657	4.91962	3.71979
hsa_miR_3666_st	1.09474	1.40436	1.74043	1.33806	1.65869	1.54988	1.64332	1.35644	1.72403	1.31139	1.20804	1.41846	1.53553	1.47954	1.08577	1.7906	1.50219	1.20017	1.66584	1.65869	1.2098	1.97343	1.43521	1.31031	1.69219	1.4174	1.35651	1.35839	1.32519	1.43995	1.67016	2.01148	1.90967	1.30733	1.40425
hsa_miR_3668_st	1.17631	1.95821	1.30401	2.34008	1.46053	1.75746	2.60934	1.37569	1.53498	1.67128	1.51489	1.3907	1.44888	1.50562	1.67018	1.57418	1.70737	1.57418	1.50183	1.55502	1.30721	2.52294	1.58699	1.40776	1.48529	1.93447	1.79747	1.59765	1.69941	1.5622	1.51291	1.32938	2.15396	1.59967	1.51941
hsa_miR_3673_st	1.48408	1.15624	1.31138	1.95098	1.44707	1.55568	1.66323	1.23989	1.331	1.23187	1.28922	1.38169	1.46324	1.5204	1.25636	1.37504	1.568	1.39419	1.13935	1.21716	1.47647	2.0441	1.17389	1.47296	1.49035	2.34435	1.47777	1.5222	1.331	1.37762	1.34737	1.32073	1.32311	1.65348	1.49413
hsa_miR_3682_3p_st	3.37917	4.37004	2.93674	4.95663	3.95853	4.00951	3.44479	4.07837	3.67222	4.20667	4.00951	4.67675	4.06575	4.36967	3.88742	3.83488	4.3453	2.83303	4.94041	3.21252	3.99189	4.47482	3.55445	3.99808	3.9039	3.43093	2.99002	3.56821	4.13047	4.23271	3.27765	3.61572	5.03341	3.81104	3.92865
hsa_miR_3684_st	1.41834	1.66124	1.4128	1.47472	1.20838	1.33102	1.99764	1.40266	1.09899	1.26772	1.02934	1.17469	1.59736	1.67407	1.64659	1.50915	1.45075	1.54444	1.42177	1.20205	1.1377	1.81963	1.37394	1.14866	1.74391	1.31162	1.78129	1.24198	1.50191	1.50061	1.50932	1.56739	1.11547	1.3619	1.5323
hsa_miR_3688_5p_st	1.34777	1.27897	1.32214	1.67897	1.20216	1.27942	1.50297	1.19999	1.44144	1.35469	1.19288	1.51699	1.45493	1.29995	1.45219	1.22449	1.37668	1.37979	1.30712	1.34405	1.4485	2.06701	1.81576	1.4366	1.31885	2.4483	1.3627	1.47845	1.45248	1.36771	1.83943	1.56513	1.43857	1.2932	1.40293
hsa_miR_369_3p_st	1.42989	1.62754	1.16071	1.47472	1.63892	1.38899	1.46534	1.57055	1.29599	1.36367	1.29171	1.57641	1.80096	1.47472	1.62318	1.40716	1.91457	1.73165	1.95652	1.461	1.4254	1.40788	1.55249	1.31031	1.69261	1.32797	1.3494	1.3683	1.38871	1.45996	1.50615	1.54837	1.54146	1.20263	1.64174
hsa_miR_376a_st	4.48631	4.53395	4.97278	2.69023	4.88671	5.26605	3.5018	5.29621	3.75178	5.71725	4.89313	4.46983	4.65069	5.2912	4.71991	4.65882	4.71322	5.17773	4.90526	5.42976	5.35438	2.17102	4.55612	5.46375	5.10104	2.76115	4.91408	5.15955	4.9438	5.25744	5.0174	4.80763	3.96647	5.32805	5.80993
hsa_miR_376c_st	6.09385	3.49506	7.20682	2.13033	6.44696	7.08806	2.13421	6.88486	6.13558	6.4797	7.03613	4.17213	6.81527	7.17302	6.72747	5.9676	6.44692	6.39224	6.96698	7.43393	6.59052	1.72161	6.54781	7.18964	7.13997	2.03077	7.22867	6.98172	7.03237	6.64446	7.30356	7.02339	3.65433	6.89239	7.56425
hsa_miR_378h_st	3.46273	4.83828	3.89335	4.44738	4.77656	3.37401	6.21662	2.85223	4.66527	4.00564	4.03127	4.72157	4.19573	3.29142	4.23248	3.46079	3.97743	4.12859	4.39026	3.26267	3.10775	4.27075	4.90459	3.75299	4.18681	3.97743	4.32055	4.12648	3.41934	3.553	3.79271	3.20416	3.33055	3.09681	3.91387
hsa_miR_378i_st	6.66268	7.73939	7.65602	6.98001	6.82244	6.96512	6.46784	7.72289	6.35633	8.46463	7.52599	8.08206	6.42391	7.69769	7.3777	8.34176	7.58653	7.30568	7.39903	7.587	8.51541	10.3264	8.04068	6.55585	7.2611	11.3481	7.34011	7.66343	6.6703	8.51316	7.53527	6.89419	9.54459	7.6888	6.76156
hsa_miR_378_st	8.98077	10.3088	9.61375	9.55258	8.87833	9.15149	9.47689	9.97135	8.61978	10.5428	9.48494	10.5338	8.54767	9.51972	9.70467	10.5712	9.5703	9.41974	9.38068	9.7954	10.3904	12.6124	9.92551	8.95589	9.4733	12.789	9.33833	9.53998	8.88723	10.4267	9.58864	9.20866	11.51	9.93111	8.45098
hsa_miR_379_st	9.47599	8.55272	9.89088	8.56103	10.6613	10.5076	8.79484	9.95394	8.31793	9.78897	10.054	9.08859	10.4389	9.62404	9.68314	9.94815	9.84669	10.3563	10.3515	10.1367	10.3419	9.39253	9.95209	10.6734	10.6188	9.49191	10.807	9.85105	9.83674	10.2888	10.4146	10.3758	9.87819	10.0075	10.1187
hsa_miR_3912_st	1.92293	1.30901	1.91485	1.47472	1.47765	1.62465	1.46941	1.83155	1.25306	1.4065	1.64589	1.33245	1.71105	1.55877	1.7468	1.53153	1.55877	1.7902	1.56376	1.65765	1.57108	1.96305	1.33806	1.37971	1.53747	1.55877	1.63238	1.80984	1.76547	1.48063	1.61687	1.78001	1.59271	1.48459	1.42339
hsa_miR_3918_st	4.16997	5.18633	4.24011	5.38074	4.83666	4.60777	6.12637	4.27967	4.55709	4.4257	4.64176	5.32113	5.01889	4.63525	4.98731	4.51277	4.695	4.82561	4.23038	3.96413	4.08535	5.57821	4.67917	4.68048	3.98451	5.88518	4.17159	4.53958	4.86141	4.36738	3.9646	4.03089	5.41209	4.51056	4.51367
hsa_miR_3919_st	1.33357	1.50438	1.69883	1.65635	1.53637	1.65635	1.48048	1.41739	1.87599	1.89253	1.55877	1.33278	1.9125	1.67263	1.85552	1.28887	1.65635	1.48064	1.74624	1.46315	1.82964	1.66408	1.24295	1.20423	2.39815	1.75099	1.65635	1.50376	1.41089	2.18606	1.78023	1.89031	1.93213	1.84062	1.49297
hsa_miR_3925_3p_st	1.19581	1.03666	1.32267	1.57233	1.4123	1.53449	1.7716	1.39532	1.36572	1.23311	1.30256	1.16248	1.28396	1.14756	1.26398	1.0982	1.15496	1.58036	1.59358	1.29431	1.40396	1.32267	1.35997	1.39067	1.40106	1.10901	1.32267	1.15965	1.32267	1.1865	1.29042	1.43642	1.03611	1.19249	1.32979
hsa_miR_3926_st	1.66205	2.07068	1.78713	1.71836	1.54927	1.64945	1.94255	2.0002	1.74781	1.48117	1.73856	2.07046	1.79494	1.66992	1.69803	1.54397	1.50739	1.53499	1.65163	1.88442	1.80117	2.15587	1.29195	1.81746	1.6105	1.91507	1.90108	1.75233	2.10849	1.74555	1.42192	1.91507	2.25673	1.53683	1.64946
hsa_miR_3942_3p_st	1.55529	1.38774	1.1824	1.15404	1.44707	1.55314	2.01938	1.17473	1.34917	1.24851	1.3784	1.32386	1.39837	1.40014	1.75206	1.39886	1.56152	1.55322	1.39837	1.20249	1.46718	1.46985	1.49938	1.49914	1.97821	1.90802	1.5649	1.54714	1.27164	1.36053	1.33483	1.32311	1.45169	1.20263	1.63531
hsa_miR_3944_5p_st	1.95521	1.89201	2.89596	3.71927	2.28479	2.04161	4.44002	2.15856	2.87533	2.33404	2.66779	2.31983	2.32326	2.43757	1.9756	2.25481	1.96431	2.3112	2.01792	2.00442	2.32823	2.37007	2.27582	2.60832	2.21451	2.90894	2.75874	2.44879	2.46818	2.65064	1.98517	2.01148	3.04261	2.37007	1.93165
hsa_miR_410_st	5.27941	4.5787	5.983	3.39269	6.5597	6.80322	2.85412	6.28325	4.14373	5.91791	6.29144	4.69515	6.89494	6.55573	5.88416	4.67052	6.00616	6.13478	5.51401	6.3093	5.73341	4.18318	5.5986	6.98738	6.30472	2.38045	6.60624	6.46241	6.00728	5.62199	6.6885	6.81519	4.16784	5.4097	7.32247
hsa_miR_411_st	7.10019	3.85621	7.8663	3.61069	8.4589	8.6653	4.2126	7.88422	6.00217	6.73172	7.77617	3.24866	8.49375	7.73562	7.52004	6.08164	7.82478	8.19769	7.41081	8.05811	6.86611	1.64638	7.10291	8.28759	7.90028	3.34393	8.24802	7.54531	8.03946	7.22634	8.29398	8.47181	3.62216	7.37308	8.21522
hsa_miR_424_star_st	4.75583	4.33106	5.34449	4.56184	4.89574	5.48918	4.47394	5.35271	5.12714	5.45147	4.85995	4.44847	4.60312	4.71155	5.12722	5.51738	5.04806	4.34217	4.54832	5.70157	2.78238	6.03375	4.94072	4.50976	5.32286	2.75834	5.77602	5.3634	5.15359	4.93692	4.23344	3.8404	4.44478	5.42776	5.64764
hsa_miR_4268_st	1.49168	1.32267	1.21317	1.29219	1.35465	1.23113	1.54565	1.12418	1.6077	1.42777	1.32203	1.33849	1.2827	1.3314	1.18717	1.32267	1.58036	1.35765	1.49757	1.33849	1.25021	1.28719	1.49487	1.39837	1.44093	1.51957	1.30614	1.44853	1.42229	1.05441	1.18229	1.36627	1.27974	0.837154	1.26789
hsa_miR_4269_st	2.88392	2.79464	1.99328	3.64681	2.80569	2.47711	2.75402	3.68505	2.41403	3.50886	3.2024	3.50448	2.56352	2.37017	2.39084	2.70489	2.84375	2.11013	2.32524	2.84776	2.45343	4.25102	2.21717	2.36142	2.5436	2.32919	2.84205	2.19093	2.96512	3.85797	2.74214	2.43233	2.58536	2.59932	2.32913
hsa_miR_4277_st	1.65909	1.15993	1.74193	2.22842	2.05136	1.87685	2.01269	1.97952	1.37722	1.71101	1.8228	1.66484	1.8947	1.92417	1.78653	1.70031	1.70031	1.82461	1.53058	2.32274	1.68359	1.56617	1.55336	1.80601	2.1711	2.23322	1.96083	1.83096	1.73151	1.46399	1.55336	2.16518	1.66662	1.48415	1.85082
hsa_miR_4280_st	2.02239	1.40591	1.36018	1.7243	1.71499	1.75118	1.26666	2.16269	1.43067	1.35988	1.72409	1.89165	1.31221	1.76048	1.85552	1.59638	2.01931	1.53684	1.46546	1.63253	1.28822	1.43067	2.00211	1.49867	1.51882	2.28144	1.63516	1.60109	1.50191	1.97834	1.5831	1.60001	1.77882	2.28288	1.78372
hsa_miR_431_st	3.12879	2.14606	4.08344	1.80877	4.422	5.48847	2.3034	4.25999	1.76343	4.33703	3.87461	1.70711	4.02751	3.90258	3.88794	3.88467	3.88794	4.04656	3.02936	3.79126	3.68258	1.94213	4.02262	3.68464	4.81914	1.75099	4.79327	4.16823	4.11852	4.30844	4.18381	3.83624	1.93476	4.38307	4.50937
hsa_miR_432_star_st	3.0066	1.81448	3.92764	1.42966	4.98141	4.82517	2.04494	4.13218	2.39003	4.01132	4.00158	2.03278	3.97398	4.07388	4.43318	3.04396	4.59334	3.43399	3.6614	3.20108	4.47595	2.47886	4.55059	4.22962	3.99742	2.17437	4.54456	3.74646	4.17596	4.25035	4.81477	4.24411	3.49343	3.56449	4.1532
hsa_miR_4321_st	2.47512	3.12588	2.35949	3.57072	2.36998	1.98154	2.86005	1.9998	2.09944	2.88258	2.47507	3.36616	2.12577	2.42507	2.87336	2.43696	2.08663	1.78977	2.42485	2.09413	2.30642	2.56225	2.1173	2.32487	2.30784	2.15792	2.01259	2.25567	2.58565	2.66914	1.73547	2.25068	3.03831	2.26588	2.79944
hsa_miR_4322_st	6.16209	7.75109	5.6444	8.19414	6.15887	6.05073	7.12559	5.85876	6.35138	6.11648	6.53477	7.54668	6.86486	6.66776	6.32758	6.15365	6.5464	5.08057	6.06224	5.21467	5.25148	6.90665	5.73866	6.16754	5.9385	10.1188	6.00783	6.27812	6.35123	5.77987	5.49048	6.07158	7.9396	5.76482	6.44017
hsa_miR_4422_st	2.07765	1.57183	2.00743	1.36747	1.92705	2.08453	2.33917	2.03496	1.8446	1.51403	2.06642	2.01644	2.02626	1.91751	1.95637	2.00717	1.65039	1.94633	1.92426	2.54684	2.1109	2.56655	2.03501	1.81397	2.02609	2.37939	1.63199	1.65635	1.80517	1.91751	1.97217	1.8952	1.75416	1.79244	2.28675
hsa_miR_4423_3p_st	1.81116	2.07063	1.72925	2.21594	1.41872	1.5762	1.68579	1.58239	2.13002	1.56212	1.28944	1.89165	1.64745	1.64745	1.68141	1.17242	1.60657	1.85384	1.48667	1.461	1.54551	2.49084	1.99836	1.39479	1.6485	2.36698	1.39164	1.40014	1.64745	1.65807	1.29866	1.64745	2.05521	1.73489	1.71353
hsa_miR_4427_st	1.37668	1.6515	1.01673	1.32499	1.69861	1.42518	1.37668	1.28744	1.17934	1.40144	1.13168	1.2265	1.37668	1.24077	1.38167	1.19619	1.34036	1.41808	1.61806	1.85402	1.46781	1.16071	1.47791	1.37668	1.95896	1.15792	2.05109	1.38962	1.48223	1.25174	1.40495	1.32311	2.28576	1.32936	1.30997
hsa_miR_4433_st	8.51749	9.51958	8.06439	10.1017	8.67188	8.26172	9.50016	8.28827	8.73221	8.85373	8.63608	9.69102	9.17548	8.88809	8.91789	8.68091	8.73309	7.89785	7.47147	7.65422	7.58041	10.4423	8.40215	8.56525	8.04922	12.1273	8.21437	8.80816	8.9768	8.38381	7.75535	8.39252	10.2645	8.1376	8.44843
hsa_miR_4436a_st	1.88172	2.42974	2.24504	4.03532	2.2136	2.30627	3.97409	2.33655	2.91124	2.35969	2.56008	1.9531	2.30908	2.73019	2.87767	2.24504	2.23059	1.60004	2.03658	1.53554	2.30546	1.86515	2.07304	2.25442	2.26228	3.16687	1.86564	2.20358	2.24493	2.16376	1.73547	2.50802	2.88939	1.69177	2.11894
hsa_miR_4437_st	1.74172	1.93015	1.85821	2.04652	1.53124	1.67128	1.30991	1.57471	1.95616	1.67221	1.43361	1.24787	2.80349	1.71161	1.92339	1.77297	1.9785	1.1923	1.58213	1.55448	1.46763	1.57364	1.88235	1.67128	1.57233	2.72056	1.52817	1.60433	1.77646	1.73016	1.32099	1.7084	2.35064	1.572	1.56541
hsa_miR_4438_st	1.45929	1.50021	1.44371	1.70005	1.28794	1.3739	1.30772	1.48533	1.3138	1.46723	1.59275	1.38244	1.58564	1.42604	1.72477	1.37002	1.28964	1.62585	1.47815	1.39616	1.42037	2.35035	1.45423	1.23947	1.52921	1.26597	1.64974	1.11602	1.5278	1.28798	1.50615	1.32311	1.44468	1.66786	1.26247
hsa_miR_4445_star_st	2.63521	1.95634	2.56153	2.70604	2.37428	2.08231	3.69833	2.07822	2.33644	2.19117	2.59952	2.68255	2.37428	2.41648	2.05647	1.73078	2.37428	2.44043	2.37428	2.16461	2.80359	2.6656	2.27802	2.01962	2.52083	2.42906	2.45055	2.37428	2.37428	2.05465	2.41698	2.5606	2.29658	2.47408	3.15825
hsa_miR_4464_st	1.57209	1.17619	1.36316	2.10011	1.44703	1.39226	2.35727	1.47229	1.44245	1.30872	1.10779	1.50183	1.25138	1.57065	1.50282	1.38825	1.47984	1.42333	1.43297	1.29092	1.29998	1.41308	1.33534	1.40357	1.39419	1.39829	1.4891	1.39419	1.0192	1.26925	1.01112	1.32831	1.50082	1.27015	1.20865
hsa_miR_4470_st	1.97046	1.70061	1.94291	3.88968	2.01383	2.0135	2.10029	2.46714	1.81119	1.77185	2.13911	2.3108	1.94291	1.86326	2.57294	2.0969	1.89526	1.81598	2.17525	2.0135	1.6037	2.26183	2.18038	2.07334	1.50332	1.53142	1.55284	2.02547	2.11801	1.8332	1.77798	2.05925	1.61592	2.13107	2.51926
hsa_miR_4474_5p_st	1.24149	1.45175	1.24957	1.47472	1.39964	1.43684	1.28042	1.23613	1.23687	1.38171	1.34224	1.31186	1.31944	1.15544	1.39964	1.28763	1.45013	1.51329	1.23823	1.58646	1.42866	1.44755	1.39964	1.30217	1.6105	2.08493	1.81164	1.40771	1.23687	1.28081	1.68204	1.31312	1.63221	1.34025	1.68278
hsa_miR_4480_st	1.1573	1.41657	1.29433	2.02797	1.35465	1.35345	2.25427	1.32214	1.4116	1.4025	1.37668	1.62975	1.12347	1.32214	1.17959	1.27757	1.30339	1.1778	1.34823	1.32577	1.54875	2.03717	1.24295	1.22872	1.12899	1.10673	1.90019	1.49271	1.39905	1.46399	1.46669	1.58741	1.23658	1.57987	1.31796
hsa_miR_4489_st	1.84272	2.2716	2.03278	3.14125	1.93601	2.61141	1.92357	2.13701	2.13105	2.08862	1.86534	3.10121	1.8379	2.23607	2.34795	2.02884	1.67059	2.03278	1.98056	1.49207	2.46433	1.78605	2.22196	1.86802	1.53695	3.27301	2.18071	2.23199	2.03278	2.26172	1.52764	1.80719	2.57052	1.50155	2.10793
hsa_miR_4493_st	1.734	2.22277	1.65309	1.18572	1.59285	1.71995	2.08475	2.34366	1.83711	1.98646	2.00922	2.19396	2.24763	1.7311	1.69078	1.75756	1.49736	1.50876	1.68221	2.04818	1.82712	2.7755	2.01157	1.55982	1.94145	1.90932	1.71664	2.21648	1.52475	1.78927	1.67947	1.76123	1.83711	1.796	1.85551
hsa_miR_4495_st	2.36605	4.32514	1.88104	3.35968	2.51531	2.45705	1.28662	4.42929	3.7244	3.91608	2.43464	3.98278	2.55094	4.0206	3.08096	3.79001	2.45069	1.94371	2.3121	2.64856	2.4851	4.38983	2.61764	2.36712	2.15627	2.78266	2.13804	3.48652	4.15289	3.14875	2.88245	2.8191	5.06476	4.05625	1.72386
hsa_miR_4501_st	1.08424	1.86784	1.33206	1.40895	1.40895	1.31293	1.74789	1.61953	1.17578	1.56207	1.50745	1.38423	1.26803	1.5601	1.28483	1.34484	1.02491	1.94951	1.34895	1.60218	1.38899	1.61515	1.40895	1.39837	1.70805	2.40521	1.50385	1.59782	1.40895	1.41899	1.71443	1.28865	1.22564	1.48415	1.22415
hsa_miR_4522_st	1.48963	1.22789	1.88104	1.83923	1.40375	1.20391	1.51434	1.18943	1.5459	1.7283	1.29729	1.3454	1.55269	1.40014	1.31955	1.40041	1.33696	1.22439	1.24698	1.45146	1.43663	1.81876	1.84533	1.49833	1.63516	1.4663	1.76556	1.542	1.3918	1.43791	1.38635	1.31288	1.5605	1.53255	2.13017
hsa_miR_4523_st	1.78213	2.79393	1.90356	3.33708	2.34686	2.53318	2.62999	2.25499	1.90925	2.67089	2.56621	2.62858	2.15982	2.37425	2.58504	2.22909	2.55302	2.22376	1.91754	2.23232	1.87419	1.74555	2.18225	2.42769	2.06555	2.2432	2.25499	2.16831	2.247	2.10936	1.64829	2.25499	2.6957	2.13881	2.33389
hsa_miR_4525_st	2.98724	3.91801	2.369	2.76258	2.37428	3.57281	3.72204	3.30571	4.56875	3.74375	3.57705	3.59763	3.54455	3.30571	3.65373	3.85064	3.82656	2.01555	2.23816	3.30571	2.52983	4.11329	2.674	3.09474	2.12885	3.83966	2.93002	4.00386	3.34762	3.52614	2.76541	3.08368	4.4495	3.23279	4.17236
hsa_miR_4529_3p_st	4.14376	4.89779	4.78725	5.31578	4.14376	3.41469	7.24649	3.15615	4.76605	5.18758	3.89953	4.75958	3.86342	3.68588	3.26122	4.53364	3.56528	4.07133	3.08543	3.22087	3.09575	4.33926	4.79855	5.2028	3.34228	4.94204	3.95881	4.3238	4.32096	3.80569	3.33162	3.98283	5.03493	3.88034	4.63839
hsa_miR_4536_st	1.54788	1.56604	1.14817	1.2261	1.2619	1.28734	1.35571	1.35232	1.11693	1.23658	1.30505	1.54859	1.77923	1.31913	1.11557	1.77512	1.46209	1.52305	1.55739	1.25944	1.28742	1.62656	1.39531	1.46042	1.67088	1.2534	1.43852	1.60788	1.41364	1.49545	1.3761	1.47477	1.22403	1.26223	1.38824
hsa_miR_4540_st	1.38569	1.51468	1.43276	2.02797	1.54666	1.51798	1.5232	1.52868	1.79115	1.30866	1.74683	1.58271	1.50741	1.47881	1.46509	1.39953	1.85217	1.94573	1.54517	1.51103	1.72661	1.89207	1.61787	1.698	1.54666	2.62994	1.49208	1.99428	1.23458	1.30709	2.04019	1.45804	1.4179	1.5275	1.47852
hsa_miR_455_3p_st	7.96357	7.32212	8.27566	7.34364	8.36145	8.91077	7.90645	8.58601	7.43011	6.73121	7.98423	7.54112	8.77806	8.20109	8.19931	6.78471	8.57614	8.5576	8.14818	9.20801	7.79079	7.97128	8.1464	8.47907	8.82903	9.85299	9.3083	8.55683	8.33465	7.72973	8.68038	9.40927	7.94225	8.16673	8.30455
hsa_miR_4635_st	1.70939	2.18902	1.85497	1.25636	1.25382	1.93518	1.5323	1.7056	1.53241	1.54646	1.61105	2.04061	1.36878	1.46571	1.54646	1.76157	1.15324	1.65493	1.54267	1.68951	1.62544	1.62814	1.50893	1.54733	1.22029	2.94082	1.52591	1.54231	1.69862	1.5217	1.45486	1.68946	1.13612	1.3907	1.253
hsa_miR_4638_5p_st	4.59018	4.88486	4.14288	5.06803	4.76466	4.66311	5.01938	3.9298	5.24534	4.16377	4.46532	4.49812	4.17383	4.15811	4.23206	4.21285	2.94653	4.23783	4.80059	4.45586	4.48872	4.55446	3.71696	4.53518	3.02736	3.32964	4.05782	4.35746	3.9876	4.6382	4.16074	5.00775	4.55637	4.34982	4.64356
hsa_miR_4646_3p_st	2.06712	2.25491	2.03125	1.63218	2.13288	1.92978	1.59303	2.09359	1.94512	1.76034	1.72375	1.87049	2.32633	1.82491	2.2508	1.78778	1.72246	2.54444	1.93696	1.83187	1.57065	1.85717	2.01148	1.91796	1.92134	1.75017	1.93967	1.92978	2.01659	1.82022	2.0126	1.91243	2.04808	2.27993	1.93197
hsa_miR_4649_3p_st	2.86633	2.25963	1.83674	2.07483	2.19312	2.81004	2.52148	2.19152	3.32232	2.45479	2.17336	2.99173	1.86065	2.29034	2.50006	2.22352	2.24233	3.43829	2.53119	2.73215	2.24812	2.38056	2.32234	2.77549	2.59831	4.65734	3.0179	2.75965	2.75849	2.10769	2.4851	2.62116	2.15284	2.65896	2.35703
hsa_miR_4650_3p_st	1.70118	1.63354	1.43178	1.58436	1.44707	1.38805	1.62398	1.58001	1.49793	1.57065	1.8228	1.67033	1.72337	1.48873	1.5234	1.81855	1.62466	1.64953	1.30819	1.33761	1.46153	1.74555	1.39237	1.84108	1.39476	1.73863	1.84151	1.5784	1.40996	1.41439	1.57811	1.57108	1.78086	1.21039	1.92674
hsa_miR_4655_3p_st	1.92861	2.8685	2.06011	2.10442	2.04006	2.17468	2.44341	1.83294	2.1704	1.87225	1.98663	2.21008	2.29964	2.24854	2.12207	2.0135	1.85206	1.9102	1.62007	1.75969	1.65554	3.05674	1.78191	1.75393	1.90918	1.73784	2.64441	2.32434	2.22456	2.13815	2.12401	2.12544	1.94248	2.01494	1.96424
hsa_miR_4666_3p_st	1.40687	1.26575	1.38136	1.841	1.17769	1.12239	1.80843	1.6201	1.05839	1.38746	1.41208	1.27219	1.15887	1.27219	1.12759	1.0982	1.09286	1.07553	1.40932	1.45825	1.12118	1.17516	1.35965	1.49469	1.30181	1.46626	1.30421	1.10713	1.23368	1.27053	1.50615	1.27219	1.61589	1.14723	1.32256
hsa_miR_4666_5p_st	1.1573	1.28093	1.46563	1.87638	1.18413	1.44477	1.89984	1.54683	1.429	1.11134	1.47472	1.81388	1.08953	1.40014	1.35669	1.27214	1.80461	1.3227	1.29466	1.25831	1.61082	1.78573	1.36641	1.2689	1.6105	1.53504	1.2511	1.55045	1.3204	1.37115	1.23537	1.18608	1.75666	1.54844	1.46745
hsa_miR_4667_3p_st	1.66861	1.52473	1.88104	1.16738	1.55522	1.32305	1.82306	1.74152	1.55315	1.41954	1.49325	1.69602	1.827	1.64532	1.46641	1.34142	1.48483	1.72421	1.55254	1.42856	1.60629	2.81215	1.48411	1.31031	1.43589	3.56888	1.60284	1.78131	1.60284	1.3879	1.34275	1.53202	1.99114	1.74373	1.70756
hsa_miR_4671_3p_st	1.66546	1.92328	1.16071	1.89	1.7169	1.47804	1.92357	1.16071	1.16412	1.49091	1.37078	1.1612	1.15549	1.15544	1.25977	1.70891	1.26375	1.39419	1.19855	1.74256	1.21943	0.973903	1.24295	1.39419	1.39777	1.03262	1.27482	1.25648	1.16101	1.65766	1.50615	1.53725	1.43	1.39119	1.54
hsa_miR_4672_st	3.3424	3.70127	1.66947	4.97989	4.24763	2.82283	1.91798	3.26811	2.99057	3.43111	3.37199	3.09223	3.03316	3.2311	3.13538	2.73987	2.02003	1.82905	2.06929	2.24917	3.03316	3.30897	3.13776	3.79975	1.86166	3.78278	1.70613	3.85743	4.04703	2.27562	2.04818	2.80685	4.15214	1.67229	3.03063
hsa_miR_4674_st	9.3057	11.1442	8.95346	12.5012	10.0212	9.50576	10.719	8.84683	10.231	9.52588	9.90943	10.8781	10.2384	9.72191	10.1242	9.53712	9.59748	9.32448	9.56035	8.04941	8.60894	11.2446	9.18816	9.63841	9.12286	11.8962	9.29151	9.74057	10.0476	8.944	8.67122	9.78538	10.9855	8.51577	9.42224
hsa_miR_4676_5p_st	1.96671	2.30389	2.11011	2.89936	1.81573	1.83711	2.42365	2.45624	1.92908	1.89979	1.79446	1.95038	1.89249	1.90801	1.6873	2.07757	1.83307	1.8247	2.08966	1.64047	2.04047	2.94482	1.77706	1.75324	1.92908	1.9172	1.77792	1.86854	1.94182	2.01444	1.91568	1.563	2.41474	1.89078	2.01812
hsa_miR_4680_3p_st	1.42364	1.07335	1.14013	1.22111	1.22219	1.48975	0.949077	1.36773	1.33748	1.58185	1.13717	1.67498	1.42387	1.66057	1.45101	1.34821	1.47744	1.39592	1.46858	1.45847	1.48122	1.91947	1.15516	1.32948	1.31163	1.68276	1.52071	1.86152	1.24995	1.55559	1.71764	1.42387	1.42387	1.30128	1.39563
hsa_miR_4687_3p_st	12.127	13.5578	11.8853	13.9441	12.936	12.2981	13.432	12.0603	12.6353	12.6026	12.7059	13.6629	13.4614	12.8591	13.3427	12.5328	12.7621	11.8732	12.0072	11.2246	11.6381	13.1522	12.3764	12.5671	11.8964	14.1787	12.242	12.8718	13.0729	12.0655	11.3449	12.1555	13.8319	11.8759	12.4267
hsa_miR_4690_3p_st	1.60442	2.03876	1.66518	2.02797	1.41635	1.68943	3.20709	1.69085	1.81481	1.78988	1.91355	2.43869	1.69849	2.01176	2.0977	2.24363	1.69621	1.52965	1.74555	1.54982	1.85712	1.16071	1.74741	2.14017	1.51661	1.8402	1.18189	2.22617	1.67439	1.71087	1.50615	1.75586	2.60432	1.42735	1.75586
hsa_miR_4694_3p_st	2.05994	1.78139	1.63767	1.85777	1.31936	1.30444	1.75337	1.41085	1.40279	1.32529	1.22059	1.49493	1.57725	1.57065	1.29813	1.36389	1.46539	1.36649	1.50183	1.27219	1.44035	1.61803	1.56818	1.46539	1.55974	1.70434	1.88582	1.28347	1.45567	1.25512	1.38016	1.19539	1.70672	1.68988	1.52828
hsa_miR_4708_5p_st	4.84126	5.05169	3.50424	5.43474	4.48975	3.67873	4.06683	4.62946	4.72465	5.04218	3.96994	5.11496	4.5752	4.4161	4.94236	5.30689	3.94202	4.17623	4.91847	3.96511	4.63195	5.61938	4.0645	5.16381	3.74934	4.51417	3.19681	5.39892	4.28324	4.74638	4.42385	3.93972	4.62276	4.26187	3.65625
hsa_miR_4712_3p_st	1.81456	1.20773	1.57418	2.18544	1.62348	1.50416	1.73134	1.21979	1.49496	1.34382	1.24976	1.59487	1.34558	1.25171	1.77922	1.46989	1.45432	1.51329	1.77554	1.7243	1.65839	1.96305	1.72978	1.40513	1.84247	1.31956	1.70482	1.57418	1.79313	1.45701	1.5083	1.62104	1.70836	1.53713	1.5395
hsa_miR_4717_3p_st	5.3528	6.86999	4.99183	6.82444	4.82426	5.19038	5.55981	5.40008	5.77827	5.59201	4.94637	6.42791	5.12712	5.0596	5.42675	5.71564	5.32018	4.89068	5.87942	4.59123	5.31379	8.51693	5.71573	5.02906	4.83953	6.1736	4.90511	5.47884	5.23068	6.03794	5.15577	5.28804	6.46644	5.87728	4.01961
hsa_miR_4718_st	1.56746	1.52389	1.6315	2.23578	1.64748	1.64878	1.98443	1.38218	1.429	1.3437	1.66512	1.50183	1.21635	1.30556	1.39525	1.32208	1.60162	1.35	1.25392	1.61662	1.76357	1.26706	1.49047	1.56251	2.08167	1.66512	1.27482	1.30556	1.4888	1.461	1.41949	1.54976	1.09448	1.4792	1.52239
hsa_miR_4720_3p_st	1.32059	1.41286	1.47918	1.66867	1.73337	1.56483	1.54224	1.54337	1.33076	1.22818	1.31739	1.36351	1.55621	1.23173	1.81986	1.46799	1.88252	1.47929	1.63213	1.60875	1.42522	1.38154	1.57565	1.47918	1.51903	1.92002	1.7666	1.31617	1.41045	1.64579	1.51163	1.51406	1.43222	1.33202	1.59693
hsa_miR_4724_3p_st	1.68303	1.50922	1.53032	2.92137	1.53068	1.56042	2.00604	2.03337	1.43876	1.62948	1.88249	1.31807	1.63561	1.55735	1.50829	1.54106	1.68856	1.55917	1.51609	1.68635	1.82946	1.19713	1.40585	1.52753	1.47563	1.74511	1.66841	1.43073	2.07509	1.46399	1.46056	1.53384	1.55877	1.52219	1.52444
hsa_miR_4725_5p_st	3.43556	4.98476	2.98	4.96683	4.06686	3.97414	2.60142	5.25358	4.22362	3.84843	4.32058	5.65519	4.53582	4.81941	4.79164	4.38236	4.29877	3.1185	3.89744	3.45575	2.4851	3.78568	4.02718	2.59574	3.31082	5.91066	3.37239	4.19675	4.60645	3.13535	3.18765	2.91339	5.21545	4.07313	3.30948
hsa_miR_4727_5p_st	1.77018	1.73012	1.87596	1.29087	1.27611	1.40801	1.51434	1.64858	1.49838	1.36173	1.44414	1.59206	1.5528	1.48919	1.36248	1.70451	1.69621	1.64953	2.00275	1.51731	1.64123	1.26077	1.26955	1.0617	1.26146	1.50183	1.36614	1.61786	1.51708	1.3647	1.35488	1.26305	1.46422	1.8206	1.55492
hsa_miR_4732_3p_st	2.08303	1.75751	1.51359	2.0208	2.06209	1.56042	1.39871	1.57055	1.87771	1.86569	1.65422	1.34606	2.33285	1.9245	1.20773	2.15999	2.01492	1.51329	1.71352	1.64635	1.66182	1.93089	1.382	1.77198	1.6105	2.49762	1.41875	1.81792	1.80551	1.92469	2.06763	1.51933	2.88104	1.75751	1.62472
hsa_miR_4735_3p_st	1.62875	1.59686	1.20791	1.32134	1.4898	1.43	1.82904	1.33195	1.51776	1.36465	1.27156	1.35786	1.58952	1.33572	1.36423	1.60305	1.5783	1.29748	1.34845	1.28696	1.29478	1.59217	1.42324	1.36737	1.34994	1.5649	1.63603	1.24676	1.46907	1.49483	1.36472	1.43	1.34444	1.13981	1.5085
hsa_miR_4746_3p_st	2.55426	2.52915	2.3672	3.28248	2.93055	2.77926	2.20444	2.7808	3.89585	3.32852	3.14523	3.19633	2.68188	3.0589	2.75438	2.94798	2.68112	2.52545	2.99472	2.75438	2.67832	1.95574	2.42068	3.50883	2.26344	2.03187	2.39637	2.78878	2.7671	2.77909	2.09055	2.56812	2.76402	2.20599	2.47372
hsa_miR_4748_st	2.5811	2.39491	2.02812	2.86209	2.65622	2.07374	3.20543	1.964	2.54924	2.0467	1.88626	2.76321	2.24891	2.41422	2.2377	2.43654	2.31702	2.20385	2.20917	1.78744	2.60185	4.7287	2.1727	2.27964	1.79121	3.16588	1.16071	2.24504	2.31343	2.64746	1.90842	2.12544	2.75856	1.68664	1.8161
hsa_miR_4759_st	1.88854	1.11541	0.993669	1.7243	1.39672	1.34194	1.38269	1.3963	1.50316	1.40351	1.07335	1.39672	1.37152	1.45696	1.39672	1.1086	1.30581	1.29736	1.8776	1.58995	1.61271	1.40788	1.31711	1.46073	1.39777	1.53891	1.48691	1.35343	1.38909	1.46087	1.1444	1.49803	1.43602	1.25924	1.4294
hsa_miR_4761_3p_st	1.73863	1.6178	1.52164	2.14639	2.03461	1.48635	1.87069	1.67181	1.67181	1.72045	1.73863	1.67181	1.47145	1.75712	1.81163	1.88505	1.69621	1.90455	1.5184	1.62777	1.66937	1.56617	1.67181	1.68116	1.45114	1.32775	1.78047	1.75952	1.924	1.65047	1.428	1.37525	2.01097	1.37379	1.72598
hsa_miR_4761_5p_st	2.32297	1.6177	2.09118	2.50276	1.86954	2.10046	1.38545	2.02191	2.22951	2.14839	1.91403	2.20781	1.615	2.04449	1.86829	2.48594	1.85814	1.94406	2.17525	1.904	2.33399	1.90748	1.90112	1.70031	2.05806	3.74301	2.01231	1.71602	1.61237	1.95528	1.76449	1.88253	1.77446	1.95794	1.53723
hsa_miR_4762_5p_st	1.29636	1.20287	1.56303	1.65536	1.30734	1.14596	2.5226	1.14806	1.39634	1.26619	1.33218	1.32781	1.29682	1.30181	1.28598	1.23297	1.43554	1.33798	1.54728	1.19607	1.29331	1.68266	1.17401	1.42799	1.33143	1.28302	1.52817	1.30446	1.38505	1.46399	1.23459	1.19135	1.49588	1.42126	1.14089
hsa_miR_4763_5p_st	2.27381	2.66634	2.369	3.31582	2.06181	1.60043	2.13138	2.19264	2.22951	2.41587	2.4083	2.74101	2.30718	2.41754	2.23866	3.07799	2.45677	1.79841	1.80827	1.86517	3.27084	2.18776	2.42316	1.92357	2.43921	1.7341	2.04351	2.68506	2.16599	3.09003	1.83128	1.60822	2.6957	2.48148	1.85426
hsa_miR_4764_5p_st	1.27275	1.63674	1.39467	1.88655	1.49586	1.41533	2.2007	1.4777	1.53378	1.55553	1.74352	1.50615	1.46167	1.36976	1.50615	1.50615	1.16641	1.64953	1.4437	1.42124	1.67181	1.97951	1.6882	1.55698	1.86676	1.62705	1.27482	1.30932	1.48391	1.49771	1.62713	1.47215	1.36369	1.50348	1.98982
hsa_miR_4766_3p_st	1.56042	1.23775	1.48636	1.55228	1.26852	1.27748	2.29152	1.57055	1.43824	1.19811	1.3907	1.3907	1.06472	1.10543	1.5215	1.48452	1.3766	1.42995	1.29466	1.54489	1.04607	1.40488	1.33378	1.39837	1.39769	1.39009	1.23827	1.3977	1.34077	1.34131	1.50607	1.50143	1.23658	1.40083	1.64946
hsa_miR_4766_5p_st	1.89625	2.32113	1.52071	1.68762	1.74207	1.87181	2.39371	2.11862	2.55465	1.98614	2.08539	2.6956	1.78196	1.88551	2.0541	2.14296	1.88703	1.48993	1.49323	2.73591	2.10986	2.2247	2.18596	1.76301	1.92643	1.53097	1.84303	1.941	1.91694	2.55511	1.9623	1.55984	2.15396	2.27457	1.89801
hsa_miR_4771_st	1.27396	1.30633	1.47948	1.26336	1.19516	1.41095	1.51434	1.14439	1.39141	1.01701	1.17291	1.46549	1.46916	1.08311	1.27383	1.31333	1.30871	1.667	1.41117	1.4158	1.58532	1.30881	1.17831	1.41145	1.51442	1.37711	1.34651	1.78392	1.41976	1.36139	1.50723	1.53384	1.44747	1.48834	1.38779
hsa_miR_4774_3p_st	1.49863	1.24572	1.212	1.44104	1.54724	1.30438	1.343	1.42811	1.39532	1.49576	1.50401	1.48018	1.461	1.49091	1.36959	1.59638	1.42889	1.59816	1.40789	1.91392	1.45992	1.25767	1.60661	1.49469	1.32813	1.75099	1.45607	1.24288	1.58338	1.47793	1.31314	1.82507	1.15462	1.36334	1.32088
hsa_miR_4781_5p_st	1.75773	2.50084	2.07901	1.29798	1.45114	1.38899	2.95779	1.67359	2.01998	1.80502	1.53436	1.67181	1.35064	1.66408	1.51585	1.82032	1.37668	1.48889	1.3937	1.46152	1.56991	1.60302	1.41784	1.67383	1.93347	2.02444	1.80161	1.64501	1.74807	1.85519	1.40495	1.53384	1.94937	1.7576	1.75586
hsa_miR_4783_5p_st	1.20879	1.67706	1.42684	2.8731	1.40205	1.41985	1.38091	1.66836	1.64234	1.81143	1.86859	1.44219	1.89248	1.92417	1.66734	2.10426	1.34247	1.64953	1.55332	1.42454	1.61663	2.01454	1.7384	1.49454	1.90069	1.31364	1.4872	1.68007	1.5534	1.65649	1.40488	1.37459	2.27119	1.67694	1.70095
hsa_miR_4785_st	2.72069	4.1243	3.01268	3.53566	4.46844	3.78601	5.59527	3.1003	3.3717	3.4907	3.56171	3.3539	3.45803	3.44762	3.58309	2.84043	3.18942	2.79631	2.40456	2.55443	3.28002	3.80031	3.01802	3.58292	2.87171	3.18766	2.98988	3.55929	3.55548	3.14868	2.82727	2.75085	4.09271	2.74537	3.60446
hsa_miR_4789_3p_st	1.45208	1.22109	1.38572	1.84836	1.64318	1.45397	1.79705	1.72432	1.31353	1.3113	1.55877	1.17461	1.36038	1.64379	1.46041	1.49518	1.37668	1.85335	1.50183	1.44986	1.816	1.55502	1.55826	1.91242	1.78604	1.83187	1.72089	1.48156	1.48518	1.3647	1.70445	1.52239	1.75706	1.80833	1.87116
hsa_miR_4795_5p_st	1.20619	1.03317	1.39883	1.20019	1.9786	1.54707	1.53476	1.40827	1.1925	1.08476	1.40229	1.37967	1.5296	1.24075	1.40539	1.35426	1.32301	1.78977	1.35663	1.56848	1.51124	1.416	1.30247	1.74732	1.63766	1.85847	1.52817	1.33017	1.33432	1.3647	1.51244	2.26311	1.06352	1.3907	1.48064
hsa_miR_4797_3p_st	1.23982	1.33651	1.39243	1.63591	1.28132	1.56042	1.50391	1.42576	1.63448	1.59454	1.39078	1.42387	1.37152	1.8734	1.42215	1.45934	1.36738	1.23421	1.21021	1.461	1.18761	1.75341	1.35997	1.44392	1.31852	1.39652	1.66836	1.64439	1.68701	1.52567	1.5763	1.42673	1.58626	1.42387	1.38825
hsa_miR_4797_5p_st	1.98981	1.64579	1.55178	3.05901	1.90848	1.91373	3.20709	1.65512	1.91759	1.82761	1.459	1.50183	2.35021	1.64899	1.40691	1.81554	2.24233	1.87073	1.63215	1.7771	1.70569	1.46113	1.64579	1.91373	1.53102	1.21171	1.28905	1.32205	1.40732	1.39605	1.54235	1.86175	1.65922	1.25974	1.54219
hsa_miR_4800_5p_st	4.26931	4.42323	2.95009	5.49179	4.70599	4.15411	5.36305	3.73851	4.45158	2.68891	4.14187	3.94273	5.38024	4.21406	3.89965	3.61074	4.21887	3.59206	3.34116	2.83348	4.23355	4.42144	4.14187	4.14187	4.47154	3.83187	3.55348	3.65881	4.73723	4.80879	3.52226	4.20731	5.40758	3.43132	4.2729
hsa_miR_4803_st	2.219	1.79634	1.33158	1.61411	1.15842	1.22434	1.82687	1.37432	1.58478	1.34702	1.38503	1.40014	1.28751	1.40014	1.35024	1.22616	1.13222	1.74285	1.24773	1.37395	1.63716	1.46025	1.47791	1.35667	1.52572	1.92747	1.28867	1.29648	1.33564	1.50867	1.10818	1.36763	1.574	1.40014	1.23658
hsa_miR_4804_3p_st	1.65426	1.77208	2.27865	1.40389	1.88814	1.66691	1.59565	1.9033	1.60675	1.67128	1.54238	1.42833	1.6647	1.7391	2.07929	1.74337	1.666	2.19452	2.02782	1.91006	1.84101	1.74337	1.48319	2.09481	1.66691	1.84511	1.81698	1.74337	1.84202	1.61289	1.90089	1.50519	1.48476	1.57217	2.07918
hsa_miR_4804_5p_st	1.56042	1.10567	1.26442	1.57848	1.45836	1.74367	1.80263	1.26442	1.25493	1.54465	1.17866	1.59604	1.35509	1.37553	1.35024	1.39837	1.36746	1.2936	1.39837	1.56472	1.38899	1.74555	1.84208	1.58243	1.39777	1.8764	1.66836	1.10949	1.13073	1.64579	1.40495	1.32777	1.56343	1.48415	1.5271
hsa_miR_483_3p_st	1.52301	1.77543	1.4503	1.79177	1.54724	1.83711	3.5018	1.48533	1.81528	1.787	1.91403	1.44743	1.54676	1.66057	1.52548	1.46499	1.73791	1.46659	1.32671	1.61536	1.66057	1.31369	1.60698	1.66057	2.14914	2.09187	1.87041	1.49728	1.40895	1.55536	1.8254	1.92106	1.744	1.88154	2.09521
hsa_miR_486_3p_st	2.46634	3.89489	4.33165	4.03911	4.344	4.87384	5.49331	4.58507	4.32072	5.08845	4.77489	3.48378	3.66556	4.99094	4.03889	5.10016	3.6156	4.19027	2.23043	3.84867	2.37927	2.65508	2.41022	5.05373	2.25727	3.30354	2.83069	4.32832	4.16136	3.33496	3.85029	4.35938	3.72083	3.03541	4.45116
hsa_miR_488_star_st	2.47943	1.63779	2.4921	1.33366	3.20965	4.11095	3.16788	1.72551	2.19177	1.87742	1.96214	1.82559	2.49707	2.61197	2.55019	2.11229	2.75452	2.0972	2.41972	3.09742	2.52871	1.52843	2.33105	3.40632	2.15463	2.30661	2.68108	2.45778	2.56269	2.75748	2.94724	2.37555	1.63995	2.32801	2.22049
hsa_miR_488_st	1.92001	1.74266	2.6421	1.49147	2.19558	2.18712	1.92357	1.83013	1.62138	2.39411	1.91815	2.00787	1.73497	2.10131	2.0022	1.92895	1.44643	1.94633	1.7246	1.52984	1.77101	1.82413	1.61959	1.79714	1.95524	1.62457	1.66836	1.4153	1.83013	1.62483	1.87483	1.83013	1.3903	1.77795	1.77261
hsa_miR_497_st	10.2812	10.8841	10.4668	9.48529	9.57564	10.2664	9.56714	10.4756	9.79616	11.5401	10.5276	11.0854	9.49807	10.4919	10.6205	10.9117	10.3319	10.2574	9.95376	10.026	10.3317	9.76506	10.0134	9.44215	9.47862	9.27385	9.48839	9.71995	9.79448	10.7774	10.2724	9.41535	11.4463	10.4893	9.56113
hsa_miR_499_5p_st	2.32358	2.16978	2.47881	1.25636	1.54724	1.92122	1.514	1.83013	3.9091	2.5927	2.1836	2.6956	1.51629	2.8485	1.79147	2.17418	2.66641	1.29135	1.74529	2.38055	3.27084	1.96748	2.62636	2.12749	1.45731	1.75099	2.12014	1.97242	2.5789	2.68042	2.09496	2.01148	1.99114	2.85323	2.61883
hsa_miR_499a_5p_st	1.33528	1.4501	1.32214	1.39823	1.30373	1.73372	1.82495	1.43367	0.980582	1.57508	1.41625	1.39823	1.18902	1.34763	1.35525	1.62185	1.6982	1.53877	1.1306	1.38998	1.23251	1.40288	1.38544	1.53203	1.5093	1.58424	1.51852	1.23111	1.15136	1.3647	1.43918	1.42387	1.16743	1.38215	1.35609
hsa_miR_502_5p_st	3.07468	2.14001	2.97707	2.11574	2.26439	3.08862	2.40146	3.84293	3.18993	2.86914	2.32325	4.12555	2.6661	3.52275	3.52693	2.30454	2.50258	2.85577	2.85577	2.30738	2.85577	6.10864	2.91623	1.98584	2.61668	1.91493	2.90978	3.31565	2.71223	3.49687	2.64194	3.16346	3.18685	3.12871	1.79369
hsa_miR_5047_st	1.557	1.42018	1.52469	1.49722	1.21297	1.46756	2.26403	1.33409	1.30466	1.16723	1.10246	1.66952	1.37152	1.32318	1.56936	1.29371	1.25676	1.34549	1.28891	1.61289	1.29355	2.33762	1.3245	1.39138	1.33409	1.2003	1.25823	1.24075	1.4993	1.26392	1.29102	1.32368	1.52752	1.39071	1.42339
hsa_miR_506_st	1.43823	1.81908	2.02303	1.65269	1.2619	1.32237	1.78937	1.57579	1.24745	1.40184	1.82343	1.33869	1.56585	1.50011	2.01485	1.58563	1.28665	1.84961	1.50118	1.96745	1.79196	2.65701	1.33341	1.28319	1.72549	1.40502	1.7095	1.33121	1.3243	1.45515	1.49541	1.23968	1.41356	1.22578	1.31448
hsa_miR_507_st	1.53929	1.41417	1.4286	1.98191	1.78789	1.4914	1.51434	1.59166	1.35543	1.33224	1.02729	1.31713	1.36929	1.51366	1.54106	1.53701	1.52611	1.46723	1.39007	1.64047	1.44769	2.22413	1.37199	1.50183	1.72993	2.58499	1.74523	1.27599	1.50183	1.40705	1.77461	1.48778	1.14223	1.45913	1.37356
hsa_miR_509_5p_st	1.53839	1.24007	1.64205	1.71312	1.56557	1.47463	1.65714	1.61998	1.53241	1.14621	2.31824	1.69405	1.47539	1.39415	1.33603	1.49518	1.65184	1.86944	1.47337	1.53241	1.27845	1.70081	1.21331	1.38172	1.57361	2.19549	1.95703	1.57418	1.58466	1.45508	1.69572	1.45775	1.61178	1.24037	1.32141
hsa_miR_5095_st	4.586	3.98228	4.15608	5.63575	5.35588	4.64927	5.27552	3.75013	4.14373	3.67371	4.39518	3.98278	4.13346	4.14597	4.43777	3.96175	4.03401	4.12545	4.65783	4.21321	4.55176	2.43067	3.66528	4.44594	3.5669	4.40037	4.56259	4.2051	4.92532	4.81715	2.78161	4.18078	4.91034	4.45612	4.50937
hsa_miR_5096_st	4.85416	4.70696	4.41177	5.84765	4.72939	4.77999	3.16347	4.50673	4.91158	4.92381	4.75343	4.54336	3.45687	4.53828	4.30969	4.9301	3.96943	3.83888	4.87333	3.8732	4.67638	5.90504	4.6484	5.29289	4.26286	3.41368	4.04154	4.91106	4.3159	5.06002	4.79911	2.43371	4.8918	4.53938	3.01278
hsa_miR_511_st	0.977101	1.15624	1.32214	1.61728	1.28556	1.16931	1.28215	1.57055	1.24743	1.27798	1.32974	1.4321	1.36122	1.11624	0.993273	1.3937	1.16641	1.29135	1.07498	1.31359	1.28197	1.6555	1.35997	1.29135	1.48241	1.1444	1.43812	1.26792	1.58366	1.25768	1.4161	1.05585	1.27798	1.20263	1.26375
hsa_miR_514b_3p_st	1.57065	1.1426	1.50009	2.13913	1.83711	1.50016	1.59887	1.38586	1.78298	1.63155	1.30105	1.46761	1.59441	1.57065	1.48459	1.49518	1.57065	1.43199	1.5723	1.78496	1.50016	2.08493	1.38929	1.83707	1.72993	1.75099	1.53736	1.54079	1.76745	1.38888	1.98041	1.53504	1.57065	1.74882	2.0892
hsa_miR_514_st	1.86125	1.54148	1.75063	1.31394	1.39893	1.29988	1.47463	1.46497	1.52951	1.49091	1.40135	1.61194	1.47261	1.4768	1.38432	1.61494	1.42175	1.64953	1.61494	1.66407	1.73181	1.0454	1.49699	1.423	1.71919	1.38852	1.41605	1.36044	1.3434	1.38271	1.52864	1.75507	1.31345	1.73007	1.5779
hsa_miR_518d_3p_st	1.35552	1.00196	1.07686	1.08055	1.22688	1.50075	1.13938	1.41755	1.55197	1.05079	1.1455	1.07205	1.25138	1.16319	1.29578	1.30361	1.50037	1.76129	1.30241	1.38395	1.88738	1.2991	1.23263	1.18443	1.41465	1.27307	1.15483	1.35251	1.24995	1.46692	1.31031	1.88016	1.52542	1.37632	1.51058
hsa_miR_518e_st	1.37677	1.26975	1.40392	1.57109	1.44707	1.31382	2.2297	1.4846	1.17076	1.42711	1.39078	1.4197	1.46193	1.18444	1.17769	1.3937	1.50363	1.49312	1.39701	1.57534	1.41799	1.74555	1.31119	1.17305	1.1667	1.84992	1.37717	1.42097	1.3523	1.38887	1.35294	1.58937	1.26557	1.31203	1.1655
hsa_miR_518f_st	1.14419	1.44334	1.24075	1.39847	1.34061	1.46206	1.30043	1.26869	1.24838	1.38446	1.06992	1.06031	1.22856	1.31382	1.31274	1.26926	1.18751	1.20275	1.38233	1.28827	1.31274	1.74555	1.35997	1.06781	1.13865	1.73501	1.16071	1.49829	1.24995	1.08199	1.42991	1.45759	1.35376	1.3907	1.32256
hsa_miR_520a_5p_st	1.94115	1.82188	2.03794	1.87615	1.69561	1.49995	2.10422	1.72744	1.42022	1.53804	1.79442	1.796	1.88069	2.32947	2.11285	1.70891	1.97747	1.56301	1.61806	1.86108	1.39548	1.87653	1.88321	1.81041	1.64341	2.63403	1.73228	1.75071	1.54043	1.55559	2.4851	1.796	2.05878	1.796	2.18436
hsa_miR_520b_st	1.34755	1.82755	1.66847	1.47058	1.20225	1.11549	1.46809	1.41355	1.30857	1.57508	1.26113	1.28932	1.37088	1.24685	1.17769	1.19619	1.66358	1.39419	1.3937	1.14773	1.47647	1.74555	1.26751	1.72487	1.30181	1.71064	1.25854	1.40014	1.11368	1.10655	1.63567	1.49059	1.1328	1.64338	1.5106
hsa_miR_520e_st	1.62024	1.38689	1.23228	1.57707	1.60109	1.2271	1.92357	1.54087	1.5294	1.46123	1.1757	1.36102	1.5537	1.39478	1.53302	1.36402	1.16641	1.3937	1.45617	1.47858	1.35931	1.47538	1.51399	1.28063	1.36932	1.85335	1.37717	1.30826	1.15962	1.43431	1.3021	1.07778	1.3906	1.41028	1.20806
hsa_miR_524_3p_st	1.34777	1.63413	1.50332	1.37276	1.35465	1.48212	1.83782	1.60273	1.27894	1.57508	1.33662	1.27444	1.13731	1.7996	1.7468	1.22526	1.69621	1.18152	1.50183	2.15061	1.49922	1.27094	1.78402	1.4915	1.50332	2.34435	1.52817	1.51038	1.43113	1.3647	1.5171	1.41623	1.67593	1.25676	1.60457
hsa_miR_525_5p_st	1.50909	1.40955	1.24485	1.48997	1.73755	1.79467	2.41169	1.32214	1.61654	1.67522	1.55877	1.50183	1.24986	1.82485	1.62873	1.61543	1.57217	1.39419	1.46419	1.54789	1.38167	1.55174	1.22853	2.02141	1.30926	1.66187	2.04496	1.66107	1.49426	2.22628	1.48909	1.23968	2.06545	1.48366	1.34246
hsa_miR_548ae_st	2.26423	3.9221	1.87028	1.91985	2.9898	2.20807	3.20608	2.05577	1.77073	2.64871	1.92879	2.65492	2.71824	2.08794	1.7468	1.97666	2.50794	2.37483	1.87186	2.1917	2.38666	1.85433	2.1263	1.70837	1.58492	2.72056	1.73142	2.02727	1.62582	1.94542	3.53243	1.62274	2.04523	1.68728	2.13891
hsa_miR_548ag_st	1.50861	1.9091	1.57065	2.04299	1.55877	1.56042	2.77359	1.23137	1.50883	1.48327	1.34827	1.5024	1.72971	1.75447	1.25636	1.29586	2.21904	1.30573	1.58547	1.54789	1.46593	1.87229	1.86173	1.60954	1.62137	1.92072	1.78006	1.66875	1.43789	1.46399	1.41539	1.23968	1.49546	1.55208	1.43426
hsa_miR_548aj_st	1.66205	2.02223	1.75459	2.23713	2.11835	2.01857	3.5018	1.75748	1.62451	1.98646	2.26979	2.56584	2.12057	1.72839	1.73194	1.62577	2.29315	2.12071	1.847	1.89441	1.65943	2.48341	2.11293	1.49981	1.4855	2.36031	1.80098	1.15733	1.67756	1.64579	2.30957	1.8896	2.2675	1.92978	2.00522
hsa_miR_548ak_st	3.06163	2.39126	3.37866	2.7149	3.66339	3.76558	2.97179	3.46812	2.31614	3.3092	3.36751	2.21008	3.34606	3.46571	3.29685	2.71549	3.42282	3.38742	3.38487	3.59256	3.50053	2.61304	3.23194	3.74192	3.80827	2.46764	3.43148	2.93493	3.47049	3.68546	4.16074	3.37406	2.6957	3.37239	3.29812
hsa_miR_548m_st	1.24552	1.79797	1.32214	1.03685	1.53878	1.29988	1.81917	1.33196	1.55603	1.29309	1.39078	0.976313	1.45651	1.21109	1.43001	1.39078	1.46104	1.73775	1.58681	1.23371	1.37976	1.6345	1.27566	1.35575	1.45125	1.38466	1.18645	1.41027	1.39078	1.2603	1.51247	1.64496	1.45437	1.27957	1.46334
hsa_miR_548t_st	1.24253	1.41657	1.38357	1.58592	0.97839	1.30732	1.38413	1.2764	1.53655	1.16015	1.31001	1.62264	1.4776	1.00936	1.21036	1.3937	1.29641	1.54596	1.19798	1.35522	1.49991	2.18461	1.27562	1.50213	1.24756	1.42575	1.56083	1.20066	1.41639	1.44947	1.3458	1.23968	1.46267	1.42336	1.32256
hsa_miR_549_st	1.26387	1.32035	1.28722	1.34883	1.5055	1.46399	1.43043	1.40014	1.429	1.57171	1.45341	1.62834	1.46399	1.24791	1.54106	1.58765	1.52753	1.45546	1.65268	1.69174	1.28784	1.48227	1.39401	1.60074	1.28419	1.48556	1.42567	1.23815	1.49948	1.46399	1.56507	1.36619	1.70961	1.64827	1.5499
hsa_miR_551a_st	1.74739	2.30872	1.66889	1.65598	2.03608	1.86794	2.10817	1.67181	1.31104	1.43596	1.72801	1.74721	2.00261	2.11272	2.02024	1.58361	1.7358	1.48216	1.50183	1.67181	1.674	1.56033	1.5164	1.50127	1.53348	2.34435	1.9418	1.71983	1.67181	1.93696	1.87964	1.69731	1.55797	1.7576	1.43236
hsa_miR_551b_st	5.82617	1.73899	5.97437	2.20513	5.98588	6.4798	2.42404	6.32525	3.16762	5.8193	5.88485	2.6956	6.17135	6.19336	5.44692	4.7988	5.6421	6.57809	6.18602	5.54362	6.13665	2.17707	5.55197	5.86501	5.68384	2.30574	6.12304	5.45883	5.00589	6.56033	5.74442	5.39621	3.53405	5.67745	6.70057
hsa_miR_552_st	1.59644	1.5886	1.4097	1.64318	1.48589	2.45623	1.76362	1.65512	1.46872	1.6495	1.63977	1.4097	1.46654	2.16601	1.40735	1.55989	1.72843	1.64318	1.45841	2.19659	1.20465	1.4061	1.49194	1.72512	1.72993	3.10542	1.64318	1.46485	1.319	1.32846	1.91229	1.59854	1.29038	1.45541	1.87116
hsa_miR_553_st	1.32597	1.58683	1.29272	2.77387	1.17445	1.47374	1.49716	1.47374	1.52606	1.74487	1.44882	1.82189	1.57245	1.49091	1.23403	1.36946	1.37394	1.64864	1.36825	1.44383	1.76887	1.74465	1.6999	1.59174	1.60038	1.32964	1.20008	1.65211	1.32619	1.35895	1.22064	1.83233	1.65582	1.37553	1.3988
hsa_miR_554_st	1.78213	1.61287	1.39078	2.15685	1.39078	1.41835	1.36964	1.45102	1.42645	1.36546	1.09779	1.5908	1.5959	1.3094	1.08076	1.29586	1.46104	1.02682	1.23837	1.58418	1.65962	2.12898	1.36877	1.49469	1.37451	1.61747	1.19609	1.28622	1.47432	1.39078	1.73953	1.25981	1.3205	1.1183	1.5395
hsa_miR_555_st	1.5705	1.41657	1.30728	1.1707	1.92427	1.72711	1.45467	1.69038	1.29601	1.94964	1.54832	1.50183	1.53246	1.65312	2.02131	1.75391	1.9773	1.37793	1.78292	1.46916	1.70042	1.72371	1.52404	1.5559	1.63839	1.83985	1.38967	1.35882	1.40419	1.64579	1.61194	1.5559	1.83985	1.72766	1.5697
hsa_miR_559_st	1.44553	1.42043	1.39883	1.75641	1.35465	1.39025	1.61453	1.40363	1.84557	1.51693	1.59416	1.48995	1.63714	1.54705	2.2377	1.56303	1.57239	1.49195	1.63203	1.61574	2.15962	2.12658	1.60284	1.39837	1.72993	1.9996	1.84731	1.40014	1.49003	1.44207	1.33235	1.31035	1.44254	1.5879	1.32256
hsa_miR_569_st	1.54893	1.41343	1.58012	1.27749	1.34647	1.5654	1.4291	1.57055	1.31295	1.40535	1.49091	1.57905	1.60185	1.4129	1.37575	1.58595	1.19262	2.06572	1.40059	1.36451	1.37191	1.68556	1.64669	1.39749	1.77927	1.48386	1.46317	1.20728	1.51454	1.57028	1.58402	1.60089	1.13073	1.57905	1.39453
hsa_miR_571_st	1.57962	1.53672	1.36584	1.36233	1.46329	1.2586	1.71946	1.40014	1.429	1.43153	1.11358	1.47732	1.37152	1.2528	1.88891	1.50099	1.57322	1.75817	1.59883	1.33801	1.58511	1.45378	1.47791	1.35402	1.41045	1.60247	1.17956	1.41165	1.32619	1.3647	1.20075	1.21072	1.53864	1.43441	1.34521
hsa_miR_577_st	1.37465	1.76071	1.69155	1.67692	1.47958	1.41509	1.33104	1.32214	1.33748	1.27772	1.59982	1.28573	1.37631	1.57065	1.38138	1.51872	1.57888	1.1778	1.39849	1.3693	1.41971	1.41637	1.80504	1.60057	1.30181	1.87601	1.52174	1.44707	1.20793	1.69588	1.31793	1.17653	1.6837	1.48894	1.62558
hsa_miR_578_st	3.89901	3.46162	4.36078	3.99158	4.20329	4.45584	3.86129	4.24964	3.55537	4.23597	4.08295	3.53947	4.1228	4.37283	4.78724	4.22386	3.90231	4.49378	4.39014	4.41932	4.0348	3.22907	4.11438	4.49565	4.23196	3.19112	4.67373	4.38615	3.99259	4.23613	4.03268	3.97911	2.79316	3.98158	4.36896
hsa_miR_581_st	1.56042	1.50043	1.45818	1.57268	1.28244	1.25146	1.2864	1.48533	1.01959	1.14496	1.34236	1.35022	1.39207	1.10702	1.32311	1.15468	1.21533	1.29135	1.25791	1.4176	1.26914	1.32311	1.30679	1.36967	1.89939	2.03203	1.37655	1.42257	1.32311	1.24438	1.37249	1.32311	1.23658	0.9517	1.33754
hsa_miR_583_st	1.43775	1.78362	1.64301	2.00819	1.77393	1.49879	1.69891	1.52763	1.53384	1.48888	1.52047	2.03278	1.56933	1.49091	1.73274	1.53005	1.53466	1.67808	1.47899	1.32442	1.61282	2.52055	1.72432	1.10537	1.43816	1.99743	1.55526	1.60719	1.46254	1.34424	1.75322	1.3777	1.95637	1.99887	1.40933
hsa_miR_587_st	1.87977	1.52389	1.22888	1.82194	1.32593	1.52938	1.43844	1.13967	1.53241	1.30479	1.39078	1.74829	1.21492	1.41978	1.25636	1.3359	1.02499	1.38899	1.62733	1.28572	1.38899	1.3057	1.48957	1.39463	1.39945	1.48703	1.13625	1.33371	1.42061	1.23022	1.46138	1.29414	1.33422	1.3907	1.33422
hsa_miR_588_st	1.08084	1.39129	1.49908	1.73402	1.32709	1.45761	1.89142	1.40987	1.429	1.06816	1.36369	1.3907	1.38125	1.30594	1.41543	1.26481	1.39648	1.55308	1.29466	1.52962	1.47647	2.00697	1.20958	1.49469	1.71282	1.31859	1.17044	1.14636	1.26878	1.42989	1.61504	1.42387	1.14742	1.04111	1.48776
hsa_miR_590_3p_st	1.24972	1.80561	1.6068	1.41634	1.25116	1.27909	1.96458	1.10233	1.49164	1.31993	1.00556	1.13304	1.20178	1.21807	1.42744	1.25795	1.27032	1.45596	1.54613	1.42462	1.27616	1.29135	1.28241	1.5508	1.22425	2.01148	1.73099	1.32258	1.35056	1.18619	1.20823	1.03367	1.59594	1.1897	1.48515
hsa_miR_595_st	5.87522	6.99984	5.3153	6.39226	4.97267	5.27462	4.00354	6.28477	6.84766	6.60133	5.68039	7.69634	5.40463	5.4676	5.92082	6.59932	5.61832	5.54978	6.455	5.22045	6.09842	9.69406	5.57762	5.53847	4.93812	7.25273	4.72037	6.17259	5.65934	6.89494	5.47686	5.82421	7.04488	6.04074	3.57986
hsa_miR_596_st	3.10491	3.54821	2.58118	3.18415	2.22622	2.58341	3.84913	2.46205	2.0787	2.9614	2.75685	2.79167	2.54113	2.46938	2.93783	3.34253	2.66641	1.95807	2.70285	1.95934	2.37635	2.30767	2.0601	2.25247	1.72993	2.71162	2.58661	2.75438	2.85925	2.5396	2.22622	2.00133	2.63776	2.49614	2.12352
hsa_miR_606_st	1.42481	1.31779	1.40024	1.7243	1.44707	1.1391	2.00167	1.24374	1.5071	1.1527	1.39078	1.34614	1.55243	1.40014	1.39397	1.53389	1.62042	1.64268	1.37276	1.26203	1.31319	1.36945	1.32105	1.38426	1.4634	1.94929	1.27482	1.29219	1.08806	1.44441	1.13285	1.40014	1.43937	1.72021	1.50965
hsa_miR_607_st	1.93697	1.77216	2.25591	2.25571	2.05337	2.0987	1.87116	1.98045	2.02015	2.08475	1.52328	1.74829	2.18139	2.09234	2.00779	1.78546	1.95101	2.16561	1.8561	2.04238	2.11714	1.83585	1.85946	1.90093	1.7963	2.72056	1.98913	1.8983	1.99452	1.80294	2.00039	2.01148	1.85725	2.148	2.37276
hsa_miR_610_st	3.63134	5.62679	2.81912	2.3074	1.78991	3.29851	1.49772	4.74792	5.06858	4.03619	4.37819	6.28892	2.17101	4.24883	3.78404	4.66299	3.84187	2.95049	4.48288	3.66349	4.65165	7.68348	4.00772	2.48741	2.07682	3.83285	2.91372	3.87009	4.6323	5.31177	3.25356	3.79558	5.62849	5.00183	1.7705
hsa_miR_621_st	1.1645	1.8885	1.38686	1.67464	1.34044	1.54845	1.9116	1.48533	1.62857	1.37225	1.54872	1.30548	1.2895	1.73106	1.34545	1.55604	1.61099	1.75344	1.41661	1.6285	1.20257	1.29135	1.47791	1.32488	1.64468	1.39131	1.49773	1.51346	1.38705	1.51066	1.64881	1.52187	1.5468	1.48415	1.64946
hsa_miR_622_st	2.01041	1.70499	2.01342	1.86993	1.95337	2.35419	1.61999	2.01947	2.15837	1.87541	2.37107	2.21008	1.95196	1.89282	1.5321	2.17315	2.17327	1.79558	2.04666	1.64552	1.67129	4.76322	1.82421	2.0135	2.09508	2.01148	1.6772	1.86677	2.68532	2.10464	2.21691	1.94089	3.15994	1.83863	2.22459
hsa_miR_624_st	1.72974	1.43493	1.30844	1.44045	1.35931	1.36757	1.81794	1.22244	1.67531	1.22039	1.38975	1.56952	1.5595	1.35203	1.28618	1.31164	1.56466	1.40701	1.29466	1.87181	1.38899	2.18379	1.19317	1.42765	1.42765	1.93897	1.6761	1.35193	1.42333	1.32967	1.6338	1.67734	1.19842	1.3907	1.32256
hsa_miR_625_st	8.53629	6.95715	7.94065	6.4677	7.5789	8.03577	5.51036	7.75612	9.40719	6.40233	7.86304	6.40175	8.30166	7.38167	7.57607	6.77395	8.2312	8.22048	7.24229	8.4738	8.00235	3.71892	7.79491	8.0014	8.79043	2.44716	8.00256	8.01843	8.6355	7.56422	7.87322	8.30779	4.35957	8.56211	9.47425
hsa_miR_628_3p_st	8.24571	7.53733	8.63117	7.01837	8.67838	8.78556	7.63822	8.74313	7.38254	8.8387	8.64774	7.63835	8.58207	8.13703	8.40956	8.47235	8.3377	8.15708	8.62702	8.81123	8.32855	6.70381	8.37068	8.81704	8.93395	8.2582	8.78713	8.17872	8.33422	8.58982	8.56041	8.52847	8.34085	8.54904	8.33481
hsa_miR_629_st	6.39474	6.65686	6.83486	5.20885	6.15749	6.5146	3.5078	6.5962	6.4257	6.06825	6.3601	6.65393	5.65923	6.65102	6.7305	6.87045	6.4335	6.20101	6.57589	6.78055	6.76097	4.74458	6.55455	6.36753	6.79981	4.06266	6.4249	6.28773	6.01661	6.86185	6.43178	6.13464	6.45928	6.77911	6.00513
hsa_miR_631_st	1.89742	2.25396	1.83677	2.2771	2.18512	2.00348	2.96054	1.9957	1.68793	1.84055	2.16414	2.2379	2.24763	2.26902	1.98412	2.38371	2.36069	1.75719	1.64161	1.89894	2.36694	2.18349	2.08539	2.04517	2.08539	1.69134	1.9661	2.10438	1.94496	2.26562	1.44846	1.50136	2.38997	2.28642	2.10072
hsa_miR_640_st	1.75243	3.34852	2.03369	3.28844	1.32159	1.93752	1.48557	2.36582	2.99057	2.64871	2.51384	3.28528	2.3243	2.42635	2.50544	2.65725	2.63629	2.47603	3.51401	1.72046	2.80623	4.86273	2.12038	2.09534	2.19056	3.67159	2.18821	2.55769	2.02845	3.14712	1.92425	2.25499	3.50689	3.61794	1.42339
hsa_miR_647_st	1.56814	1.64727	1.95995	1.71864	1.52288	1.64946	1.40927	1.64946	1.74781	1.67128	1.8228	2.7745	2.24763	1.5235	1.6375	1.93493	1.29634	1.39419	1.47261	1.3511	1.7924	2.2727	1.2373	1.31031	1.63603	2.72056	1.60398	1.56852	1.67027	2.3796	1.64946	1.49969	2.29588	2.49359	1.53385
hsa_miR_650_st	3.34283	3.58011	3.1428	4.86137	4.35063	3.23422	5.40401	2.64012	3.44885	3.60856	3.57277	3.68331	3.9787	3.24773	3.44899	3.37244	3.33615	2.85934	3.73619	2.82034	3.31358	3.57648	3.08105	3.29429	3.08157	5.18532	3.09633	3.58991	3.15206	3.33496	3.44495	3.48816	3.65555	3.03124	3.18889
hsa_miR_652_st	9.4677	8.72447	9.22118	9.64529	9.39071	9.70582	9.82085	9.63283	8.85617	9.28921	9.24646	8.59466	9.19989	9.42751	9.3414	9.24779	9.53025	9.76843	9.44551	9.65067	9.38331	9.47164	9.49905	9.48701	9.45959	8.99948	9.89186	9.42784	9.42784	9.60798	9.62473	9.67357	8.95875	9.32805	9.24182
hsa_miR_653_st	1.31443	1.75769	1.29697	1.4969	1.41087	1.3561	1.4236	1.37836	1.33748	1.17488	1.52911	1.31784	1.3937	1.4879	1.69937	1.25241	1.59434	1.39118	1.38515	1.64047	1.11518	2.01927	1.3937	1.20028	1.3937	1.55021	1.3937	1.37827	1.6396	1.36169	1.33532	1.44605	1.31455	1.44806	1.52132
hsa_miR_656_st	1.34777	1.71928	1.17467	1.94455	1.35465	1.47463	1.99558	1.47216	1.16731	1.44859	1.51927	1.34421	1.47163	1.461	1.17769	1.78092	1.56918	1.73355	1.69007	1.461	1.461	1.1184	1.35997	1.81041	1.60751	2.01148	1.38233	1.45039	1.32619	1.24936	1.72109	1.49588	1.51645	1.37631	1.42339
hsa_miR_662_st	2.15909	1.91697	1.99993	1.84818	1.71262	2.10681	1.79585	1.67616	1.71837	1.87742	1.98737	2.04181	1.84099	1.78272	1.67554	2.01555	2.24233	1.78227	2.29579	1.44691	1.94782	2.16473	2.54546	1.5856	1.73264	2.28118	2.0469	1.54474	2.12533	2.52371	1.77585	1.59912	1.97794	1.84818	1.64196
hsa_miR_671_3p_st	4.91261	5.71021	5.06513	4.97298	5.36211	5.47468	4.55859	5.84181	4.37555	5.77344	5.14963	5.55716	5.66047	5.59087	5.53769	5.58387	5.41471	5.06838	4.95929	5.36348	4.61321	4.51197	5.18325	5.11943	5.59495	5.39511	5.9374	5.4647	4.73825	5.22909	5.71074	5.8932	5.57621	5.36211	4.64559
hsa_miR_676_star_st	1.98849	1.43938	1.22149	1.3535	1.38134	1.64946	1.90431	1.60528	1.69655	1.29213	1.30256	1.1672	1.3814	1.32214	1.44717	1.46261	1.72487	1.81628	1.23019	1.90795	1.7378	1.44385	1.42754	1.54888	1.72993	1.53654	1.55796	1.4075	1.69209	1.62158	1.59405	1.60625	1.23658	1.6509	2.09967
hsa_miR_676_st	1.45221	1.65511	1.73127	1.81784	2.2646	1.92978	1.57319	1.94606	1.98159	1.8486	1.63501	1.61699	1.58338	1.57065	1.75099	2.02884	1.64267	1.73731	1.45013	2.03611	1.83817	1.74555	1.80915	2.23902	1.75099	1.37573	1.90604	1.33822	1.81861	1.83947	1.84818	1.97989	1.66622	1.81539	1.67797
hsa_miR_718_st	1.943	2.85775	2.32641	1.8822	2.34655	2.3907	3.82078	1.90027	3.04943	1.65179	2.55158	3.01457	2.38703	2.07858	2.29186	1.91535	2.30845	2.1072	2.48516	2.48464	2.08008	1.84634	2.35615	2.71382	1.89446	2.01148	2.31549	1.89684	2.01195	1.80666	2.24491	2.26553	1.87774	2.0816	2.73604
hsa_miR_765_st	2.47943	2.46928	2.12757	3.0392	2.04485	2.39404	2.07126	2.73281	2.36224	2.80387	3.14201	2.77917	3.1277	2.76025	3.43459	3.08258	2.62355	1.50304	2.26517	2.72192	2.84911	4.05632	2.32775	2.74174	2.08729	4.01165	2.83463	2.75053	2.13729	3.00417	2.65189	2.6024	2.6454	2.26018	3.26004
hsa_miR_873_st	6.10361	6.88463	6.62992	3.73616	6.36358	7.00098	5.01032	6.84729	3.05177	7.97616	6.60351	6.50812	6.14679	6.92885	7.13965	7.13617	6.80631	6.78497	6.92711	5.98671	6.66824	5.06175	6.84088	5.95366	6.29433	6.41705	6.89164	6.42624	6.15138	7.12423	6.69751	5.85924	7.89935	6.57231	5.71231
hsa_miR_875_3p_st	4.04566	3.70747	3.94379	3.69251	3.69609	3.69563	4.40014	3.79364	3.48697	3.40306	3.5867	3.53069	3.92298	3.71269	4.0613	3.81322	3.74825	4.0186	3.94493	4.21411	4.0348	2.84962	3.79419	3.96673	3.79419	2.41599	4.02561	3.54979	3.722	3.93604	3.86437	3.69713	3.8382	3.91931	3.86473
hsa_miR_877_star_st	1.76036	1.84125	1.39883	2.5409	1.47227	1.60745	1.79723	1.68666	1.74781	1.66134	1.76387	2.51843	1.71884	1.93759	1.81041	1.68022	1.69621	1.59789	1.74796	2.30559	2.12533	1.69439	1.95777	1.81041	1.68429	1.55877	2.12014	1.66185	1.78843	2.11809	2.74293	1.63344	2.63716	1.81041	1.73524
hsa_miR_888_st	1.34796	1.32286	1.57084	1.47472	1.35465	1.36202	1.50608	1.32233	1.46524	1.2246	1.82798	1.48321	1.248	1.41465	0.899993	1.19638	1.36842	1.29135	1.28268	1.35626	1.50347	1.56636	1.14459	1.14826	1.19984	3.10561	1.52836	1.32224	1.22315	1.3647	1.40515	1.41561	1.38524	1.37872	1.32908
hsa_miR_889_st	1.20956	1.3792	1.24075	1.46731	1.31614	1.43832	1.40701	1.37417	1.34796	1.39749	1.63031	1.3907	1.47539	1.73971	1.65871	1.62671	1.36947	1.64953	1.32499	1.62086	1.38619	2.1015	1.28284	1.48785	1.39129	1.53154	1.77638	1.41153	1.55911	1.55559	1.23459	1.65092	1.32311	1.57217	1.5395
hsa_miR_890_st	1.44707	1.54758	1.35566	1.60216	1.37833	1.25965	1.74849	1.34581	1.29952	1.52849	1.41446	1.52551	1.35511	1.27593	1.66684	1.51886	1.74579	1.16436	1.41738	1.48469	1.57065	1.76923	1.26664	1.16774	1.10056	1.33402	1.45338	1.26443	1.40895	1.55559	1.99604	1.75609	1.58245	1.57217	1.44707
hsa_miR_892a_st	1.57089	0.977394	0.941636	1.10317	1.45128	1.35599	1.70753	1.2956	1.30181	1.21226	1.37767	1.40116	1.05797	1.29654	1.01788	1.29586	1.31561	1.37419	1.45587	1.28081	1.57926	1.45974	1.29482	1.60356	1.30181	1.08448	1.17118	1.38199	1.24995	1.40485	1.75222	1.44915	1.22715	1.72415	1.18836
hsa_miR_940_st	4.98988	6.26777	5.57444	6.69591	5.59644	5.52285	5.81416	5.87374	5.67927	5.42708	5.5456	6.76946	6.59016	6.10517	6.0329	5.77717	5.88181	5.05186	4.74249	5.25248	5.20027	6.00681	5.82979	5.05886	4.84941	8.23844	5.1227	5.74448	5.69526	5.10763	5.32642	5.68483	6.9485	5.68373	5.37365
hsa_miR_943_st	3.46109	3.63949	2.89913	5.46937	4.47794	3.73618	3.81602	2.93746	2.95583	3.70105	2.94143	4.38529	4.2699	3.71656	4.37183	4.05128	3.76474	3.23541	3.85632	2.82606	3.43168	3.58136	3.20792	4.37368	3.10535	2.58297	3.53135	4.35746	3.67279	4.04633	3.37189	3.47463	4.4495	2.95672	3.13176
hsa_let_7a_2_star_st	1.82741	3.8846	2.3203	1.6715	2.68131	2.69626	1.81954	2.3203	2.3203	2.25006	2.07315	2.74054	2.17867	2.32175	2.09534	1.92895	2.40712	2.59145	2.40434	2.78593	2.10078	1.74555	2.78988	2.98177	2.66927	2.02203	2.39759	2.91484	2.12533	2.27246	2.22079	2.95433	2.49163	2.56559	2.57982
hsa_let_7a_st	13.6138	13.0901	14.0843	12.7899	13.8171	13.694	12.9926	13.5854	13.7978	13.3928	13.9268	13.1275	13.6519	13.5711	13.6877	13.6519	13.5215	13.3215	13.7406	14.096	14.1144	12.1318	13.6881	13.9746	14.2183	12.3274	13.752	13.3277	13.5648	13.5673	13.837	13.7192	12.8981	13.9363	13.8563
hsa_let_7b_star_st	3.58558	3.45478	3.45933	3.52127	2.94405	2.82325	2.04755	4.29834	4.0069	3.85201	3.36479	3.70863	3.65455	3.91941	3.84394	4.20425	3.37129	3.63919	3.17747	3.90282	2.71325	3.85504	4.04805	2.52042	3.14828	3.97743	2.99767	3.5835	3.61486	3.45764	3.34881	3.24495	4.56208	3.76173	3.17669
hsa_let_7b_st	14.6614	14.7354	14.6656	14.166	14.6123	14.5839	14.2417	14.7289	15.134	14.8044	14.6758	14.6681	14.4679	14.4256	14.5907	14.7901	14.6035	14.607	14.3602	15.0467	14.767	14.6279	14.7446	14.3368	15.0792	14.3427	14.612	14.4599	14.4235	14.7115	14.6201	14.4652	14.5901	14.7342	15.0713
hsa_let_7c_st	14.3805	14.4633	14.5626	14.0515	14.4988	14.3379	14.1292	14.4916	14.4861	14.5928	14.533	14.462	14.1229	14.3043	14.4661	14.5801	14.4726	14.2795	14.3735	14.6184	14.636	14.1864	14.5426	14.4513	14.9974	14.1224	14.4438	14.2548	14.178	14.4756	14.5709	14.1649	14.4096	14.5658	14.3799
hsa_let_7d_star_st	3.5209	4.72053	4.88371	3.74177	4.81464	5.07427	3.02593	4.55797	5.10626	4.82643	4.69836	4.93711	6.14608	5.36179	4.85996	4.39823	4.93057	4.91154	4.26043	5.63135	4.1166	5.76001	4.02179	3.99723	6.11973	3.81296	5.03953	4.33931	3.7225	3.9521	4.72494	6.46521	4.27316	5.17467	5.62877
hsa_let_7d_st	12.841	12.426	13.2542	12.3756	13.2105	13.2076	12.3875	13.229	13.0255	13.0231	13.2331	12.4988	13.2048	12.9421	13.078	12.8718	13.2563	13.1829	13.1335	13.3152	13.3625	10.8901	13.2635	13.5073	13.608	11.0793	13.3125	12.8224	13.0907	13.2836	13.291	13.2165	12.2416	13.3222	13.3026
hsa_let_7e_star_st	2.60547	2.25851	3.80592	3.51377	4.40161	5.36005	3.2293	4.53727	3.3395	2.89546	4.61248	2.33613	4.96618	4.37308	3.96312	2.50975	4.28903	4.73774	3.81302	5.24736	3.28951	1.77282	4.04704	5.41662	5.14331	1.37944	5.31907	4.19676	4.53684	3.38646	4.89084	5.22016	2.75457	4.15864	5.32335
hsa_let_7e_st	11.9996	12.0295	12.9626	11.9651	13.1727	13.1018	12.5699	12.8909	12.2992	12.7506	12.9802	11.6284	13.1452	12.5702	13.1246	12.393	13.1664	13.0434	12.6052	13.0137	12.5226	10.3297	12.7313	13.2831	13.3948	11.2471	13.021	12.5292	12.6049	12.2955	12.9225	13.0365	11.0934	12.7847	13.0844
hsa_let_7f_1_star_st	4.20997	3.98577	3.17971	3.56383	3.77336	2.90119	1.45183	4.34881	4.34509	4.21621	3.79014	4.86001	3.8447	3.70207	4.17419	4.18159	4.14303	2.99169	3.78977	4.21798	3.13832	3.39709	4.36471	2.33346	3.26617	5.6486	3.47671	4.30601	3.21951	3.74873	3.63951	3.63985	4.62276	4.09415	2.66384
hsa_let_7f_2_star_st	3.5212	3.52396	3.81139	3.42891	3.58757	4.10522	3.57172	3.86122	3.35313	3.54364	3.48703	3.3144	4.29753	3.89526	3.74888	3.44306	3.90021	4.5499	3.83876	4.03547	3.80417	4.05855	4.00648	3.87801	3.94187	5.98883	4.63783	3.78485	3.77002	3.53323	4.17173	3.69198	4.25676	3.91857	3.95212
hsa_let_7f_st	9.61966	7.84081	10.4345	7.51104	10.4986	10.2941	7.93904	9.4645	9.85974	8.78213	10.1014	7.52011	10.2693	9.34128	9.4486	9.27509	9.2777	9.42735	9.8686	10.5912	10.3848	2.76175	9.63594	11.2769	11.5005	4.37219	9.85293	9.18594	9.41893	9.17735	9.95752	10.3771	7.26373	9.812	10.4265
hsa_let_7g_st	10.3147	7.57548	10.4151	7.72986	10.7483	10.6227	8.72551	10.0058	10.385	9.1448	10.3883	7.79501	10.6563	10.2164	9.43394	9.53813	9.98981	10.3767	11.0019	11.0866	11.239	6.58504	10.3147	11.3316	11.2953	4.82648	10.6276	10.0786	10.284	10.4193	10.4403	10.8588	7.49066	10.1785	10.9223
hsa_let_7i_star_st	4.10427	3.49966	3.5074	3.09629	3.74369	4.51653	2.343	4.77092	3.20623	4.04621	4.85709	3.42494	3.53222	4.78024	4.59904	3.79001	3.61145	4.50593	2.89094	3.81404	4.53292	3.89121	4.65621	2.77661	3.2752	2.15378	4.52217	3.82461	4.20803	5.11687	4.65746	3.09851	2.6957	4.02982	4.3579
hsa_let_7i_st	12.029	11.836	12.2038	10.4317	11.6341	11.5262	10.6058	11.9254	12.2091	12.5171	12.1216	11.9163	11.3565	12.0395	11.8402	12.325	11.7317	11.5694	12.4882	12.0565	12.8062	10.5383	12.0904	11.8575	12.0094	8.25183	11.7653	11.5326	11.543	12.3466	12.0739	11.6194	11.399	12.0762	11.6199
hsa_miR_100_star_st	1.56042	1.51642	1.36598	1.55776	1.49091	1.64346	1.59737	1.4129	1.74768	1.49091	1.39078	1.87362	1.45456	1.49091	1.35024	1.38952	1.44311	1.53798	1.37769	1.68431	1.29781	1.49091	1.66484	1.84301	1.6105	1.39309	1.8681	1.36589	1.34072	1.93023	1.40391	1.32634	1.31961	1.47154	1.57196
hsa_miR_100_st	12.7607	11.8475	11.8992	11.0418	11.7968	11.7342	11.2499	11.9908	12.8022	11.613	11.8658	11.8979	11.6842	11.6743	11.264	12.0096	11.6784	11.6895	11.9835	12.338	12.429	11.2729	12.0116	12.0615	12.0005	8.77448	11.8482	11.9077	12.3215	12.1672	11.8987	11.9855	10.9179	11.9704	12.4906
hsa_miR_101_star_st	3.86048	2.45428	2.97576	2.24374	3.65274	3.58944	2.11314	3.4431	3.35725	3.70105	3.48887	2.80744	2.79073	4.3466	3.5078	4.35657	3.20647	3.29055	3.3284	3.65313	3.48982	2.37869	3.40705	3.24931	2.55195	2.75857	3.63548	3.12778	2.95099	3.46139	3.25935	2.92072	3.55006	3.60548	3.33126
hsa_miR_105_star_st	1.84632	2.32361	1.54923	1.81759	1.74207	1.41121	2.183	1.91382	2.15004	3.05975	1.56938	2.37554	1.99819	2.13355	1.7406	1.99481	1.86227	1.94633	2.06474	2.00786	2.01148	1.96305	2.00519	1.49469	1.89232	2.12167	1.83773	1.75952	1.69484	1.92761	1.90277	2.10774	2.39203	2.16236	1.75586
hsa_miR_106a_star_st	1.23469	1.63269	1.16071	1.32212	1.65736	1.38992	1.52223	1.67935	1.53241	1.46181	1.30607	1.4286	1.25923	1.40014	1.319	1.32468	1.2752	1.54462	1.76848	1.71146	1.21849	1.72258	1.25319	1.46672	1.50332	2.17505	1.43839	1.6015	1.24446	1.23241	1.40495	1.57429	1.32311	1.2202	1.32256
hsa_miR_106b_star_st	6.52244	7.85109	6.81672	4.68228	6.22161	6.61647	3.81857	7.05571	7.50376	6.98807	6.23569	6.61647	6.42835	6.79644	6.59825	7.04212	6.61647	7.07467	5.62352	7.30112	5.50376	6.63616	6.46634	6.80465	6.61334	4.04294	6.79725	6.21637	6.52742	5.53601	6.3565	6.79904	6.63358	6.87815	7.09014
hsa_miR_10a_star_st	1.1911	1.49751	1.25692	1.34124	1.54502	1.46992	1.69891	1.6236	1.63037	1.33453	1.61394	1.35312	1.41031	1.57185	1.74111	1.19619	1.53512	1.36267	1.50183	1.39217	1.5907	2.07861	1.35749	1.4793	1.73048	1.52725	1.40985	1.19329	1.28939	1.43247	1.4593	1.72457	1.30252	1.58211	1.44254
hsa_miR_10b_star_st	1.43844	1.16402	1.55736	1.83723	1.26739	1.34853	2.0365	1.26271	1.71991	1.76133	1.3495	1.48137	1.17978	1.38558	1.46317	1.48741	1.37668	1.35373	1.21805	1.31716	1.51142	2.46115	1.2341	1.37884	1.1937	1.71054	2.18868	1.41175	1.37932	1.46399	1.40381	1.26438	1.6273	1.36173	1.32628
hsa_miR_1180_st	9.27349	10.2414	9.89836	9.26415	9.39376	9.51039	10.243	9.65297	9.05898	10.4182	9.41454	10.3467	9.20583	9.58701	10.3477	10.1746	10.1505	9.79907	9.83737	9.73621	9.10698	11.3038	9.59196	9.57047	9.98725	10.9782	9.87482	9.57439	9.1018	9.90883	9.68665	8.9903	9.99952	9.98114	8.76931
hsa_miR_1200_st	1.88628	2.05547	1.8337	2.06693	1.39981	1.21667	1.4804	1.65512	1.45594	1.42443	1.37483	2.3395	1.16816	1.42708	1.40304	2.30043	1.79994	1.6834	1.29466	1.71304	1.77554	1.29135	1.35997	1.41147	1.85545	1.57418	1.46899	1.57418	1.57418	1.79839	1.53309	1.66286	1.05976	1.46297	1.20877
hsa_miR_122_star_st	1.34777	1.59204	1.32214	1.786	1.2879	1.55502	1.3907	1.2732	1.72273	1.31468	1.50072	1.4179	1.25138	1.15682	1.90071	1.65716	1.3907	1.24452	1.26711	1.61748	1.36292	1.64656	1.47791	1.3907	1.52656	1.58477	1.31278	1.31621	1.54857	1.34414	1.30638	1.21359	1.46379	1.36134	1.29848
hsa_miR_1225_3p_st	1.84421	1.75677	1.85254	3.88168	1.80204	2.11195	2.98152	2.40209	2.22951	2.48041	2.43658	2.72247	2.15094	2.31674	1.95296	2.29601	2.0243	2.1285	2.09967	1.94823	2.03362	1.88158	2.13311	2.46791	2.11672	3.6509	2.42674	1.89555	1.89673	2.25401	1.8715	2.33965	1.52927	2.18601	2.00103
hsa_miR_1225_5p_st	8.45879	9.60785	8.89212	10.1198	8.90195	8.62411	9.92533	8.98804	8.73303	9.5579	9.00994	9.98381	9.48269	9.0879	9.65433	9.02064	9.10205	8.64864	8.50043	8.15857	7.98009	9.99484	8.87431	8.87029	8.613	11.7016	8.91398	9.1455	8.96232	8.97574	8.18959	8.67951	10.3403	9.0025	8.89068
hsa_miR_1226_st	3.69083	3.92274	4.25317	3.01966	3.87482	4.07585	2.36268	3.86122	4.39726	2.99845	3.66267	3.34835	5.43707	4.27881	3.6922	3.46726	3.53195	4.63092	4.00424	5.39716	2.35208	6.92211	3.41688	3.642	5.33162	6.00632	3.61646	3.58237	3.46469	3.00858	2.96004	5.59769	3.28668	4.62103	5.45419
hsa_miR_122_st	3.45217	3.43376	6.37282	1.99564	4.07379	3.85912	2.79117	4.11673	2.89818	4.99532	4.17904	3.28925	3.29126	3.85912	4.44226	4.49264	3.06083	3.10864	4.48582	5.62782	4.25527	2.04105	2.68171	2.99071	4.24756	3.10542	3.8634	5.62128	2.9327	4.47259	4.52418	3.7135	3.34201	3.85912	3.23105
hsa_miR_1234_st	2.95263	2.65908	2.55321	4.32519	2.46615	2.66352	2.27805	2.74904	2.36591	2.51936	2.574	3.43449	2.83278	2.56944	2.66052	3.03243	3.1168	2.41554	3.08543	2.61645	2.7992	3.81506	2.95681	2.12914	3.22392	3.44841	3.33278	2.65812	2.23973	2.57134	2.74062	2.75438	3.58255	2.72727	2.48883
hsa_miR_1236_st	1.24634	1.94091	1.57213	1.37557	1.35465	1.41642	1.76541	1.42504	1.60864	1.59998	1.49368	1.47974	2.02143	1.25834	1.57213	1.4966	1.26375	1.69063	1.95007	1.55004	1.88859	1.38039	2.11438	1.55631	1.80616	2.71752	1.39672	1.26564	1.92731	1.54664	1.81157	1.7281	1.87057	1.38498	1.23658
hsa_miR_124_star_st	7.6902	8.00737	8.41634	7.92161	8.0134	8.29682	6.28565	8.15272	6.61506	8.85491	8.2571	8.17417	7.92475	7.82983	8.50578	8.71222	8.03611	8.26378	7.99983	7.67478	8.62753	8.4088	8.09561	7.67786	7.5099	6.02701	8.15862	7.85148	7.65632	8.62549	8.21479	7.79305	8.72655	7.96918	7.62889
hsa_miR_1243_st	1.39777	1.39733	1.47349	1.79896	1.22853	1.21906	1.08215	1.3184	1.23307	1.45444	1.43825	1.46536	1.39853	1.2301	1.50459	1.11932	1.37049	1.42745	1.80073	1.39777	1.62452	2.75154	1.27621	1.31031	1.21237	1.42635	1.52817	1.3888	1.28282	1.33786	1.46119	1.39777	1.39354	1.46802	1.62973
hsa_miR_1245b_3p_st	1.96416	1.34818	1.69972	1.91176	1.8673	2.01547	1.97374	1.994	1.53241	1.67128	1.84099	1.59023	1.84099	1.58459	1.77531	1.60543	2.16815	1.87365	1.74555	2.05133	1.94664	1.79029	2.09952	1.93684	1.82076	1.55877	2.15527	1.82047	1.60388	1.90368	2.06053	1.84205	1.18016	1.8322	1.87116
hsa_miR_1247_st	2.71105	2.49492	1.82787	2.31143	2.84185	2.56508	4.04053	2.16999	2.24127	1.54895	2.47507	1.87881	3.31926	2.83659	1.73039	1.95977	1.82834	1.75533	1.8894	2.05748	1.85216	1.87473	2.32346	3.0305	3.53852	1.66435	2.72741	2.80522	2.93741	2.65858	2.35846	2.62839	2.12703	2.07937	2.81698
hsa_miR_1249_st	2.02042	2.70063	1.94447	4.29597	2.18194	2.29286	3.12494	2.35394	2.00048	2.2289	2.2478	2.20817	2.47524	2.09326	2.33901	2.38371	2.29856	2.0042	2.23227	2.25457	2.4851	2.48293	2.49885	2.09703	2.43634	3.3229	2.59937	2.3936	2.57463	2.86533	2.22298	1.92545	2.24099	2.55006	2.11894
hsa_miR_1252_st	1.34777	1.43946	1.35118	1.77244	1.46583	1.46525	2.2007	1.14637	1.65765	1.40518	1.3814	1.26175	1.34596	1.19088	1.3463	1.17788	1.81896	1.50392	1.58417	1.28878	1.37961	1.57648	1.47677	1.38899	1.20552	1.33487	1.51879	1.24635	1.27853	1.16641	1.1726	1.3648	1.72737	1.57217	1.74648
hsa_miR_1255b_st	1.68472	1.27616	1.63013	1.51305	1.29548	1.17985	1.41209	1.69345	1.39396	1.77244	1.64546	1.37336	1.27328	1.78454	2.10096	1.63432	1.58388	1.49536	1.80261	1.64047	1.67181	1.95691	1.60284	1.99478	1.6105	1.29173	1.86985	1.67184	1.44436	1.97312	1.50615	1.68286	2.12186	1.49187	1.42372
hsa_miR_1256_st	1.26942	1.71608	1.22953	1.47472	1.63678	1.28457	1.86941	1.98906	1.79257	1.38563	1.57065	1.57065	1.73072	1.57065	1.32215	1.55355	1.33691	1.78977	1.61777	1.45041	2.01148	2.25199	1.48979	1.80648	1.6105	1.32221	1.29143	1.65868	1.39501	1.51846	1.86441	1.69247	1.57065	1.65465	1.49306
hsa_miR_125a_3p_st	6.76293	8.33608	6.90608	7.60684	6.73066	6.78227	6.80763	7.04779	6.77191	7.69947	6.81343	7.74871	6.66106	6.75228	7.2724	7.7569	7.1673	6.83336	6.33663	6.79808	7.05017	8.38343	7.11751	6.5069	6.88402	9.94215	6.92273	6.92481	6.86761	6.92025	6.94855	6.65583	8.43462	7.31756	6.53701
hsa_miR_125b_1_star_st	6.39349	6.80403	6.45001	6.9719	6.26255	6.4968	6.2852	5.87723	6.58634	6.29718	6.03932	6.23601	6.12394	5.54723	5.99275	6.07909	6.02395	6.43076	6.37992	6.55817	6.5323	7.35201	6.73171	6.75294	6.81484	7.31721	6.50001	6.37384	6.00732	6.47347	6.14659	6.5327	6.76159	6.43198	6.61807
hsa_miR_125b_2_star_st	9.14642	9.11844	9.11997	8.66643	9.06621	9.48434	8.52802	9.36317	8.42548	9.02823	9.05382	8.97922	9.21946	9.19642	9.28074	8.77798	9.39845	9.39898	9.15751	9.28156	9.17273	8.11862	9.19171	9.10347	9.34007	6.30358	9.48353	9.08649	9.11464	9.26254	9.32974	9.33746	8.49606	9.28989	9.08368
hsa_miR_125b_st	14.4842	14.0835	14.383	14.3513	14.3726	14.4675	14.4472	14.3943	14.2084	14.3588	14.3701	14.117	14.3602	14.438	14.293	14.4077	14.2707	14.4078	14.4599	14.3585	14.4194	14.3154	14.4247	14.5965	14.4149	13.6206	14.3595	14.4451	14.3965	14.4516	14.4104	14.5059	14.333	14.4068	14.4352
hsa_miR_1262_st	1.52772	1.85502	1.07796	1.57065	1.52115	1.56893	1.79346	1.37199	1.71236	1.58852	2.12538	1.4884	1.65534	1.57065	1.7098	1.71915	1.97534	1.64953	1.48366	2.25457	1.67181	1.58425	1.47791	1.32303	1.37074	1.83789	1.49103	1.35459	1.34095	2.05567	1.84818	1.46558	1.2576	1.48176	1.5602
hsa_miR_1263_st	2.13444	2.78559	2.91113	2.04303	2.46684	2.55057	4.18384	2.47551	2.99352	2.99729	2.36994	4.01141	2.26206	2.89222	3.07571	2.94665	3.24855	2.74449	2.6387	2.52151	2.17566	1.96542	2.4851	2.23902	2.47596	3.10542	2.6058	2.362	2.45018	2.77506	3.20845	2.49355	2.6957	2.37456	2.11894
hsa_miR_1265_st	1.17994	1.41392	1.08513	1.25371	1.28652	1.35049	2.03239	1.53574	1.52976	1.39749	1.39218	1.26954	1.38697	1.57204	1.66957	1.29916	1.1678	1.51329	1.33415	1.36451	1.29212	1.96305	1.28274	1.31171	1.87855	1.39044	1.39672	1.37635	1.69221	1.46134	1.23194	1.37527	1.83443	1.33822	1.5395
hsa_miR_1269b_st	1.48566	1.39217	1.69036	1.68504	1.63371	1.64735	2.2007	1.45406	1.613	1.49091	1.67031	1.64793	1.60746	1.49091	1.53806	1.78301	2.01497	1.50167	1.50183	1.66201	1.5051	2.42674	1.49465	1.95724	1.63371	1.75977	1.63371	2.00133	1.33966	1.80687	1.37315	1.47561	1.88625	1.62664	1.32314
hsa_miR_1269_st	1.79432	1.76205	2.00743	1.76994	2.10108	1.49134	1.51434	1.82018	1.95482	1.83634	2.11553	1.86079	1.6705	1.57559	1.63654	2.05153	1.73723	1.8146	1.54563	1.57158	1.45984	2.39606	1.92983	1.69523	1.54974	2.13143	2.00229	1.32205	1.94129	1.88394	1.78254	2.01148	3.37403	1.64922	1.94732
hsa_miR_126_st	11.0091	9.14287	11.5898	9.49406	12.0179	12.1771	9.23249	11.942	10.8413	10.6943	12.2016	9.27609	12.2314	11.8864	11.5364	11.2778	11.6391	12.0086	12.2642	12.1912	11.6538	8.6818	11.5444	12.3142	12.0106	10.7879	12.135	11.7001	11.7053	11.667	12.054	12.3006	9.84856	11.4027	11.9807
hsa_miR_127_3p_st	12.081	12.6896	12.5544	12.1627	12.225	12.239	12.7136	12.2716	10.9891	12.8689	12.3905	12.7075	12.2696	12.0006	12.3872	12.6877	12.27	12.2692	12.4161	11.7974	12.579	13.2464	12.4218	12.1715	12.1709	12.8927	12.2977	12.3886	11.8824	12.8362	12.4192	12.0575	13.136	12.2955	11.9788
hsa_miR_127_5p_st	7.79117	8.18144	8.42575	7.02284	7.50026	7.96741	6.03473	8.48517	6.85245	8.80528	8.20468	8.37704	7.60305	7.7112	8.64627	8.53607	8.12313	7.73337	7.38284	7.57401	7.94699	7.79063	7.46868	7.20913	7.4247	8.01618	7.86655	7.95519	7.6	8.64893	8.11541	7.43066	8.80681	8.51424	7.23723
hsa_miR_1271_st	8.1689	6.57265	7.73781	6.5305	7.41079	8.14477	6.18713	7.77275	8.14055	6.41919	7.3672	6.42445	7.89614	7.41192	7.17973	7.02008	7.85182	8.05033	7.4874	8.07933	8.71784	7.45202	8.35476	7.89952	8.09615	4.52996	8.19324	8.09574	8.05945	8.25895	8.03233	7.98463	7.03273	7.89493	8.80926
hsa_miR_1273c_st	2.15409	2.37085	3.38748	2.79578	3.19255	2.94356	3.59868	2.344	3.06153	2.29825	2.92198	2.50163	1.74625	2.344	2.52934	2.03724	2.09631	1.50887	2.28022	2.89428	2.76946	1.56617	2.06945	2.344	3.15035	1.97485	1.66836	2.83363	2.65068	2.02949	2.16891	1.75609	1.52154	2.1242	2.2266
hsa_miR_1273e_st	3.24621	5.12537	4.25598	7.00517	4.05776	3.50437	5.0371	3.30327	4.0391	3.61675	4.54875	4.48883	2.90008	3.31325	3.10911	5.99265	3.90516	3.32305	5.05691	3.32122	5.08294	7.46432	4.04264	3.74102	2.92888	4.65847	2.68019	2.87675	3.88169	5.78101	2.73368	3.72548	5.59327	3.70881	3.90886
hsa_miR_1273g_st	3.3193	4.4648	3.38464	4.1811	3.75902	3.46486	3.55272	2.39707	3.45732	2.9392	3.25456	3.42942	2.35349	3.22334	3.32272	2.9218	3.19508	2.7254	3.19508	3.0804	3.1292	4.61844	2.75284	3.28873	2.78374	4.56941	2.80302	2.8408	3.80602	3.30685	3.01627	2.48442	3.47842	3.19508	3.19508
hsa_miR_1277_st	1.40528	1.24981	1.24985	1.32213	1.19177	1.2149	1.24985	1.01306	1.48975	1.30781	1.27599	1.36413	1.30889	1.40924	1.26546	1.26742	1.53214	1.1869	1.47526	1.28165	1.38899	1.13876	1.36906	1.3718	1.469	1.3133	1.23195	1.21418	1.28061	1.08661	1.37065	1.3973	1.1018	1.3998	1.39379
hsa_miR_1278_st	1.56042	1.41657	1.63615	1.49368	1.97123	1.74443	1.69891	1.32214	1.64234	1.4063	1.6281	1.62264	1.73885	1.47761	1.40257	1.45788	1.58587	1.88685	1.3937	2.18413	1.47647	1.64519	1.25871	1.78596	1.94938	1.87299	1.33043	1.20137	1.41967	1.50729	1.97279	1.56042	1.33179	1.796	1.80889
hsa_miR_1283_st	1.35951	1.31141	1.3707	1.40378	1.0982	1.22978	1.91231	1.41045	1.24995	1.40989	1.18987	1.26094	1.29916	1.36973	1.54106	1.3937	1.3937	1.43228	1.49058	1.42614	1.47647	1.54337	1.46666	1.4994	1.45296	1.68871	1.29066	1.41169	1.16101	1.44487	1.47265	1.31185	1.35785	1.1183	1.23658
hsa_miR_1284_st	1.86273	1.95338	2.03315	1.94129	1.65539	1.89122	2.25034	1.91382	1.66827	1.92736	1.84382	2.27417	2.22352	1.97381	1.68104	1.98854	2.58629	1.70309	2.22489	1.9708	1.90553	2.61619	1.85946	1.9499	1.99499	1.94129	2.2777	1.57501	1.8327	2.16733	1.88868	1.8669	2.37822	1.9824	1.83909
hsa_miR_1285_st	4.43893	5.08202	5.01942	6.4951	5.47432	4.68706	5.85054	4.44974	4.82095	5.26373	5.29102	4.41632	4.48368	4.93072	4.8985	5.47741	5.29999	3.73927	4.8363	4.10533	5.06547	4.37439	4.53273	4.83428	4.33951	4.82486	4.34869	4.96971	5.30654	5.20733	3.48214	2.7907	5.84041	4.43969	5.00021
hsa_miR_1287_st	6.80678	7.41284	5.64814	3.45297	4.91858	5.46616	2.39806	6.10962	7.26647	6.03686	5.94278	6.58553	4.2933	5.94223	5.76151	6.30345	5.85232	4.92453	5.63032	6.62118	6.51746	4.60837	5.84468	5.53353	4.74244	4.8776	5.68989	5.80522	5.72955	6.18869	5.5432	5.43741	6.37087	6.46858	5.91584
hsa_miR_129_3p_st	8.72316	7.33942	9.27237	9.96198	9.13504	9.13776	9.99367	9.07623	7.41699	8.95922	8.99584	7.12407	9.34442	8.95688	8.78364	8.66012	8.82923	9.14745	9.49568	8.87103	9.16786	5.77794	9.07593	9.32779	9.66259	4.19024	9.39851	9.29005	8.62716	9.04388	9.45226	9.32471	7.58499	9.10887	8.90342
hsa_miR_129_star_st	4.83105	3.80709	6.59149	6.20776	7.23715	6.92498	6.18688	6.55645	4.27682	6.40214	6.60302	4.18014	6.86658	6.23437	6.22831	6.10711	6.40996	6.68898	6.61139	6.53536	6.70202	1.95747	6.15243	6.56788	7.15355	1.58476	6.89369	6.51172	6.25562	5.4603	6.77675	6.89691	3.21407	6.49357	6.3917
hsa_miR_1293_st	2.17803	3.15546	2.49057	2.62232	2.8205	2.03016	3.5018	2.22553	1.9861	2.93768	2.47507	2.50669	2.03326	2.38348	2.86805	2.60023	2.16178	2.17803	2.44344	2.0861	2.96762	2.47924	2.01148	1.97638	2.1272	2.63324	1.95732	2.22007	2.49283	2.43111	2.21117	2.65411	2.14434	2.25498	2.24877
hsa_miR_1294_st	2.57302	2.24763	2.34596	1.99063	2.0806	1.74337	1.36616	2.15359	2.72418	1.87742	2.25434	2.6956	2.24763	2.23675	2.19583	2.60695	1.57217	1.88336	2.6125	2.34816	2.6737	2.97126	3.01277	2.13388	1.84004	2.95925	2.2777	1.66058	2.50907	2.08005	2.31438	2.69901	2.26725	2.46961	2.46108
hsa_miR_1296_st	7.80941	8.17973	8.71345	9.96647	8.70868	8.73357	9.61139	8.35553	7.579	8.22001	8.57523	8.31344	8.7751	8.38123	8.51318	8.57292	8.87767	9.3225	8.86695	8.06233	8.85569	9.53751	8.84543	7.97375	8.75014	9.56528	8.92264	8.3711	8.20839	8.88754	8.84556	8.92097	9.00487	8.44904	8.45995
hsa_miR_1298_st	2.44485	1.91382	2.09548	2.20725	2.44485	2.29676	1.86423	2.49779	3.08035	1.98646	2.05082	2.6956	1.80642	2.15782	2.44485	2.50988	1.61638	2.47603	3.07087	2.44485	3.33577	5.6938	1.79432	2.82496	1.9268	1.73805	1.97816	3.20709	2.37658	3.39758	3.39386	2.43427	3.23851	2.75402	1.72688
hsa_miR_1299_st	3.68556	6.57611	6.41733	7.38251	5.39679	5.26872	1.90142	5.5321	5.86092	5.38741	4.98573	7.2898	4.60476	5.01003	5.04112	6.18344	3.46486	4.52136	7.09225	2.94973	6.70581	7.95936	3.82429	5.20725	4.94059	9.54076	5.83684	5.91455	5.7669	5.76067	5.52057	6.84408	6.55398	5.83034	5.02516
hsa_miR_1303_st	5.46406	5.65956	4.59617	5.13602	3.78973	4.7431	2.59098	4.83922	5.41915	4.37346	4.62009	5.58108	4.30422	4.7031	4.30969	5.38361	4.90756	4.64176	4.79284	4.65448	4.60685	6.76745	4.80683	4.15147	4.39122	5.46991	4.52799	4.80223	4.90305	5.12756	4.53446	4.37075	6.15129	5.25003	3.95212
hsa_miR_1304_st	1.66916	1.75601	1.55024	1.37276	1.2061	1.56042	2.53176	1.8271	1.30974	1.49918	1.38814	1.60352	1.37653	1.45491	1.31056	2.03063	1.37668	1.51321	1.39634	1.85081	1.50183	1.56617	1.53268	1.36507	1.75236	1.4184	1.62985	1.24075	1.38096	1.57273	1.23451	1.40869	2.19532	1.77398	1.59427
hsa_miR_1305_st	1.34777	1.99723	1.655	1.82834	2.04006	1.73616	1.65732	1.99708	1.62023	1.83583	1.73547	1.86052	1.97501	2.07018	1.942	1.92895	1.82834	2.5388	1.69689	1.69925	2.01148	1.66404	2.11549	1.64752	1.89357	1.58597	1.63723	1.90935	1.63915	2.19096	1.97217	1.42387	1.63315	1.91382	2.00103
hsa_miR_1307_st	8.79149	10.3902	8.877	9.53918	9.07277	9.27153	9.2412	8.99856	8.97249	9.1879	9.02333	10.0262	9.41604	9.07707	9.53414	9.15202	9.15377	9.06196	8.93928	8.569	8.29583	10.3335	8.77278	8.74237	8.9784	10.8666	8.78851	8.8884	9.21382	8.5907	8.76738	9.02251	10.095	8.96753	8.59918
hsa_miR_130a_star_st	1.84294	1.58552	1.49109	1.36201	1.43953	1.47716	2.36868	1.491	1.34945	1.31794	1.55877	1.61189	1.23013	1.42153	1.35847	1.19619	1.29712	1.56314	1.8776	1.53842	1.46276	1.32966	1.73837	1.49109	1.63639	2.20261	1.5888	1.17376	1.12783	1.4327	1.40092	1.41313	1.74989	1.47341	1.5395
hsa_miR_130a_st	10.1808	9.02022	9.95088	9.52449	10.0062	10.5504	9.18532	10.6502	9.25021	10.2985	10.1316	9.56013	10.0081	10.5292	10.3307	10.4441	10.1428	9.88927	10.3254	10.7694	10.4208	5.40212	9.78398	10.1878	10.1518	4.69541	10.0814	10.2737	10.0853	10.3961	10.7013	10.2318	9.26528	10.3125	9.74313
hsa_miR_130b_st	9.8001	10.8929	9.44715	9.23126	8.28774	8.83894	7.97223	9.56089	10.0172	10.0258	9.40719	10.5968	8.61015	8.98111	9.33424	10.2814	9.14946	9.01543	9.23675	9.39515	10.2801	11.8387	9.37216	8.46313	8.85746	11.7574	9.06013	9.01378	9.09187	9.80134	9.06871	8.7903	11.0627	9.76104	8.5904
hsa_miR_132_star_st	6.80455	4.58032	7.22478	4.22446	7.21556	7.58471	4.08312	6.83876	4.79956	7.22409	6.54989	3.33922	7.13315	6.8766	6.98122	6.12949	6.72422	7.07753	7.68379	7.28833	7.52918	1.64482	6.76821	7.39007	7.68489	1.45804	7.57274	7.20275	6.45181	6.27822	7.44013	6.82628	2.47462	6.39176	7.31039
hsa_miR_1323_st	2.14883	2.71071	1.67863	2.57706	2.1634	2.2172	2.54028	2.34531	1.84753	1.98646	2.38762	2.9626	2.60412	1.8474	1.72613	1.51286	2.00882	1.60809	2.07308	1.73526	1.3945	1.68233	1.90932	1.49809	1.60304	2.69989	2.17553	1.73885	2.38494	2.07439	2.06696	1.78036	2.77417	2.3565	1.896
hsa_miR_132_st	12.075	12.3347	12.7486	12.498	12.7946	12.8973	12.8422	12.6954	11.492	12.4401	12.1064	11.8696	12.7998	12.1895	12.6234	12.0858	12.7026	13.0179	12.8159	12.7765	12.6502	13.2973	13.0558	12.7961	12.9386	14.3767	13.2011	12.7319	12.5415	11.979	12.734	12.4168	13.2423	12.4401	12.705
hsa_miR_133a_st	3.93225	2.59033	4.89861	3.69694	5.86922	5.24673	5.27322	5.31408	3.32633	5.72571	5.79192	4.77808	5.32641	5.29208	5.27145	5.5893	5.41538	5.34831	4.20013	5.72136	5.91973	3.3525	5.50103	5.59648	5.87586	2.34435	5.31858	5.64043	5.29668	5.4705	5.94722	6.06912	3.4129	5.39363	4.98332
hsa_miR_133b_st	2.71943	1.71851	4.34102	2.26578	4.30514	4.62062	3.25829	4.067	2.48307	3.85816	4.6051	1.77257	4.39016	4.45914	3.07291	3.56506	3.16922	4.63249	3.4624	4.82568	4.0348	1.45908	3.31407	4.04258	4.22331	1.80219	4.26967	4.62237	3.55155	3.89764	4.55659	4.45819	2.53093	3.89754	4.83202
hsa_miR_1343_st	3.34799	3.0625	4.0257	4.16834	4.83243	4.57639	3.97895	3.92849	4.67266	3.88323	3.8124	4.29325	4.53366	3.35389	4.80197	3.8498	5.17865	4.0257	4.07261	3.73612	3.65739	3.47636	3.46037	4.12074	5.21455	3.15888	5.16227	3.61169	3.24996	4.02519	4.5897	4.88453	3.2984	3.75334	4.53424
hsa_miR_134_st	9.729	10.8764	9.67104	9.29283	9.18837	9.45033	9.86584	9.93935	8.21536	10.7871	9.64862	10.7832	9.08451	9.20388	9.9297	10.7351	9.72325	9.67342	9.66619	9.26555	10.0975	12.9165	10.0161	9.19599	9.54507	13.1717	9.72457	9.54703	9.11806	10.4899	9.92437	9.22051	12.1423	10.0925	8.82911
hsa_miR_135a_star_st	3.57506	4.4648	2.76123	4.24465	3.79694	4.05885	3.1387	4.2501	4.20658	4.3128	4.73191	5.49092	4.34716	4.47796	4.11086	3.83616	4.1588	3.12957	3.69363	3.47069	3.47471	5.23598	3.29386	3.65453	3.0085	5.15194	3.33882	3.93989	4.21136	4.47378	3.38826	3.37285	5.7495	4.02927	3.45666
hsa_miR_135b_star_st	1.87752	1.8752	1.62947	1.86993	2.17625	1.87971	1.8679	2.27458	1.69378	1.99056	2.26854	2.48357	2.37651	2.228	2.07413	2.0282	1.96089	1.7455	1.75721	1.8136	1.6835	1.82441	2.4851	1.75474	2.08124	2.54455	2.10194	1.78886	1.54801	1.75342	2.07221	1.5841	1.91007	2.0754	2.17093
hsa_miR_136_star_st	1.32842	1.25581	1.88104	1.65718	2.43023	2.57399	1.59304	1.91032	1.34589	1.57508	1.84086	1.19902	2.0364	1.83928	1.64315	1.20991	1.75517	1.70548	2.64711	1.87369	1.44612	1.41629	1.36838	2.17762	1.67982	2.40029	2.12856	1.85716	1.92979	1.55502	2.03064	2.2403	1.24499	1.75099	2.48516
hsa_miR_138_1_star_st	8.24916	7.90671	8.56682	8.61922	8.67457	8.91109	9.20522	8.37618	7.34546	8.68035	8.67658	8.33176	8.7662	7.91479	8.4914	8.53772	8.30603	8.88518	8.46476	8.17275	8.73193	7.38601	8.84386	8.56802	8.8933	5.82737	9.19683	8.43452	8.16839	8.74297	8.79135	8.8298	8.3683	8.28627	8.47307
hsa_miR_138_2_star_st	6.59327	5.26616	7.14341	6.53181	7.70437	8.08115	6.42303	7.29309	6.37098	6.39744	7.72379	5.73815	8.23643	6.93842	7.0678	6.44102	7.13804	7.79041	6.98028	7.60352	7.02236	3.86384	7.20716	7.7337	7.95165	3.75614	8.16729	7.13548	7.26037	6.76403	7.56718	7.93903	5.25651	7.02223	7.63673
hsa_miR_139_3p_st	9.58899	10.123	10.1651	10.1267	9.67983	10.0139	11.0069	9.96883	8.94385	10.439	9.67458	10.1625	9.6268	9.59459	10.2708	10.227	9.89119	10.0359	9.92123	9.85878	9.507	10.8076	9.83687	9.75204	10.1996	11.8609	10.2221	9.57775	9.44634	9.69072	9.7432	9.68087	10.8186	9.96497	9.21995
hsa_miR_139_5p_st	12.0289	11.5609	12.4877	11.9763	12.5175	12.6752	11.8304	12.2181	11.0126	12.1733	12.2275	11.5701	12.4423	12.354	12.2324	12.0962	12.141	12.5431	12.6884	12.1673	12.087	12.6732	12.5344	12.6159	12.6957	12.8609	12.8931	12.2446	12.1306	12.5445	12.5637	12.2999	12.5473	12.3226	12.0247
hsa_miR_140_5p_st	7.34386	3.86065	7.00145	3.60169	7.51608	7.78682	4.00695	7.19532	7.3675	6.18794	7.3165	3.7179	7.44184	7.26112	6.77411	6.41347	7.04955	7.66652	7.19457	7.86825	6.67009	1.91433	6.7611	7.46938	7.23687	1.9322	7.51536	7.57062	7.57761	7.07272	7.52566	7.90046	1.94242	6.8814	7.88922
hsa_miR_141_star_st	1.37909	1.22399	1.30137	1.85972	1.32005	1.32267	2.24229	1.29214	1.3802	1.32267	1.18676	1.30351	1.20328	1.07251	1.32267	1.29586	1.26375	1.32267	1.42502	1.2565	1.62371	1.56617	1.33499	1.05576	1.28976	1.45076	1.22847	1.35336	1.19233	1.19772	1.40495	1.45519	1.45076	1.22246	1.39031
hsa_miR_141_st	1.60723	1.41976	1.46989	1.42705	1.1953	1.47103	1.75321	1.32214	1.16623	1.45914	1.33367	1.36929	1.09962	1.45444	1.80109	1.39296	1.47463	1.38845	1.37587	1.72168	1.35479	1.50497	1.35809	1.5895	0.969151	1.35275	1.14062	1.40014	1.34705	1.3611	1.33169	1.3195	1.1226	1.53845	1.56152
hsa_miR_143_star_st	5.45279	4.9009	4.10829	2.02363	5.08985	5.00738	4.50511	5.9168	2.80045	5.68412	5.07925	5.93295	5.04601	5.65662	4.78291	6.18367	5.47691	4.28498	3.84571	6.14887	5.2672	4.19939	3.97486	4.74769	4.18888	2.31425	5.00193	5.81729	4.63989	5.67278	5.86581	5.68483	3.8476	5.23534	4.21836
hsa_miR_144_star_st	1.27917	1.8738	1.33023	1.26409	1.66034	1.48236	2.3138	1.37092	1.34596	1.31445	1.64074	1.2373	1.4174	1.72344	1.67827	1.3036	1.62761	1.54841	1.12995	1.37224	1.40788	1.5739	1.15213	1.26384	1.32799	1.39309	1.73577	1.6093	1.17307	1.2961	1.33636	1.53697	1.35822	1.20263	1.64946
hsa_miR_145_star_st	2.3638	1.45434	1.3048	2.03899	2.11932	2.03236	1.73901	2.29335	1.65368	2.38673	1.96015	1.96015	1.73771	2.49094	2.16507	1.93359	1.87027	1.51329	1.52069	4.02697	2.09061	1.86427	1.93886	2.87449	1.9086	1.75099	2.28928	2.28937	2.05271	1.78027	1.96015	2.51241	1.48614	1.70883	1.77472
hsa_miR_1469_st	11.5539	13.0313	11.4992	13.7842	12.087	11.7146	12.9202	11.2477	12.3355	12.1534	12.176	13.0622	12.3492	12.1391	12.3049	12.2084	11.8194	11.4485	11.855	10.6532	11.3702	13.4052	11.6149	11.9574	11.1386	13.9012	11.4947	11.9094	12.2698	11.7739	10.8248	11.5514	13.5158	11.3765	11.5333
hsa_miR_146a_star_st	1.28843	1.0634	1.32214	1.53975	1.42309	1.30502	1.06288	1.48913	1.1599	1.03939	1.17194	0.99907	1.44685	1.30219	1.3178	1.22318	1.44511	1.43633	1.36554	1.461	1.29865	2.1299	1.31139	1.57551	1.19596	1.28677	1.22641	1.02168	1.24787	1.33255	1.78195	1.27569	1.38454	1.36163	1.48955
hsa_miR_146a_st	8.52649	8.18819	8.48724	7.66596	8.03105	8.16881	7.5582	8.48161	8.26082	9.08139	8.4723	7.83424	7.86773	8.45607	8.34852	8.93322	8.01744	8.02763	9.05573	8.58868	9.11498	7.58943	8.64454	8.10339	8.60716	5.46991	8.62172	8.3569	8.01463	9.29235	8.60049	8.29927	8.39021	8.7215	8.19108
hsa_miR_146b_3p_st	2.40187	4.31386	4.26958	3.36794	3.64403	4.31922	1.81676	4.59323	3.44267	4.97231	4.16547	3.66258	3.71828	4.31253	3.71828	4.44469	3.90801	3.78756	3.20739	4.15935	3.13959	2.18261	4.31699	3.17094	3.91919	2.83006	4.01912	3.32796	3.15206	3.6221	3.71828	2.93656	2.78571	4.0841	3.72886
hsa_miR_146b_5p_st	7.98038	6.10549	8.89164	7.1108	8.66431	8.94604	7.53606	8.74394	7.83733	8.36881	8.49203	6.74367	8.74845	8.56988	8.33047	8.48276	8.34113	8.60513	9.07938	9.22292	8.95839	5.76721	8.67222	8.85498	9.07003	3.98309	8.96863	8.67629	8.35207	8.59267	8.66204	8.91344	7.23661	8.54904	8.75619
hsa_miR_1471_st	3.6905	4.29599	2.89913	3.5068	3.03971	3.14691	3.65006	3.62345	5.31235	4.09603	3.91179	5.13319	3.75375	4.02234	3.47101	3.90108	3.58191	2.92032	4.31861	3.38765	3.65857	5.90378	2.75446	3.32215	3.1148	3.15799	3.59836	3.39725	3.62345	4.79251	2.59215	3.24552	4.16784	3.90565	2.92259
hsa_miR_147b_st	2.34627	2.18276	1.66589	1.37176	2.04006	1.8753	2.70842	1.60619	1.74781	2.16438	1.76481	2.2978	1.6181	2.24402	1.70442	1.5234	1.88704	1.81296	1.65166	1.70369	1.61918	1.74555	1.74555	1.43476	1.44452	1.42678	1.41736	1.79768	1.81298	1.77887	1.73547	1.46078	1.60339	1.74555	1.71289
hsa_miR_148a_star_st	1.78255	1.42178	1.67128	1.26635	1.56194	1.61721	1.47901	1.77784	1.33748	1.45138	1.59807	1.73185	1.68402	1.33986	1.95408	2.00999	1.70266	1.51228	1.71717	1.84775	2.10488	3.08495	1.70195	1.70274	1.72892	1.85163	1.73545	1.52933	1.40793	1.67128	1.40394	1.51946	1.65788	1.67128	1.53596
hsa_miR_148a_st	3.62768	1.61229	3.73252	1.92082	4.14721	5.20807	1.86571	5.4917	2.95519	4.47191	4.21444	1.23617	2.90392	5.80574	3.87971	3.56303	3.2157	3.59001	3.56021	6.34204	3.26397	1.56617	3.96229	4.9163	4.4303	1.33663	4.0832	3.98828	4.10274	3.95058	5.22087	5.1039	1.15701	4.33214	4.73945
hsa_miR_148b_star_st	1.5042	1.59034	1.33354	1.75222	1.16465	1.47539	1.69891	1.65606	1.47372	1.30302	1.36901	1.32776	1.86274	1.57065	1.35024	1.43842	1.44437	1.39419	1.3937	1.36451	1.57065	1.74555	1.48931	1.47539	1.72993	1.55877	1.20543	1.44486	2.17005	1.51799	1.40495	1.30616	1.67593	1.58357	1.53175
hsa_miR_148b_st	7.52881	6.70776	7.85997	3.61036	7.02057	7.34112	2.25103	7.75737	7.95231	7.60323	7.57633	5.73646	7.3426	7.97079	7.55147	7.1109	7.33281	7.19232	7.29416	7.66574	6.94576	3.29668	7.80014	7.38279	7.66118	1.21799	7.4159	7.32136	7.38336	7.36444	7.53269	7.0372	5.36576	7.95978	8.00852
hsa_miR_150_star_st	7.64958	9.15926	7.81483	10.2236	8.54688	7.94917	8.9409	7.96443	8.39611	8.15178	8.17911	9.19081	8.94095	8.20989	8.99966	8.06988	8.49964	7.88619	8.10299	7.37038	7.71683	9.72857	8.33699	7.94733	7.50779	11.1141	8.09291	8.42235	8.51858	7.9065	7.85772	8.03247	9.69036	7.69635	7.82082
hsa_miR_150_st	8.32634	7.03843	8.18495	8.0205	8.48045	8.53272	7.68179	8.81082	7.49496	8.15983	8.24873	7.43258	8.28797	8.26122	7.86666	8.7526	7.64439	8.12902	8.11394	8.76313	8.83796	6.87107	8.76498	8.55474	8.67966	8.11118	8.38207	8.37407	8.27202	8.57441	8.47939	8.67501	8.20298	8.35015	8.32634
hsa_miR_1537_st	1.21926	1.3304	1.54737	1.50105	1.4548	1.3102	1.69891	1.48183	1.26883	1.40522	1.38425	1.27219	1.59111	1.40788	1.43193	1.79059	1.55813	1.47501	1.63459	1.28648	1.61744	1.53351	1.4968	1.22385	1.4055	1.11072	1.59323	1.54036	1.40788	1.24809	1.7432	1.40479	1.32311	1.38691	1.2973
hsa_miR_153_st	4.09312	1.4691	5.83599	1.63629	7.34002	7.78941	1.92357	6.09357	2.86156	2.50955	5.75891	1.33405	6.98432	6.3496	5.71966	1.65824	6.07239	6.72577	5.68226	7.00847	3.47471	2.65884	4.92275	7.65385	6.89652	2.81795	7.49387	6.54875	6.09182	4.81858	6.47478	7.55939	1.47076	4.79608	7.5069
hsa_miR_154_star_st	3.26913	1.9091	4.35664	1.80354	5.47074	6.2689	2.34012	5.12958	2.50166	2.22804	4.83778	1.37058	6.07735	5.33835	4.26419	2.97374	4.78188	5.4294	4.03136	5.33446	3.68289	2.233	3.66528	5.98338	5.08572	1.38598	5.82712	4.95925	5.26175	3.24961	6.13799	5.77943	1.67159	4.04215	6.61577
hsa_miR_154_st	7.89479	7.2701	8.31002	6.21047	8.22116	7.94858	5.5726	7.73303	6.60958	8.55678	8.12185	7.05087	7.88555	7.63675	8.1956	8.37696	7.50951	7.69175	8.03868	7.40676	8.84738	5.76602	8.25216	7.95929	7.88731	3.63628	8.04984	7.95538	7.78979	8.32827	8.40026	7.87564	7.48768	7.79408	7.95882
hsa_miR_155_star_st	1.38562	1.45334	1.51794	1.29638	1.57774	1.51966	2.14468	1.53082	1.29138	1.54056	1.02869	1.81278	1.58338	1.37142	1.48092	1.6562	1.27615	1.63038	1.39675	1.49518	1.38899	1.39344	1.85946	1.27472	1.63399	1.52376	1.94947	1.45272	1.35204	1.28783	1.60824	1.45378	1.8066	1.13262	1.55406
hsa_miR_15a_star_st	1.65233	2.78493	2.15349	2.00203	2.04006	2.10723	2.13743	2.69452	2.22951	1.91447	2.07605	3.69633	2.33954	2.4735	2.80849	2.25189	1.89819	2.74222	2.41714	2.57183	2.02449	3.68314	2.22284	1.92357	1.43779	2.71121	2.24236	2.28726	2.19922	3.43546	2.19707	2.21735	3.44535	3.51782	1.96306
hsa_miR_15a_st	10.3361	9.80679	9.96984	7.45715	9.13137	9.42144	7.3171	9.76327	10.5899	10.1049	9.6101	9.8454	9.12069	9.99641	9.48044	9.608	9.62527	9.42271	9.36673	9.74922	9.8003	4.66951	9.52361	9.05512	9.29403	5.49704	8.96716	9.59566	9.72985	9.96711	9.75263	9.15696	8.45754	10.1416	9.94318
hsa_miR_15b_star_st	1.16592	1.19699	1.70593	1.61922	1.17769	1.38899	1.85133	1.69421	1.65095	1.31815	1.65408	1.67606	1.37152	1.41868	1.57092	1.21175	1.48325	1.34177	1.3937	1.18808	1.48653	3.34999	1.48653	1.35106	1.5849	1.47467	1.47829	1.3656	1.58616	2.38939	1.48653	1.48653	1.99114	1.72377	1.15246
hsa_miR_15b_st	8.48841	5.99043	8.09984	6.07093	8.44809	8.78213	5.59993	8.5901	9.68225	6.84622	8.3239	5.92418	8.57346	8.83746	7.73328	7.66389	8.14319	8.45161	8.05071	9.41623	7.75678	1.62615	8.74151	8.9663	9.12246	2.37517	9.21391	8.77008	8.70087	8.40816	8.81396	9.05377	4.77058	8.75154	9.20879
hsa_miR_16_1_star_st	2.34701	3.00265	2.12781	2.1167	1.79401	2.28514	1.59136	3.14408	2.45119	2.26896	2.92194	4.04075	2.93964	2.62784	2.26832	2.72087	1.91789	1.78977	2.2396	2.11361	2.58929	4.68173	2.08114	2.16727	1.87293	2.96732	1.66836	1.92165	1.99292	3.3491	2.35694	2.02264	4.05585	3.11185	1.62017
hsa_miR_16_2_star_st	2.04838	2.35525	1.99618	2.05874	2.15231	2.62342	3.17955	2.80621	2.43052	2.37575	1.65757	4.18022	2.24823	2.2377	2.2377	2.47519	2.57334	1.64953	2.9056	1.95567	1.88584	3.8192	2.50453	1.82569	2.10873	2.10249	2.78903	1.75547	1.90017	2.66931	1.94787	2.00398	1.92831	2.68976	1.9271
hsa_miR_16_st	12.5616	10.2225	12.3598	11.3017	12.4886	12.7843	11.7175	12.6125	13.0523	11.1049	12.6085	10.3423	12.8028	12.8229	12.0084	11.3485	12.5345	12.6095	12.2688	12.8077	12.2964	7.08854	12.0898	12.5319	12.5975	6.79951	12.4432	12.5685	12.9997	12.2607	12.5532	12.9074	9.15674	12.4122	13.1331
hsa_miR_17_star_st	8.06391	8.16641	6.7117	5.45637	5.86474	6.45487	2.90378	6.81237	7.9173	7.31123	6.82042	7.91252	5.59619	6.64582	7.16614	7.48999	6.92879	6.15614	6.04132	6.81379	7.49176	5.98652	6.87059	5.55405	5.83068	5.06996	5.92155	6.58565	7.03318	7.38443	6.29216	5.92864	7.16466	7.44341	6.45487
hsa_miR_181a_2_star_st	7.50084	6.58043	7.09818	5.18532	6.84829	7.07802	5.06874	6.98841	6.80522	6.24122	6.98291	5.97954	7.25969	6.43601	6.34294	6.67182	7.10888	7.08706	6.55576	7.12204	7.48669	5.10036	7.12958	6.69669	7.26298	2.45415	7.27501	7.23123	7.57682	6.59229	7.14977	6.9583	5.70995	7.07251	7.92368
hsa_miR_181a_star_st	8.38598	9.02536	8.07284	6.44925	7.41459	7.69974	5.09426	7.40697	8.21506	8.38946	7.61339	8.37706	7.60088	7.18339	7.70027	7.57755	7.80025	7.83015	7.09158	7.11438	8.02794	2.32405	7.4959	6.80465	7.55564	3.39115	7.35185	7.29051	7.78482	7.57106	7.61663	7.11961	7.96973	7.81971	8.32926
hsa_miR_181c_star_st	7.94166	8.7815	8.03608	7.71311	7.71541	8.11892	7.65457	8.373	6.94745	8.81655	8.15907	8.71391	7.54179	7.59816	8.34116	8.32785	8.24609	8.04109	7.80905	7.43912	8.48075	8.98748	7.96786	7.42341	7.57492	8.94296	7.842	7.7508	7.78208	8.6299	8.03858	7.55062	9.47977	8.25543	7.61696
hsa_miR_181c_st	8.73216	8.33776	9.55842	7.99898	8.58204	8.29054	7.66768	9.47378	9.86357	9.65484	9.18393	10.0873	8.82903	9.5994	8.58795	8.85426	9.64345	9.15491	8.51411	8.54284	9.2189	5.77447	10.1913	8.52201	8.51134	8.57232	9.17629	9.39875	9.48101	9.55584	8.57445	8.19346	9.44878	9.84089	9.88146
hsa_miR_183_star_st	1.34777	1.77529	1.23343	2.06522	1.87009	1.33713	2.32872	1.56641	1.52817	1.7031	1.5743	1.64315	1.28282	1.46731	1.81008	1.73237	1.37668	1.1778	1.31793	1.40021	1.4228	1.31767	1.54507	1.49595	1.52817	2.25564	1.52817	1.52817	1.47611	1.26375	1.54341	1.27392	2.08529	1.42973	1.29969
hsa_miR_183_st	1.88387	1.33445	1.51485	1.49283	1.65548	2.23755	1.37668	2.6856	1.86416	2.09925	2.02382	1.58852	1.49679	2.56944	1.55075	1.81338	1.48558	1.796	1.61806	2.77837	1.89364	1.74555	1.70913	2.51616	1.796	1.55877	1.58177	3.0706	1.86867	1.76586	2.60518	1.74115	1.5864	1.61253	1.71138
hsa_miR_184_st	5.18398	4.74593	6.27029	5.71252	6.17124	6.25156	5.8084	6.55971	5.53278	6.35366	6.79256	6.01421	5.56177	6.05261	6.14768	6.80106	5.92936	6.0928	5.486	6.07727	6.64999	7.20085	6.12783	5.93901	6.17085	6.03175	5.9581	5.56141	5.48134	6.11836	6.15578	5.77882	6.1602	5.89161	6.07182
hsa_miR_185_star_st	5.90449	6.8394	5.71797	7.10061	4.78938	5.39353	3.80655	5.25368	6.46203	5.92852	5.05687	6.18447	5.33438	5.43227	5.88605	5.93555	5.67807	5.75073	6.09687	5.30459	6.06106	7.9659	5.99281	5.43543	5.08467	6.98342	4.96699	6.01809	5.48958	6.30423	5.49755	5.62439	6.25159	6.13193	4.61247
hsa_miR_185_st	12.3469	13.2196	12.3663	12.0399	11.9989	11.9941	12.0105	12.3552	12.3703	13.018	12.4644	13.1368	11.676	12.0949	12.2528	12.9414	12.2409	12.1016	12.4422	11.939	12.7501	13.5588	12.4572	11.7083	11.8909	14.0971	12.0513	12.1753	12.121	12.7097	12.148	11.7803	13.5166	12.5124	11.9931
hsa_miR_186_star_st	1.63459	1.76071	1.54724	1.81206	1.48473	1.71095	2.83116	1.8454	1.40145	1.53472	1.24846	1.72488	1.73391	1.24075	1.72339	1.66171	1.42049	1.94029	1.37366	1.58259	1.54724	1.93965	1.91348	1.37496	1.34562	2.34435	1.71217	1.34103	1.26059	1.29654	1.40495	1.53384	1.81102	1.61598	1.52303
hsa_miR_186_st	2.12243	2.10765	2.12295	2.29601	1.81478	1.93121	2.23211	1.70412	2.44301	3.17387	3.09272	1.89165	1.71176	3.00307	1.85079	2.97374	1.8807	2.2247	1.9266	2.6481	3.03832	1.62109	2.87809	2.46541	2.79081	2.32202	1.50584	1.86351	2.82682	2.148	2.35717	2.32002	1.67442	1.97388	3.13025
hsa_miR_187_star_st	2.86802	2.03914	2.40915	4.02956	3.11832	3.80035	3.46965	3.26973	2.76396	3.45543	3.35295	2.69334	3.50186	3.62761	3.01693	2.88476	3.01495	2.90446	3.24941	3.36642	3.31098	3.01155	3.02467	3.45266	2.89591	2.88161	3.47671	3.37002	3.40391	3.3644	2.82942	3.36683	2.77546	2.4147	3.27534
hsa_miR_187_st	6.93503	7.53063	7.74659	6.15382	7.44636	7.86442	7.02249	7.79161	5.32409	8.34684	7.6273	7.60008	7.35094	7.39517	8.20657	8.2607	7.69601	7.79196	7.36803	7.49031	7.79822	8.23278	7.70757	7.13936	7.21559	8.24024	7.96916	7.51021	7.17822	8.2823	7.9201	7.11626	8.27923	7.61253	6.94986
hsa_miR_18b_star_st	1.47435	1.24075	1.64084	1.9815	1.31005	1.71191	1.52817	1.24434	1.21332	1.27732	1.77701	2.04314	1.52301	1.41502	1.52263	1.54519	1.43267	1.54568	1.48104	1.56276	1.8233	1.27086	1.59417	1.60797	1.95004	1.62852	1.68323	1.39224	1.54733	1.6045	1.76836	1.53384	1.6908	1.53466	1.38806
hsa_miR_1909_st	9.0773	9.98709	8.70384	11.4715	9.58663	8.74108	10.3741	8.24889	9.58703	9.09702	9.03711	9.81917	9.39652	8.98473	9.65793	9.22554	8.8364	8.40402	8.64627	8.10058	8.37866	10.9207	8.64046	9.35882	8.4822	11.9982	8.49292	9.58129	9.36781	8.65867	8.1648	9.04647	10.4833	8.01583	8.71113
hsa_miR_190_st	1.37145	1.23674	1.45095	1.25235	1.35064	1.29586	1.69891	1.29586	1.21284	1.20482	1.44291	1.26818	1.20762	1.209	1.79892	1.29185	1.27884	1.41787	1.7138	1.57156	1.44472	1.64771	1.24295	1.2247	1.51266	1.77329	1.54909	1.2903	1.27362	1.28742	1.07948	1.16958	1.23658	1.48014	1.16017
hsa_miR_191_star_st	6.06715	6.16077	5.38066	6.4798	5.89042	5.15318	6.22827	5.87731	6.24899	6.4328	5.91524	6.32937	6.00107	5.50197	6.11682	6.32546	5.82001	4.41627	5.68288	5.52942	5.4244	5.90982	5.31404	5.94685	4.9646	6.49894	4.92302	5.74815	5.74813	5.65067	4.78324	5.63873	6.45273	5.41316	5.13684
hsa_miR_1912_st	5.79027	3.53688	4.4338	2.76612	5.03632	5.25543	4.30204	5.45156	2.12147	5.36331	4.94626	4.61413	5.04853	5.32237	5.22913	4.99643	4.64122	5.13171	4.50719	5.2932	5.23698	5.16987	5.24414	5.37055	4.95023	4.2498	5.48666	4.84187	4.83286	5.9133	5.2278	4.5413	5.32119	5.37346	4.8278
hsa_miR_1913_st	2.24043	2.58273	2.1114	1.8968	1.89857	2.11747	2.92185	2.90181	2.57921	2.84758	2.75182	3.19335	2.68244	3.08782	1.87416	2.08633	2.77039	2.78262	2.58913	1.94497	2.11546	2.03474	2.38095	2.53653	2.35842	3.81578	2.69989	2.64293	3.06384	3.06436	1.29605	2.00496	4.12435	2.31823	1.85984
hsa_miR_1914_star_st	3.34799	3.73422	3.75442	5.79518	3.60422	2.66471	5.28476	2.08679	3.59672	3.7135	3.75656	4.00944	4.47672	3.93597	4.15005	3.80103	3.53599	2.4687	3.62977	2.41741	4.62856	4.99056	3.38902	4.14623	3.22025	2.84498	2.36942	3.7135	3.9361	3.96874	2.59932	3.19683	4.62859	2.37335	3.95212
hsa_miR_1914_st	2.01943	1.92854	1.45743	1.73719	1.43611	2.02639	1.04052	1.33503	1.65523	1.69421	2.11952	1.79855	1.47539	1.65563	1.47441	2.15999	1.96015	1.93048	1.63095	1.75772	1.76071	1.75845	2.16998	1.82331	1.62339	2.60718	1.91611	1.61876	1.76124	1.76071	1.70109	1.61982	1.78184	1.8803	2.03741
hsa_miR_1915_star_st	3.45878	3.80268	3.09515	3.66454	2.37428	2.62651	3.12957	3.82474	4.00138	3.90096	2.66323	4.59944	2.24566	3.23395	3.01959	3.64771	2.143	2.34673	3.35983	3.2024	3.64062	4.96894	2.58868	3.25593	1.80623	1.84473	2.19254	3.77986	3.39105	3.96141	2.486	2.75877	3.13532	3.65226	2.44675
hsa_miR_192_star_st	1.54106	1.69742	1.63027	1.62863	1.49722	1.52731	1.58076	1.70443	1.60922	1.29686	1.37749	1.22714	1.39229	2.25926	1.87179	1.8627	1.5176	1.94633	1.33947	1.50543	1.88426	2.29026	1.47791	1.53929	1.57738	1.80114	1.32414	1.40014	1.46879	1.60491	1.58375	1.84941	1.23658	1.3907	2.05118
hsa_miR_193a_3p_st	4.07794	3.1365	2.70776	4.50898	2.12544	3.76021	1.92357	4.00544	3.50596	3.06896	3.13176	4.52655	1.98045	4.58969	2.17861	3.79437	2.55691	2.04525	2.6387	4.39972	4.3614	2.06013	3.76421	2.52661	2.93271	3.78875	3.44977	4.1968	3.2036	4.20322	3.95105	3.06404	3.01028	3.5389	3.63802
hsa_miR_193a_5p_st	8.96328	9.64448	8.52231	8.57578	8.01065	8.22312	8.04352	8.62187	9.55322	9.32759	8.70237	9.94001	8.30755	8.60523	8.60523	9.38921	8.56934	8.55972	8.6729	8.80357	7.70046	8.48594	8.55871	8.39236	8.35405	11.9204	8.61962	8.28335	8.55591	8.58104	8.17835	8.6274	9.62721	8.86883	8.10042
hsa_miR_193b_star_st	6.67595	8.38371	6.94876	7.33833	6.53516	6.51258	6.76604	6.89143	7.06431	7.36408	7.02648	8.06824	6.46253	6.38942	6.90108	7.982	6.76008	6.86483	6.12155	6.70691	6.64107	8.93776	7.07938	6.13107	6.83465	10.8523	6.83465	6.25047	6.462	6.71197	6.49274	6.50415	8.68396	7.17869	6.59485
hsa_miR_193b_st	9.56303	9.29352	9.60061	9.82685	9.15531	8.94124	9.82382	9.16454	10.189	8.78844	8.98709	9.25011	8.92025	8.94467	9.08898	8.71956	9.35575	9.46701	8.85485	9.31263	9.42571	8.34183	9.38122	8.80452	9.68352	7.73985	9.28604	9.41118	9.15646	9.02004	9.30006	9.35244	8.45986	9.61009	9.72103
hsa_miR_194_star_st	2.97105	3.8894	3.28949	4.08235	2.44765	3.11459	2.63011	2.92527	4.31581	3.7674	2.88158	4.59257	3.43302	2.95475	3.54346	3.79486	2.62262	3.21644	3.86954	2.41417	4.40777	6.80303	3.06221	3.30727	2.8343	3.53699	2.86818	3.46067	3.51604	3.84332	3.13529	3.54649	4.75402	3.7559	2.43231
hsa_miR_194_st	7.89529	5.88287	7.67969	5.82857	8.04267	8.15796	6.33579	8.24283	8.16657	7.30115	8.06933	6.35429	8.11442	8.20091	7.81311	7.4183	7.93138	8.28094	7.90956	8.70302	7.69974	4.6331	7.54476	7.97705	7.99038	3.75504	8.13802	7.86201	8.01718	8.0988	7.9406	8.26218	6.34243	8.12789	8.53282
hsa_miR_195_star_st	4.9591	5.96758	3.83876	4.32519	4.82898	5.28613	3.55867	5.64954	5.30844	5.21622	4.21098	5.85419	4.93463	5.01501	5.13957	5.15677	4.34354	5.45264	5.91884	5.33957	5.23396	8.68203	5.04289	5.15652	4.68085	4.98204	5.08357	5.58174	5.04166	5.91259	4.53016	5.57091	5.72103	5.38915	3.61068
hsa_miR_196a_star_st	1.13933	1.64727	1.67621	1.48575	1.44707	1.29988	1.83896	1.48533	1.41103	1.48533	1.89606	1.47387	1.92884	1.40298	1.5131	1.59638	1.61099	1.48533	1.71759	1.46267	1.29478	1.26339	1.60284	1.65692	1.46233	2.63534	1.39004	1.46475	1.73357	1.43603	1.46902	1.23375	1.64773	1.48415	1.3988
hsa_miR_196a_st	1.30305	1.41657	1.17699	1.57848	1.35465	1.56042	1.87186	1.43363	1.53241	1.39749	1.00494	1.23427	1.42368	1.57254	1.35024	1.33875	1.41574	1.40402	1.53945	1.74207	1.56568	2.24011	1.55113	1.48758	1.45161	1.86367	1.75757	1.51298	1.59112	1.48935	1.35325	1.59966	1.40234	1.40556	1.24918
hsa_miR_196b_star_st	2.04909	1.41657	1.24928	1.34355	1.49671	1.29988	1.69574	2.14914	1.38712	1.55559	1.55559	2.51631	1.47451	1.96587	1.4275	1.70574	1.45514	1.30439	1.50547	1.30781	1.4733	1.72689	1.99199	1.29082	2.00542	1.71211	1.66519	1.47635	1.48003	1.55559	1.55361	1.23968	1.43	2.04041	1.87886
hsa_miR_196b_st	1.60345	2.00759	1.80915	1.86993	1.25465	1.30604	1.38472	1.6293	1.67638	1.85455	1.44653	1.77908	1.51549	1.72709	1.41281	1.75802	2.3763	1.24418	1.82008	1.33204	2.09286	3.1205	1.62188	1.82534	1.57803	1.41504	1.63589	2.09751	1.94129	1.6458	1.6678	1.20302	1.99936	1.6458	1.4842
hsa_miR_1972_st	6.66221	6.6731	6.47268	8.83646	7.18644	6.72467	7.60766	6.48375	7.25656	6.27904	7.21851	7.06431	6.36284	6.41637	6.78027	7.0155	6.51722	6.06114	8.03459	5.94515	7.28174	9.33265	6.14447	7.15086	6.03319	6.75929	6.27741	6.64627	6.92813	7.84089	5.41875	6.76222	7.59921	6.45771	6.41907
hsa_miR_197_st	8.90929	7.4579	9.37755	9.40091	9.6512	9.49253	10.5597	8.51276	9.57291	7.94967	8.86151	6.96756	9.75366	8.66387	9.15262	8.71772	8.91638	9.69837	8.6879	9.41527	8.42763	3.94748	9.10605	9.6014	10.0177	5.171	9.60691	9.3876	8.90887	8.5236	9.36692	9.64765	6.56692	9.08668	9.51708
hsa_miR_198_st	2.88972	2.41362	2.05433	4.1944	3.56228	3.44125	2.86435	2.90747	2.37603	3.10725	2.48884	3.17638	3.47433	3.54311	4.09859	1.87308	2.24233	1.83315	1.66339	2.2999	2.03562	2.75955	3.74594	3.64192	2.10231	2.65593	2.62036	3.85216	3.56153	2.45423	1.55148	2.86344	4.54712	2.31545	3.62678
hsa_miR_199a_3p_st	6.96545	3.03316	5.58153	2.67682	7.27643	7.87272	3.02931	7.96615	5.2348	6.34045	6.07934	3.6194	6.86331	8.25637	6.15344	6.97812	7.23396	6.88139	6.37234	9.22096	6.92843	2.65407	6.52421	7.7485	8.22442	1.56759	7.99096	7.24309	7.00167	6.58321	7.8303	8.33447	2.3556	6.90771	6.83367
hsa_miR_199b_3p_st	6.74054	2.37455	5.60533	2.95858	7.30248	7.64024	3.58351	7.86433	5.39362	6.58115	5.99903	4.19074	6.97812	8.15315	6.05685	6.85641	6.79218	6.87643	5.85212	9.31657	6.73201	2.08942	6.24208	7.70137	8.13829	1.99003	7.7741	7.37997	6.98423	6.499	7.8647	8.30542	3.05829	6.82709	6.88516
hsa_miR_19a_star_st	1.37495	1.25358	1.32214	1.35371	1.19555	1.2149	1.22136	1.18292	1.53241	1.31139	1.17413	1.56328	1.50257	1.19519	1.19555	1.19555	1.10705	1.08254	1.29466	1.04732	1.20704	1.90061	1.50509	1.24787	1.48354	1.49795	1.27482	1.09652	1.24995	1.26375	1.26177	1.26066	1.33392	1.22981	1.23385
hsa_miR_19b_2_star_st	1.3907	1.41657	1.79635	1.7775	1.32878	1.47573	1.65532	1.23384	1.53241	1.48101	1.23658	1.41714	1.24838	1.31545	1.18385	1.5705	1.23788	1.1748	1.23739	1.24766	1.47647	1.71968	1.24418	1.11818	1.29381	1.53407	1.37085	1.48281	1.41722	1.41986	1.3574	1.20771	1.62903	1.18664	1.18884
hsa_miR_1_st	1.54805	1.32148	1.80391	2.1339	2.41252	2.01835	1.76143	1.90221	1.26305	1.35687	1.80586	1.87077	1.66605	1.49091	1.7468	2.01751	2.19956	1.76143	1.50183	2.0901	1.47756	1.29891	1.47621	2.47507	2.141	2.75705	1.76143	1.80744	1.62688	1.71108	1.84818	2.07623	1.48471	2.02619	1.84443
hsa_miR_200a_star_st	1.62709	1.36433	1.76143	2.04826	1.86605	1.92242	2.25542	1.86993	1.9965	1.57508	1.66324	1.95555	1.36849	1.9383	1.84768	1.96497	1.55233	2.06935	2.01569	2.25908	1.59351	3.36408	1.8884	1.85394	1.98472	1.39309	2.01021	2.09744	2.36472	1.8684	1.52559	2.07667	2.53614	1.86049	1.73132
hsa_miR_200a_st	3.79968	1.38538	2.48608	1.82772	1.83939	1.71205	1.66981	1.97654	2.21177	2.05748	2.45733	1.79497	1.87652	2.43974	1.95285	1.42533	2.11137	2.2649	1.94031	3.26229	1.82799	1.64403	2.2198	1.82225	1.82726	2.24063	1.86168	2.04086	2.69847	2.60414	2.06908	2.11167	1.33453	3.45722	3.44034
hsa_miR_200b_star_st	2.13953	1.86927	2.09	1.77629	2.00058	2.0135	1.92357	1.42032	2.19274	2.44602	2.29802	2.36976	1.92357	1.93863	1.27083	1.80953	2.18998	1.43993	1.88739	2.26778	2.20791	1.40788	1.61731	1.92357	2.41792	1.33597	2.02576	1.59815	1.44546	2.38689	2.34764	1.90006	1.917	2.138	2.10647
hsa_miR_200b_st	4.27998	3.16111	3.54633	3.57072	4.01961	3.69683	3.25301	4.16784	4.04398	3.18239	4.1582	3.1756	3.2414	4.42302	3.18496	3.28008	3.28858	3.28536	3.65496	4.45532	3.45671	2.89561	3.81454	3.68947	3.9281	2.57489	3.7928	3.13381	3.61323	3.94423	4.03975	3.32918	3.61933	4.03521	4.28376
hsa_miR_200c_star_st	1.94815	2.14289	1.66643	3.01858	2.26557	1.91921	1.79828	2.56308	2.99805	2.19117	2.18163	2.24821	2.09439	2.68598	2.04721	2.81885	1.96015	1.78089	2.23706	2.61988	2.41378	3.73938	1.87104	1.92931	1.76	2.13812	2.17062	2.74791	2.12782	3.14495	2.00978	2.25499	3.22266	2.49224	2.02742
hsa_miR_202_star_st	1.34777	1.3275	1.49419	2.0328	1.4519	1.66565	2.39069	1.32214	1.34231	1.78839	1.37449	2.77877	1.71884	1.43074	1.54106	1.28593	1.8862	1.57895	1.90998	1.27547	1.46271	1.93553	1.7432	1.29043	1.66029	1.55877	1.67319	1.56148	1.15072	1.73153	1.46729	1.66705	1.43483	1.39496	1.64792
hsa_miR_203_st	4.61405	4.12889	6.43407	4.66481	6.34654	6.84697	1.92357	7.04247	6.30325	6.31514	6.91963	3.71683	6.75458	6.84957	6.8924	6.69715	6.63635	7.31089	6.74342	7.65255	7.47841	1.48629	7.12097	7.47804	7.34505	2.77481	6.85408	6.01789	6.62725	6.34378	6.88954	6.66246	3.72083	6.69722	6.93898
hsa_miR_204_st	6.92922	3.21222	6.53639	4.13286	6.2965	5.69288	4.51927	6.30097	5.86051	5.2926	6.0224	4.27375	5.61604	6.39139	5.38335	5.64732	4.52029	6.21214	5.26127	7.15147	6.40247	1.6971	5.58653	7.0186	6.79829	2.03662	6.27989	6.02733	6.02332	5.2882	6.71079	6.42715	2.90148	5.75521	6.40312
hsa_miR_205_st	1.4133	1.50729	2.47895	1.59855	1.48585	2.29642	1.11597	1.58593	1.08813	1.74878	1.87962	1.32901	1.71371	1.94604	1.33364	1.68472	1.94354	1.90587	1.45052	2.49253	1.55631	1.56617	2.18503	2.12749	1.39016	1.1444	1.63399	1.69084	2.28134	2.2374	1.46177	1.93934	1.38358	1.796	2.2266
hsa_miR_206_st	4.08803	6.05005	3.56527	2.87421	3.57991	4.7433	2.97789	6.06476	5.23453	4.66229	4.69704	6.83527	3.98011	4.9821	5.18742	4.91206	4.80952	3.73853	4.7433	4.43875	4.5141	7.91513	4.95509	3.99255	3.03772	6.37058	4.26188	4.6538	4.95717	5.69873	4.34819	4.15675	6.57215	5.94651	2.59932
hsa_miR_208a_st	1.3065	1.44395	1.51447	1.52196	1.50385	1.7509	1.51434	1.54725	1.20153	1.14874	1.71882	1.51323	1.47539	1.64635	1.61888	1.69838	1.70761	1.54339	1.82126	1.47539	1.08103	1.75695	1.3718	1.64389	1.48842	1.44643	1.28622	1.41155	1.32619	1.5139	1.47539	1.23968	1.19059	1.44638	1.39992
hsa_miR_208b_st	2.10452	1.50892	1.91318	1.67083	1.29221	1.36995	2.12324	1.66291	1.29088	1.49091	1.7376	2.23245	1.58338	1.6108	1.4426	1.5985	1.45468	1.65166	1.39583	1.4662	1.4786	1.94523	1.77108	1.78711	1.39416	2.47903	1.67513	1.47037	1.44962	1.7496	1.5985	1.32311	2.87846	1.67229	1.62051
hsa_miR_20a_star_st	1.23531	1.22006	1.47684	1.37387	1.64318	1.56233	1.21626	1.21954	1.44528	1.3125	1.08295	1.3502	1.2335	1.40014	1.25636	1.19619	1.35218	1.84373	1.59356	1.4676	1.48351	1.48588	1.37531	1.40852	1.06094	1.63677	1.73167	1.49539	1.68042	1.16752	1.23459	1.32127	1.32422	1.39702	1.56233
hsa_miR_20b_star_st	2.06172	2.34453	2.45854	1.91015	2.76462	3.20803	1.88618	3.09741	1.81828	2.39555	2.77938	2.46914	2.69807	2.98562	2.69035	2.45511	2.11099	2.91146	2.17525	2.83606	2.10724	2.67553	2.31587	2.1706	2.59542	2.13626	2.98625	2.59542	2.86297	2.71964	2.92053	2.63198	1.47682	3.37705	2.44865
hsa_miR_210_st	8.75858	10.5694	9.02433	8.80583	8.61757	8.57145	8.97444	9.35985	8.70617	9.61372	8.7772	10.1612	8.62077	8.66664	9.05817	10.3035	8.93851	8.70978	8.85802	8.59367	9.42862	12.0202	8.85914	7.98185	8.41834	10.8935	8.57681	8.58506	8.3749	9.57619	8.78042	8.37708	10.5981	8.98878	8.65083
hsa_miR_2110_st	7.09381	7.87511	7.56813	8.06864	7.6463	7.2802	8.90742	7.33374	7.08869	8.41868	7.6197	7.88396	7.18528	7.17559	7.74199	8.03611	7.46277	7.7274	7.35108	7.3734	7.6197	9.32875	7.74251	7.49562	7.56408	10.6228	7.91714	7.58138	7.26815	7.83916	7.89107	7.64976	8.25481	7.16468	7.18779
hsa_miR_2114_st	1.25678	1.76776	1.09081	1.95459	1.36171	1.29221	1.10846	1.4171	1.38714	1.23658	1.24363	1.45233	1.37152	1.40014	1.3573	1.26959	1.67167	1.68666	1.03175	1.36144	1.47647	2.24011	1.36702	1.10541	1.9033	1.57216	1.40014	1.70281	1.38634	1.40014	1.31776	1.0546	1.83443	1.62055	1.14356
hsa_miR_2115_star_st	1.80215	1.70867	1.9967	2.79618	2.11285	2.11747	1.5165	2.19264	1.52569	2.62133	2.8893	2.48711	1.95125	2.4735	2.1738	1.90119	1.96042	1.66994	1.71678	2.85692	2.34941	1.71635	1.95116	1.78121	1.9502	2.01148	2.12014	2.69456	1.94602	2.19904	2.09496	1.95604	2.1112	2.69764	2.09194
hsa_miR_2115_st	1.68214	2.12371	1.54072	1.80795	1.65956	1.64946	1.24573	1.24374	1.46746	1.58878	1.38621	1.38691	1.3879	1.52186	1.90705	1.63051	1.47463	1.44556	1.31103	1.32356	2.04693	1.40409	1.85946	1.43203	1.35318	2.06285	1.87017	1.32175	1.34257	1.08801	1.42775	1.53005	2.00752	1.48037	1.59087
hsa_miR_211_st	1.78371	1.66419	2.08862	1.57848	1.78384	1.74337	1.83957	2.12165	1.98263	1.82093	1.78205	1.89165	1.62976	2.21604	1.34843	1.92713	1.48704	1.0606	1.75337	2.92801	1.81247	2.4634	2.46353	2.15415	2.2127	1.89165	1.89165	1.46404	1.67027	2.39467	1.40495	2.75146	2.69388	2.33726	2.48516
hsa_miR_214_star_st	1.92731	1.69948	1.4988	1.62977	2.00012	1.56536	1.84383	2.84695	1.43051	2.44922	1.41349	1.73887	1.48775	2.64504	1.37506	2.65747	1.63473	1.77135	1.61806	2.72609	1.93688	1.56617	1.77135	1.48573	1.95626	1.50932	2.53471	1.96113	1.50191	1.90279	1.88039	2.31133	1.68805	2.34199	1.49463
hsa_miR_214_st	7.14971	6.74193	6.2741	7.80641	6.83433	7.07196	7.32853	8.18015	5.37786	7.85818	6.5786	7.7226	6.57121	7.80431	6.74447	8.01542	7.75468	6.88508	5.84255	8.32302	7.28409	7.24933	7.18975	7.0103	7.48683	9.17999	7.65046	7.88425	6.52037	7.10715	7.9067	7.43854	6.96769	7.42361	6.09295
hsa_miR_216a_st	2.72799	2.84927	1.515	3.38661	2.31029	2.92326	3.0206	3.2175	2.09005	2.94626	2.84667	3.06067	1.84099	3.21826	2.04838	2.14229	2.72026	4.84915	1.93841	2.11512	1.58185	2.43536	1.89462	1.55461	1.82779	2.20435	1.55296	2.10559	3.19706	1.9602	2.16503	1.98599	3.04261	2.72805	3.16903
hsa_miR_216b_st	2.09659	2.21415	1.42735	1.64452	1.6116	1.38899	1.40529	1.43034	1.33748	1.62133	2.05023	1.92239	1.84099	2.10131	1.3428	1.42786	1.74626	3.01415	1.39265	1.69212	1.20047	1.34731	2.16993	1.65688	1.56055	1.96154	1.98334	1.40529	1.85108	1.42037	1.69275	1.85795	1.42317	2.04194	2.06899
hsa_miR_218_1_star_st	1.5482	1.71606	1.57065	1.80092	1.74207	1.55211	1.51434	1.64859	1.32657	1.95405	1.72316	1.74829	1.46799	1.48919	2.02251	1.64214	1.28343	1.36079	1.49744	1.71101	1.64727	1.98791	1.60284	1.64727	1.72993	1.90731	1.46551	1.92537	1.94129	1.64571	1.73547	1.88253	1.39969	1.42897	1.61613
hsa_miR_218_2_star_st	5.53489	5.77106	5.36998	4.38657	5.33132	5.32336	4.54858	5.43811	3.94055	6.02963	5.41253	5.72522	4.92132	5.0804	5.6174	5.82155	5.00023	5.29261	5.38932	5.25409	5.59691	6.01456	5.66005	4.92603	5.13245	4.7909	5.29204	5.15733	4.9116	5.94696	5.5719	5.39188	6.89801	5.45396	5.02003
hsa_miR_219_1_3p_st	1.78213	1.44039	1.98783	1.7243	1.42085	1.71164	1.65384	1.80759	1.45285	1.76434	2.0845	2.16124	1.39838	1.55672	1.57017	2.4529	1.82467	2.28654	2.15742	1.68739	1.55607	2.37706	2.20849	1.938	1.43027	1.64934	1.47932	1.67602	1.97954	2.27061	1.74652	1.43218	1.88142	1.89482	1.5856
hsa_miR_219_2_3p_st	12.9457	13.2311	11.9206	10.5176	10.6032	10.2618	8.984	11.6139	13.5109	11.8822	11.6913	13.0979	10.7899	11.0407	11.4593	11.9282	11.8735	11.3899	11.078	11.638	12.5093	11.1733	12.2709	10.5224	11.347	10.3518	10.2795	11.6033	12.3633	11.9891	11.2138	10.7083	11.8555	12.704	12.5006
hsa_miR_21_st	6.75986	5.0024	5.43597	1.58474	4.98499	4.89402	1.22962	5.53482	7.35126	5.39747	5.37186	5.01037	4.41783	6.08272	4.07314	7.12436	4.94171	4.60142	4.98722	6.45103	6.02162	2.60414	6.17117	5.54724	5.82457	2.21347	4.30687	5.9535	5.6359	5.65177	6.28269	4.77804	2.75185	6.08429	6.17535
hsa_miR_22_star_st	6.2068	3.86947	6.22851	4.40388	5.85128	5.90883	1.20471	5.48223	4.5628	6.16171	5.92133	3.54447	5.50074	6.05745	5.28359	5.72115	5.30144	5.75073	5.81068	6.0897	6.34626	1.74555	6.08753	6.05315	6.06979	1.68251	5.59046	5.82939	5.5117	6.13323	6.03777	5.59392	4.33521	5.60168	6.06118
hsa_miR_221_star_st	3.58558	1.92471	5.09909	2.47041	4.67491	5.83691	2.6866	5.20801	3.37911	4.2243	5.34237	2.37408	5.07228	5.66546	5.27938	4.13992	4.80075	3.95371	4.68785	5.93864	4.58956	2.3385	3.82294	5.43444	5.50136	1.78343	4.82733	4.6698	5.35709	5.00462	5.3586	4.69846	1.60455	5.0398	5.1139
hsa_miR_222_star_st	1.52938	1.88647	1.52934	2.17183	1.93444	1.92978	1.47995	1.53592	1.6113	1.37235	1.26573	1.46892	1.66777	1.29771	1.44995	1.90291	1.55234	1.55234	1.55234	1.56078	1.53545	2.20907	1.55234	1.70031	1.74627	1.94337	1.35309	1.75773	1.19305	1.50047	1.59733	1.75609	1.32311	1.5324	1.84114
hsa_miR_223_star_st	1.24972	1.60338	1.24075	1.44317	1.61732	1.42339	1.84681	1.42339	1.53241	1.42339	1.75348	1.49604	1.41816	1.29628	1.43067	1.32284	1.19002	1.34521	1.3678	1.29519	1.46972	1.55402	1.55098	1.47652	1.40171	1.5799	1.41845	1.42339	1.62698	1.42339	1.33121	1.68185	1.54785	1.30771	1.25969
hsa_miR_223_st	3.94787	2.91604	3.43997	3.50724	3.51357	3.53181	2.33038	3.27442	5.20645	3.18374	2.8761	1.97131	3.76253	4.08975	2.81419	4.17995	3.14917	3.51357	3.59993	4.78952	3.74069	1.83339	2.56933	4.42862	4.24134	1.96558	4.04636	3.91	3.37507	2.8992	3.51457	3.93651	2.21416	3.76102	4.78332
hsa_miR_2276_st	4.97229	6.4856	4.28694	4.01793	3.52855	4.07028	2.56728	4.49183	5.01426	3.71583	4.40707	5.51219	4.53545	4.58676	4.18349	4.83257	4.48261	3.76019	4.24008	4.41005	4.50497	4.99056	4.59725	3.94798	3.63784	6.85375	4.29876	4.41275	4.87778	4.52906	3.72189	3.75818	5.43835	4.61657	4.74363
hsa_miR_2278_st	3.32239	5.20345	4.13986	2.45322	2.70402	3.79946	1.48528	4.43767	4.45308	4.58052	3.9363	5.30049	4.03831	4.80631	3.65557	4.99072	3.98651	3.12957	4.59377	3.88535	4.11349	6.87107	3.98534	3.42216	2.70691	4.65847	3.23896	4.32841	4.05016	5.23396	4.2415	4.03089	4.73136	4.19189	3.62879
hsa_miR_22_st	13.0121	13.2947	13.1777	12.8709	12.7126	12.7311	13.1699	12.9848	12.4119	13.6465	13.1699	13.3681	12.5069	13.0592	13.2085	13.3458	12.9271	12.8546	12.8646	12.4384	13.0535	11.775	12.6967	12.277	12.3552	10.7173	12.5091	13.0026	12.9379	13.2019	13.0273	12.4892	13.2512	13.0529	12.7346
hsa_miR_2355_3p_st	1.80267	1.80955	1.53384	1.06902	1.54724	1.65495	2.06069	1.45811	1.66953	1.53384	1.29256	1.44991	1.28493	1.36662	1.71334	1.3937	1.82834	1.54234	1.53082	1.27219	1.85117	1.35055	2.0359	1.4698	1.64958	1.55877	1.52817	2.13149	1.69082	1.3647	1.37235	1.57393	1.46023	1.7315	1.67663
hsa_miR_23a_star_st	3.74329	4.73782	3.56527	4.05262	4.03925	4.06067	3.01852	4.32515	3.69555	4.48187	3.94784	4.46916	3.91148	4.51164	4.11086	4.41914	3.80771	3.59712	3.33285	2.63653	3.06019	3.94748	3.56477	3.46372	3.99418	5.40451	3.35499	3.64522	3.55888	4.12449	3.91549	4.18859	5.21352	3.98608	3.76371
hsa_miR_23b_star_st	6.31819	5.97514	5.97917	5.43962	5.71161	5.88442	4.63321	6.11209	5.74856	5.89324	5.98359	5.61993	5.73286	5.55191	5.55572	6.05232	6.21844	6.0715	5.11171	6.22359	6.19755	3.37343	6.06846	5.74032	5.92592	1.9137	6.16952	6.18079	5.72515	6.04404	6.01026	5.9897	4.64392	6.19974	5.93708
hsa_miR_23c_st	4.8121	3.63552	4.44226	3.02191	5.37489	5.46238	4.27625	5.19032	5.20645	4.75262	5.08991	4.30763	5.15385	5.35883	4.91266	4.95655	5.20904	4.69511	5.09628	6.07917	4.91701	2.42273	5.10167	5.4949	5.77881	3.14286	5.39872	5.10371	4.96523	4.97019	5.31409	5.83492	3.78824	5.26588	5.85563
hsa_miR_24_1_star_st	2.45288	1.44498	2.20097	1.65327	2.45911	1.92978	1.57022	1.90045	2.55932	2.38334	1.91403	1.48222	1.54571	1.93975	2.16401	1.61427	2.11283	1.37134	1.8776	2.64442	2.17772	1.4699	1.92978	2.10149	1.6671	1.73732	1.61342	2.21245	2.17108	2.05894	2.53723	1.85653	1.21058	2.31271	3.52018
hsa_miR_24_2_star_st	5.24136	2.64673	4.43043	2.24374	4.50679	5.37681	1.57586	5.24882	2.22082	4.68706	5.00634	1.86579	4.58676	4.92875	4.78724	5.15626	5.12308	4.64042	3.97435	5.83708	4.43444	2.08443	4.34045	4.54433	4.56321	1.80723	5.11109	5.09461	4.52764	4.74127	5.29343	5.12657	2.24857	4.91653	4.41645
hsa_miR_2467_3p_st	4.42231	4.77329	3.98239	5.39923	4.32835	3.92872	5.45681	3.74072	4.24019	3.91542	4.44049	4.07614	5.25683	3.71733	4.17774	4.61399	4.0311	2.74917	4.09331	3.29839	4.55235	5.57821	3.66528	4.92083	3.5113	4.65847	3.67035	4.31451	4.78602	5.06636	2.93316	4.49098	4.66165	3.61794	4.46315
hsa_miR_24_st	13.2709	12.5323	12.721	12.1079	12.966	13.0267	12.4075	13.1112	13.0902	12.6905	12.8944	12.5149	13.0078	12.7203	12.5471	13.0905	13.0771	13.1803	13.0058	13.2799	13.2767	12.7951	13.1618	12.9964	12.9945	11.535	13.0353	13.1818	13.1903	13.0719	13.1441	13.2956	12.0866	12.9185	13.2487
hsa_miR_25_st	9.75401	8.65839	8.54312	6.66452	8.06975	8.12774	5.81558	8.66572	9.77976	8.4282	8.4726	8.60731	8.22886	8.79065	7.96214	8.80501	8.05362	8.18418	8.5942	9.14372	9.32699	5.97119	8.81933	8.69718	8.4314	6.81364	8.33734	8.46923	8.74244	8.87565	8.79867	8.4608	7.77122	8.79529	8.88822
hsa_miR_2681_star_st	2.12708	2.03986	2.43254	1.84837	2.16856	2.10944	1.62252	2.37885	1.32882	1.86252	2.12014	2.51919	2.0627	1.76392	2.0829	2.0614	1.75845	2.26517	2.60439	2.32937	2.35766	3.15682	1.94294	2.20272	2.05895	2.39325	2.11547	2.01101	1.94942	2.25401	2.19653	1.88466	2.73241	2.2658	2.03501
hsa_miR_2681_st	3.55492	2.75715	3.84986	1.46775	3.35222	4.28985	1.66702	4.67516	3.27674	4.94984	3.97912	1.9987	3.60102	4.50507	4.31983	3.9971	4.25573	3.58903	3.75443	3.74821	3.67821	1.14046	3.56709	3.89672	3.87517	1.98291	4.5666	3.88871	3.67742	5.0407	4.02668	3.58552	3.22187	4.17075	3.69557
hsa_miR_2682_star_st	1.50887	1.24757	1.37152	1.58357	1.27658	1.3067	1.75748	1.09274	1.30459	1.40431	1.30256	1.62264	1.41691	1.57747	1.43067	1.29586	1.21508	1.02406	1.34404	1.18808	1.33051	1.74555	1.7452	1.37688	1.71413	1.75782	1.37558	1.19089	1.70188	1.37152	1.40495	1.09205	1.43	1.32912	1.20624
hsa_miR_26a_1_star_st	1.46764	1.53206	1.37321	1.40973	1.74207	1.37382	1.47866	1.70677	1.21427	1.29259	1.2923	1.16888	1.44547	1.48065	1.63289	1.46764	1.79266	1.39419	1.25898	1.20775	1.30294	1.70987	1.39694	1.30242	1.46764	2.08543	1.26455	1.48244	1.46623	1.63415	1.40495	1.54454	1.5485	1.53649	1.49733
hsa_miR_26a_2_star_st	1.17117	1.30387	1.2534	1.59112	1.1891	1.40031	1.71023	1.24934	1.24995	1.23859	1.16808	1.3907	1.2534	1.07696	1.15741	1.20751	1.29608	1.39621	1.42904	1.1994	1.11817	1.29135	1.16084	1.22176	1.21692	1.6782	1.29038	1.57418	1.21773	1.16843	1.31314	1.42589	1.30431	1.20263	1.05997
hsa_miR_26a_st	14.2087	13.4559	14.2121	13.2848	14.1956	14.2618	13.2133	14.315	14.1485	13.9479	14.1936	13.6715	14.3964	14.2369	13.9551	14.0977	14.355	14.1969	14.2307	14.4155	14.2403	12.264	14.2158	14.2426	14.1752	10.7955	14.2575	14.1879	14.3201	14.2819	14.2452	14.5152	13.0161	14.2694	14.5333
hsa_miR_26b_star_st	1.58051	1.16089	1.71934	1.37276	1.64783	1.65411	1.62612	1.7776	1.33088	1.69796	1.8416	1.27249	1.83062	1.8436	1.4048	1.39646	1.52873	1.75012	1.67593	1.81959	2.22592	1.29135	1.60284	2.17126	1.71789	1.1444	1.67301	1.78119	1.87908	1.64579	2.05357	2.23722	1.19211	1.68696	2.00568
hsa_miR_27a_star_st	1.60835	1.35425	1.95069	1.37361	1.54279	1.93036	2.34631	1.6746	1.7099	1.76434	1.66398	1.50183	1.92515	1.6723	2.04478	2.49954	1.37668	1.62912	1.6746	2.26931	1.47389	1.84706	1.49456	1.59121	1.6333	1.8263	1.94925	1.60294	1.43822	1.61231	1.64969	2.88168	1.50215	1.6716	1.35241
hsa_miR_27b_star_st	6.26673	6.09756	5.07843	3.71933	5.12971	5.54227	2.6683	6.27121	6.13352	6.28541	5.47999	5.85028	4.58344	5.13058	5.29243	6.54701	5.58795	5.37597	5.47003	5.8865	6.54073	6.94459	5.6139	5.1333	5.7986	5.02622	5.77739	6.25973	5.82497	6.46487	5.95607	5.62765	5.92999	6.17785	5.88315
hsa_miR_28_3p_st	8.49824	7.8586	7.45061	7.52874	7.54232	7.48682	5.66808	8.11958	8.35136	8.02167	7.49113	8.27802	7.37181	7.63832	7.52065	8.3042	7.66161	7.53404	7.72408	8.4178	8.21055	7.51679	8.26903	7.67761	7.68875	7.8512	7.86571	8.03866	7.63153	8.22599	8.11393	8.12189	7.75246	7.87713	7.60719
hsa_miR_28_5p_st	8.4192	6.47692	7.57342	7.06358	7.82176	8.10371	5.7443	8.39291	8.24984	7.74455	7.78687	6.91252	7.89583	7.9997	7.71979	7.99526	8.08657	7.99546	7.89095	9.0504	8.2791	5.87438	8.2606	8.27739	8.26529	2.43473	8.26094	8.03859	7.96562	8.0706	8.45394	8.4246	6.6779	8.18967	8.12338
hsa_miR_296_3p_st	5.38855	6.13586	4.67341	5.71299	5.14511	4.76132	5.65517	4.90568	5.62854	5.29578	5.16741	5.81071	5.41762	4.97774	5.32173	5.6877	5.22278	4.04974	5.31321	5.30645	5.34709	7.55674	4.99695	5.5423	4.78373	6.89362	4.70417	5.29258	5.22065	5.42445	4.85648	4.92796	6.12744	5.07736	4.60172
hsa_miR_2964a_5p_st	1.70446	2.207	1.84032	1.72902	2.156	1.70438	3.37453	1.95596	2.15418	1.55563	1.75988	2.04219	1.98573	2.00167	1.72744	2.0656	1.79369	1.44189	2.09232	1.74479	2.01148	3.62232	1.8642	1.85137	2.01938	1.2534	2.47683	1.57418	2.34751	2.24107	2.22079	1.78056	2.03262	2.27051	2.33415
hsa_miR_299_3p_st	7.03015	6.13768	7.27325	5.76546	6.98034	7.59915	5.93004	7.46257	6.32151	7.91105	7.4846	5.83928	6.70952	7.27458	7.77159	7.50185	7.04541	7.47979	7.18391	7.13192	6.81639	2.24302	6.82187	6.67091	6.70979	2.35639	7.19493	7.31873	7.20715	7.52522	7.25677	7.1939	6.41201	7.28309	6.25793
hsa_miR_299_5p_st	4.79134	1.52389	6.32779	1.92927	7.18644	7.05195	2.51185	5.96196	3.89585	2.71292	6.17046	1.56604	7.33326	5.91446	5.77755	3.03795	5.82343	6.44332	5.76552	7.1966	4.09414	1.62661	5.76027	7.97017	7.31615	3.02176	7.18027	6.51179	6.19787	5.24708	6.35835	7.53197	1.66518	5.47419	6.77353
hsa_miR_29a_star_st	1.46071	1.3239	1.39883	1.8496	1.54847	1.54009	1.05714	1.18497	1.74904	1.29377	1.26887	1.6023	1.04935	1.44132	1.07787	1.60519	1.4543	1.30117	1.22816	1.1968	1.915	1.56617	1.3612	1.31013	1.19456	1.37276	1.51975	1.15915	1.22248	1.51646	1.73991	1.40451	1.32629	1.7537	1.0043
hsa_miR_29a_st	12.8053	12.2335	12.6515	12.1146	12.6756	12.7118	11.9269	12.5324	12.2463	12.6683	12.7848	12.3398	12.681	12.8185	12.3363	12.784	12.3478	12.7274	12.8972	12.4359	12.8595	11.9271	13.0352	12.7057	12.4712	9.21614	12.7275	12.5369	12.6894	12.8582	12.7795	12.6269	12.5471	12.3713	12.8418
hsa_miR_29b_2_star_st	9.57749	9.85819	9.72704	9.00464	9.04234	9.44173	7.61009	9.77762	8.90471	10.3981	9.66421	9.86767	8.99271	9.37507	9.96784	10.2678	9.42951	9.41264	9.64925	9.69455	9.9929	9.21853	9.61444	9.18974	9.38682	7.61589	9.44921	9.30044	9.17379	9.97402	9.53897	9.25098	9.79563	9.67055	8.9862
hsa_miR_29c_star_st	8.15383	6.8286	8.19725	6.85516	8.12629	8.18755	5.91185	7.88954	7.08956	8.23869	8.12121	6.61883	7.88648	7.59359	7.76649	8.3065	7.77338	8.23837	8.39834	7.82788	8.76881	8.53735	8.04776	7.8451	7.87352	3.70566	8.01029	7.86379	7.85058	8.52274	8.32245	7.9113	7.12591	7.89766	7.94848
hsa_miR_29c_st	9.29166	9.29392	9.38392	7.5605	9.08283	9.08132	6.85315	8.91301	8.90098	9.97094	9.38599	9.15666	8.55845	9.08221	8.57856	9.56736	8.48952	8.98921	9.15487	8.47808	9.34064	6.64608	9.20679	9.33829	8.77002	4.80348	8.80779	8.80304	8.60701	8.98633	9.25747	8.74048	9.46706	8.55586	9.2754
hsa_miR_300_st	1.61687	1.51615	1.54107	2.30185	1.74207	1.53123	2.39419	1.45825	1.57124	1.87742	1.72596	1.3303	1.39705	1.57065	1.43067	1.73861	1.61687	1.36294	1.88779	1.50675	1.53123	1.88779	1.736	1.4158	1.35713	1.58658	2.059	1.38299	1.81251	1.78802	1.61687	1.8142	1.48811	2.05606	1.47655
hsa_miR_302b_star_st	1.62505	1.64123	1.61069	1.64552	2.35301	1.92978	1.91077	1.69719	1.73795	1.68988	1.67368	1.74829	1.58338	1.85954	1.55302	1.69414	1.8378	1.69182	2.24646	2.01579	1.69525	2.16202	1.8147	2.07563	1.70229	1.47999	1.72713	1.64123	1.68193	1.85765	1.78884	1.62283	1.35123	1.79796	1.53698
hsa_miR_302c_star_st	1.5355	1.58698	1.58014	1.9865	1.52831	1.4557	1.69891	1.3742	1.64234	1.44955	1.44979	1.55389	1.64647	1.72128	1.43067	1.85871	1.67728	1.57638	1.45679	1.36451	1.47647	1.54124	1.60284	1.79148	1.61989	1.44515	1.50924	1.40014	1.58338	1.53666	1.50615	1.69278	1.67533	1.54724	1.35314
hsa_miR_302d_star_st	1.46173	1.41657	1.06838	1.56051	1.93601	1.56042	1.51434	1.59929	1.56042	1.35053	2.10883	1.80892	1.58338	1.40793	1.56042	1.58097	1.56042	2.2065	1.21193	1.45216	1.21205	1.96305	1.72158	1.60864	1.21908	1.81871	1.40155	1.56042	1.40227	1.56042	1.32038	1.71517	2.26791	1.48415	1.62529
hsa_miR_3074_3p_st	2.31028	1.57327	1.79531	1.52318	1.93601	1.93601	1.72605	2.56839	1.55348	1.93224	2.39531	2.07314	2.13	1.87229	1.95851	1.49299	1.90793	1.57165	1.61806	2.58118	1.70742	1.94458	1.73837	2.13528	2.50298	1.75099	2.03052	2.06046	1.71362	1.86415	1.97081	2.4667	2.40574	1.8645	1.98894
hsa_miR_30a_star_st	8.0658	6.85093	7.985	5.32889	8.07061	8.16198	6.58847	8.18148	7.26408	7.9687	8.11329	7.36086	8.12819	7.68561	7.5997	8.0972	7.65805	8.04398	8.04416	8.44629	8.36904	5.49997	7.97217	7.98552	8.40759	2.67414	8.35668	7.98176	7.74594	7.83422	8.40387	8.18988	7.13101	8.04147	7.928
hsa_miR_30a_st	10.7499	10.5027	10.7724	9.22276	10.9553	11.1513	9.6075	11.2513	10.3659	11.2068	11.0457	10.7752	10.9034	11.2832	10.8945	10.9857	10.7254	11.0285	10.9049	11.3693	10.992	10.4252	10.717	10.9124	10.8422	9.77385	11.1332	11.064	10.78	10.9327	11.128	11.1418	10.892	10.6877	10.8527
hsa_miR_30b_star_st	4.14847	4.58661	5.38877	4.01967	5.21997	5.59375	3.32431	5.52754	4.62906	5.65894	5.46299	5.25172	4.59187	5.25172	5.65044	5.35255	5.30437	5.79639	4.87313	5.622	5.19222	3.40059	5.46902	5.45787	5.42636	3.15107	5.66518	5.2599	4.70039	5.25172	5.3063	5.46093	4.04186	5.38679	5.29706
hsa_miR_30b_st	9.74205	7.1205	9.97322	7.2135	10.4883	10.514	7.6288	9.86885	9.12463	8.78796	9.77703	6.97592	10.399	10.0957	9.24379	8.7351	9.42418	10.1294	10.1776	10.3185	9.69381	3.91749	9.48429	10.6378	10.4141	3.81393	10.3241	9.9479	9.99319	9.6107	10.2976	10.5527	7.68145	9.31285	10.5732
hsa_miR_30c_1_star_st	4.90541	4.53464	5.14786	2.67682	4.82571	5.74066	2.54809	5.66602	3.61144	5.09712	5.16523	4.4848	5.4084	5.30743	5.59682	5.16197	5.29759	5.28878	4.85219	5.9429	4.96269	1.82369	4.76253	5.20936	5.61133	3.22023	5.23584	5.43145	4.75264	5.44913	5.02929	5.72654	4.77404	5.45281	5.24223
hsa_miR_30c_2_star_st	6.33994	5.60834	6.32082	4.67075	6.34658	6.47366	3.79487	6.88771	5.31421	6.69988	6.71645	5.1408	6.48135	6.55641	6.46123	6.08262	6.33689	6.34611	6.09597	7.10014	6.45256	4.15137	6.32285	6.3921	6.80544	3.00355	6.57732	6.54743	6.43033	5.99175	6.62635	6.58361	4.67717	6.47419	6.22452
hsa_miR_30d_star_st	1.30163	1.55062	1.48935	1.95151	1.46548	2.04069	1.54106	1.52463	1.53241	1.6945	1.08653	1.46478	1.17384	1.37056	1.23866	1.81338	1.67851	1.63192	1.74255	1.76496	1.65411	1.5929	1.99378	1.49469	1.50332	2.32664	1.37901	1.32205	1.37444	1.24799	1.82046	1.16657	2.18068	1.59428	1.96108
hsa_miR_30d_st	10.0747	9.65044	10.3314	10.045	10.0658	10.1034	10.5447	10.4299	9.85603	10.4755	10.0948	9.9894	9.98138	10.239	9.97963	10.239	10.0957	10.2137	10.3286	10.4542	10.43	10.0709	10.3201	10.3208	10.3504	9.99095	10.4443	10.3147	10.0491	10.2784	10.3931	10.2291	10.5989	10.2721	10.1125
hsa_miR_30e_star_st	5.88941	3.19788	5.91668	2.35759	5.91185	6.08646	3.37975	5.62177	5.1754	5.70975	6.06024	3.77081	6.00061	5.71063	4.70112	5.09385	5.22809	5.43561	6.12776	6.27076	5.76835	1.45607	5.52155	6.37252	6.30342	1.92637	5.63744	5.66204	5.48191	5.75666	5.63854	6.02605	3.72292	5.50818	6.31593
hsa_miR_30e_st	7.54508	6.90732	7.64144	3.57072	8.02788	8.30519	3.33985	7.63897	7.61454	7.42589	7.75345	6.41298	7.99851	7.98522	7.33355	7.26538	7.53996	8.04437	7.55408	8.04941	7.33373	2.41678	7.45651	8.1961	7.65546	2.32073	7.7884	7.94944	8.01775	7.57531	7.61335	8.06743	5.80562	7.36012	8.47405
hsa_miR_31_star_st	2.41641	1.71802	3.46399	1.57848	3.33594	3.59016	1.70846	3.35695	2.08547	1.94459	3.99879	2.04703	3.56108	3.84328	2.75438	1.91836	2.86054	3.23361	1.7763	3.23751	1.62898	1.62246	2.4851	2.84667	3.03084	1.80933	3.22835	2.24504	2.41105	2.23497	2.91549	2.94483	1.87992	2.46739	3.92683
hsa_miR_3116_st	1.29724	1.85232	1.86926	2.19008	1.41835	1.19301	1.52719	1.49007	1.33748	1.39749	1.52719	1.66797	1.43828	1.3814	1.96775	1.51777	1.58173	1.29135	1.40264	1.59234	1.7757	1.94963	1.56405	1.51439	1.46539	1.45538	1.16071	1.55313	1.48116	1.69436	1.69139	1.58773	1.55672	1.43845	1.52301
hsa_miR_3121_3p_st	1.6363	1.82128	2.28119	1.50262	1.93317	1.76327	1.89001	1.70042	1.54614	1.57508	1.99487	1.79545	1.77448	1.37062	2.03408	1.34935	1.87234	1.99496	1.30588	1.40206	1.79196	2.09292	1.73927	1.82737	1.65912	1.88086	1.67297	1.30395	1.60005	1.49995	1.74075	1.93115	1.90333	2.16896	1.80086
hsa_miR_3121_5p_st	1.45948	1.3861	1.29212	1.47472	1.44707	1.26627	2.20485	1.1209	1.32957	1.39749	1.22529	1.06234	1.58338	1.37351	1.34655	1.36505	0.99533	1.25139	1.2988	1.32751	1.44036	1.29135	1.23401	1.44974	1.35432	1.75514	1.32619	1.10295	1.32619	1.15512	1.19577	1.22046	1.28795	1.37149	1.37393
hsa_miR_3122_st	1.79423	2.42981	2.83857	2.45049	2.61408	2.58341	3.39394	2.30806	3.19631	2.86533	3.10006	2.86781	2.99259	3.11913	2.65792	2.18119	2.16308	2.1824	1.8964	1.88264	2.09363	3.80653	2.02907	2.91114	2.53071	3.97743	2.14878	2.09398	2.7231	2.58876	1.98224	2.60843	3.51782	2.52817	3.19788
hsa_miR_3124_3p_st	1.70988	1.92978	1.59084	1.54183	2.00619	1.24309	1.27843	1.24687	1.5606	1.39267	1.2844	1.32979	1.82718	1.37063	1.33243	1.49518	1.4915	1.95885	1.24638	1.84896	1.2928	1.65348	1.60284	1.35814	1.29952	1.66025	1.49218	1.25881	1.38243	1.49218	1.53033	1.78428	1.17856	1.41889	1.40565
hsa_miR_3126_3p_st	1.77698	1.76071	1.24075	1.52569	1.49574	1.56042	1.42678	1.65512	1.58338	1.91903	1.58338	1.41936	1.44593	1.71154	1.43067	1.81338	2.01112	1.84857	1.56593	1.74207	1.72278	1.79652	1.60284	1.49469	1.23908	2.56297	1.40622	1.40014	1.50191	2.02949	1.61687	1.32311	1.63318	1.46511	1.82475
hsa_miR_3126_5p_st	2.26542	2.40518	2.369	3.46835	1.93601	2.11191	3.50809	1.98994	1.50735	2.27331	2.5752	2.51631	2.37651	2.59374	1.92361	2.32478	2.00026	1.94633	2.333	2.2345	1.86659	2.25451	2.25677	1.87936	2.38233	3.6014	2.02059	2.17302	2.31822	2.53846	2.25677	2.37049	2.51908	2.16113	2.296
hsa_miR_3127_3p_st	1.44936	1.52389	1.35795	1.75653	1.2619	1.2149	1.73115	1.39003	1.63222	1.43	1.42329	1.42321	1.28719	1.35437	1.50699	1.42951	1.24051	1.77966	1.09501	1.32484	1.38899	1.78136	1.51015	1.34282	1.49944	1.78323	1.42923	1.38165	1.29739	1.39694	1.1444	1.45968	1.72337	1.66217	1.57202
hsa_miR_3129_3p_st	1.55287	1.48654	1.66518	1.7243	1.45679	1.94976	2.2007	2.89902	1.33804	1.39023	1.90432	2.31028	1.81974	2.10131	1.52196	1.68766	1.68597	1.92508	1.58067	1.71177	1.75065	1.99848	1.55675	1.57185	1.58216	1.47193	1.252	2.06011	1.76156	2.33286	1.73547	1.48698	1.46213	1.56393	2.43384
hsa_miR_3129_5p_st	1.53473	1.65437	1.44679	1.76079	1.87894	1.80246	1.73119	1.76071	1.76071	1.58189	1.3856	1.27219	1.76146	1.73185	1.7468	1.77443	1.9813	2.23078	1.90303	2.06115	1.79196	1.73958	1.69167	1.79625	1.60262	1.89047	1.56874	1.36381	1.75928	1.64474	1.79223	1.97915	1.39048	1.84503	2.00103
hsa_miR_3133_st	1.50006	1.36526	1.61212	1.62701	1.44707	1.43944	1.43304	1.33603	1.40224	1.46368	1.32541	1.313	1.53707	1.45729	1.54106	1.44707	2.04622	1.29135	1.57367	1.44435	1.41929	1.45281	1.48448	1.28501	1.48487	2.09858	1.45308	1.45651	1.38727	1.26375	1.2315	1.55997	1.47981	1.44548	1.69179
hsa_miR_3135b_st	10.2631	10.6287	9.35144	9.71473	10.6518	9.6806	10.4136	9.09813	11.4206	8.91567	8.81608	9.84962	11.7516	10.0291	10.3308	7.86205	10.0211	9.69267	9.54181	9.06826	8.23409	9.14672	9.04721	10.4486	10.5487	9.17398	9.83251	10.3579	10.4367	8.52437	8.45896	10.2673	9.37091	9.27824	11.3073
hsa_miR_3135_st	1.63856	1.68341	1.84657	1.90337	1.54724	1.29988	1.51434	1.32285	1.429	1.49046	1.74551	1.97695	1.50483	1.66997	1.61206	1.70891	1.34548	1.35806	1.57217	1.45358	1.65786	1.74555	1.66108	1.67376	1.06666	3.2868	1.66836	1.57418	1.81113	1.64579	1.24775	1.81968	1.59863	1.57217	1.41203
hsa_miR_3136_3p_st	1.36946	1.54558	1.41366	1.27805	1.78815	1.64655	1.39837	1.52031	1.40883	1.23658	1.37888	1.30568	1.79517	1.45675	1.43067	1.27251	1.39837	1.53498	1.13744	1.461	1.23367	1.23024	1.73837	1.20073	1.37813	1.88561	1.23704	1.39837	1.23733	1.3647	1.39837	1.39943	1.57497	1.47535	1.38155
hsa_miR_3140_3p_st	1.79715	1.88477	1.7365	1.72461	1.66881	1.64946	1.98784	1.74555	1.68933	1.59802	1.76826	1.53985	1.84503	1.87469	2.84348	1.7306	1.75508	1.43051	2.1037	1.55192	1.38289	1.74555	2.07605	1.84654	1.50332	1.75503	1.74555	1.77265	1.67027	1.55559	1.85221	1.61941	1.53118	1.74555	1.87519
hsa_miR_3142_st	1.19286	1.63887	1.36373	1.37811	1.32438	1.18889	1.62932	1.35532	1.29154	1.3647	1.1467	1.4323	1.23236	1.20456	1.7649	1.3937	1.23775	1.58665	1.48144	1.06685	1.51807	1.40788	1.31631	1.3647	1.1793	1.82435	1.37705	0.887421	1.39955	1.3647	1.73185	1.1459	1.79768	1.29753	1.35156
hsa_miR_3144_3p_st	1.24025	1.45827	1.25652	1.50507	1.25402	1.38794	1.98147	1.18092	1.41371	1.40907	1.14967	1.48609	1.47539	1.24075	1.39837	1.28424	1.83822	1.37941	1.67993	1.36451	1.56453	1.74555	1.21571	1.23248	1.68673	2.27873	1.35114	1.29934	1.30302	1.39837	1.35467	1.28791	1.43	1.2932	1.32256
hsa_miR_3144_5p_st	1.59839	1.54076	1.39399	1.74552	1.42894	1.64946	2.19229	1.19478	2.39945	1.31139	1.55094	1.56376	1.80788	2.19034	1.34474	1.39821	1.56376	2.11894	1.91259	1.53948	1.56551	1.45839	1.40999	1.89311	1.75394	1.80938	1.56376	1.57498	1.82096	1.63103	1.34133	1.92313	1.37423	1.3907	1.83951
hsa_miR_3145_5p_st	2.99426	2.0359	1.65272	1.91498	2.14988	2.49273	2.1927	2.27729	2.12481	2.79965	2.10646	2.04884	1.98045	2.7242	1.89823	3.2469	2.05565	2.4244	2.60913	2.63511	2.7985	2.12024	2.28515	2.12749	2.26806	1.82698	2.27354	2.14213	2.74284	2.78799	2.16756	1.64745	2.22215	2.69066	2.38379
hsa_miR_3146_st	1.83324	1.32673	1.21624	1.24397	1.52532	1.46944	2.71698	1.5697	1.25458	1.56705	1.20436	1.24084	1.45751	1.49091	2.11285	1.36575	1.50996	1.59928	1.3937	1.44175	1.6489	1.56617	1.32894	1.4541	1.13696	1.83698	1.60642	1.28118	1.69824	1.40862	1.59304	1.50213	1.91698	1.55941	1.32256
hsa_miR_3148_st	5.6281	6.68763	4.78609	5.5122	4.63045	5.12823	1.51434	6.37509	6.97284	5.91471	5.57458	7.72649	5.06481	5.7866	5.89139	6.45381	5.58795	5.04061	6.35817	5.42023	6.10005	9.75558	5.9694	5.19588	4.50316	7.3466	4.50164	5.92192	5.6292	6.91042	5.62872	5.78093	7.27117	6.26727	3.09708
hsa_miR_3150a_3p_st	2.96546	2.86228	1.88452	3.74238	2.59542	2.30398	4.18384	2.21642	2.46175	1.93405	2.3533	3.17638	1.80272	2.23227	2.07486	1.92825	2.11099	1.4937	1.8776	2.25457	1.64618	2.06256	1.64761	1.92357	2.11099	2.11099	1.52071	2.40086	2.20024	2.6422	2.32429	1.59357	3.01286	1.79151	1.91958
hsa_miR_3150a_5p_st	1.77901	1.87283	1.80888	1.48172	1.796	2.06247	1.69621	1.59661	1.85568	1.50164	1.90788	1.97365	1.94812	1.64167	1.86059	1.41773	1.796	1.6172	1.61567	1.90742	1.796	1.62189	1.85946	1.62866	2.51894	1.55877	1.83096	1.79954	1.65814	1.78352	1.63031	1.62621	1.77474	1.98059	1.87116
hsa_miR_3150b_5p_st	2.01508	1.64047	1.56165	2.91952	1.63015	1.47463	1.75704	1.34925	1.49265	1.67128	1.48568	1.74453	1.53513	1.57065	1.57726	1.65895	1.61938	1.64047	2.01792	1.51489	1.78297	1.64047	1.49776	1.8883	1.64047	1.75099	1.77087	1.38762	1.36441	1.63679	1.56873	1.57666	2.51291	1.77953	1.64047
hsa_miR_3152_3p_st	1.42681	1.8776	1.99446	2.61943	2.06354	2.09906	2.85416	2.00947	1.69317	1.57508	1.67638	1.87752	1.92405	2.13428	1.91675	2.10927	1.95335	1.59098	1.687	1.87741	1.95421	1.67361	1.73565	1.82321	1.69636	2.12668	2.80302	1.84875	1.93801	1.8776	2.05695	1.61536	1.69879	1.97316	1.91519
hsa_miR_3152_5p_st	1.11104	1.31551	1.32214	1.18632	1.28427	1.25098	1.34733	1.29466	1.20399	1.25928	1.37052	1.32066	1.24422	1.39299	1.09105	1.38655	1.45358	1.50077	1.29466	1.29466	1.137	1.52993	1.58449	1.60127	1.29466	1.66535	1.29466	1.44342	1.29323	1.26375	1.25098	1.57712	1.14797	1.16448	1.24308
hsa_miR_3154_st	4.29565	5.48866	3.65385	6.20698	5.31251	4.61716	6.41514	3.59429	4.884	5.07241	4.42367	5.20792	5.59619	4.81894	5.50885	4.19581	4.35552	2.69278	3.86071	2.81369	4.17908	4.85657	4.57833	4.70876	4.34336	5.23381	3.3731	5.18219	4.92323	4.43376	3.27308	4.65395	5.62264	4.07016	4.73991
hsa_miR_3156_5p_st	4.04767	5.89335	2.79094	6.73472	2.81629	2.21177	3.21643	3.92849	3.18025	6.37519	4.86806	5.82001	2.43185	4.26071	3.07541	4.83797	3.54129	2.65965	2.92882	1.89518	5.33915	1.61711	5.125	2.67582	1.89229	2.94311	2.95239	3.74757	3.09886	5.56399	4.5319	1.89996	4.19609	4.63654	2.6551
hsa_miR_3157_3p_st	3.61975	2.96254	1.48935	2.51326	1.8586	2.09047	2.01028	2.19264	2.24224	2.72352	1.82158	3.62576	4.45125	3.36576	2.01631	2.46102	1.8984	2.98162	1.65493	1.96495	2.03466	2.70377	3.07843	1.94304	2.28283	3.89045	3.45634	1.71151	1.93979	2.6244	1.90891	1.88253	2.35064	2.88037	2.73055
hsa_miR_3157_5p_st	3.41959	3.36988	3.41959	2.2798	3.8034	3.59465	2.11026	3.41959	2.98172	2.95388	3.8226	3.23181	2.9251	4.06448	3.10778	3.00854	3.30539	3.04889	3.32496	3.63855	3.79622	5.3281	3.60851	3.41959	3.31467	2.97093	3.8832	3.70848	3.72974	3.42657	3.41959	3.03304	2.86749	3.71125	3.77131
hsa_miR_3158_3p_st	1.30111	1.37113	1.92951	1.52318	1.34967	1.46965	1.9289	1.62981	1.33748	1.35985	1.32909	1.3907	1.5784	1.66316	1.52318	2.2525	1.56718	1.29135	1.54413	1.7961	1.47149	1.7166	1.1799	1.96084	1.15787	1.37438	1.50481	1.49271	1.31144	1.69398	1.7673	1.65724	1.52251	1.7648	1.51692
hsa_miR_3159_st	1.27891	1.65027	1.40875	1.89912	1.13104	1.39853	2.86435	1.56647	1.16616	1.1557	1.30556	1.71773	1.42149	1.30732	1.09447	1.42289	1.37668	1.21153	1.65179	1.3937	1.40875	1.74555	1.37923	1.3395	1.50632	2.37354	1.19445	1.32205	1.49009	1.3937	1.26833	1.26198	1.56176	1.3937	1.23658
hsa_miR_3160_3p_st	1.51953	2.04006	1.56899	1.67749	1.64318	1.92978	1.74857	1.90168	1.66324	1.64989	1.64318	1.62962	1.81762	1.83928	1.57004	1.6135	1.55905	1.62843	1.24418	1.36451	1.62322	1.51114	1.89506	1.78473	1.43469	2.0959	1.48113	1.40646	1.65864	1.97575	1.38694	1.2714	1.76034	1.7509	1.55679
hsa_miR_3160_5p_st	1.17174	1.40341	1.27546	1.36036	1.68186	1.52609	1.25331	1.61814	1.53241	1.39213	1.63951	1.14882	1.51407	1.57065	1.3371	1.17894	1.27526	1.43287	1.10513	1.49408	1.45219	2.00173	1.35454	1.27512	1.77634	1.43539	1.43539	1.43882	1.20282	1.63633	1.4935	1.36951	1.43122	1.43539	1.5395
hsa_miR_3163_st	2.12472	1.85475	2.02079	2.67682	2.47601	2.14867	1.70342	1.948	1.9622	1.66913	2.2963	2.21008	1.99312	2.18642	2.59523	2.04059	2.00538	2.12765	1.7582	1.93601	1.58811	1.62615	2.20406	2.87066	1.67756	2.34435	1.86118	1.61656	1.66897	2.02884	1.84818	2.22231	1.5934	2.72727	2.47085
hsa_miR_3164_st	1.31659	1.3269	1.44561	1.62419	1.57972	1.61827	1.76095	1.66484	1.54895	1.51744	1.12425	1.47064	1.6906	1.80809	1.49271	1.76704	1.25265	1.51828	1.57693	1.33423	1.49271	1.28066	1.41511	1.22642	1.47247	1.71981	1.46765	1.49271	1.37776	1.472	1.11321	1.6167	1.67593	1.49271	1.44251
hsa_miR_3165_st	1.14106	1.03494	1.51313	1.83135	1.74537	1.30318	1.95241	1.57734	1.33002	1.06369	1.39408	1.50183	1.71138	1.52389	1.06903	1.49518	1.82834	1.00713	1.20534	1.54043	1.21383	1.49726	1.60614	1.40516	1.43075	1.28443	1.42007	1.32884	1.33298	1.3647	1.39749	1.42387	1.32134	1.39749	1.54629
hsa_miR_3167_st	1.54968	1.33095	1.16071	1.37276	1.5493	1.38899	2.59116	1.24414	1.34431	1.49091	1.26811	1.41714	1.48963	1.30932	1.54106	1.38606	1.48748	1.58186	1.53337	1.3907	1.19623	1.74555	1.22783	1.34185	1.60442	1.39309	1.92634	1.31545	1.16526	1.29442	1.23459	1.32311	1.23724	1.3907	1.23658
hsa_miR_3169_st	1.57508	2.00561	1.57508	1.53112	1.48599	1.4518	1.28237	1.55851	1.53241	1.57508	1.72479	1.55072	1.11493	1.50352	1.57715	1.65354	1.44513	1.76201	1.72658	1.71431	1.85253	1.63934	1.57508	1.38348	1.39777	1.63194	2.10849	1.4102	1.33107	1.42211	1.58634	1.42779	1.74015	1.64252	1.50394
hsa_miR_3170_st	1.34728	2.00666	1.11336	1.42481	1.35946	1.15962	2.30677	1.3498	1.25828	1.23658	1.57594	1.50183	1.45726	1.57665	1.64713	1.29375	1.44956	1.37709	1.53356	1.47818	1.65978	1.58334	1.51148	1.31446	1.38755	1.35096	1.40788	1.42811	1.58338	1.5868	1.70261	1.23968	2.86161	1.59022	1.21635
hsa_miR_3173_3p_st	2.24847	1.79313	1.74591	2.67269	2.23643	2.08325	2.55502	2.22506	2.70034	1.98949	2.36994	3.56427	2.35548	2.714	2.20795	2.98155	2.03537	2.45987	2.57198	2.23596	2.58984	2.25457	2.81811	2.35064	1.84248	1.59119	2.47384	2.07328	2.35064	2.6292	1.7679	2.09236	2.3303	2.85323	2.59932
hsa_miR_3173_5p_st	1.44899	1.15634	1.79344	1.7243	1.39016	1.78381	1.38755	1.62106	1.53241	1.76434	1.65633	1.51563	1.3824	1.50179	1.63132	1.50606	1.39022	1.67589	1.94921	1.55877	1.58152	1.50145	1.63546	1.61945	1.96798	1.38166	1.53904	1.40399	1.41749	1.6571	1.97644	1.56019	1.55877	1.58787	1.74291
hsa_miR_3175_st	7.88322	9.38483	7.85537	9.06559	6.90813	6.81343	9.73925	7.05241	7.92774	9.51841	7.4613	9.03431	5.96093	6.66145	7.42268	8.90251	6.50475	6.81304	7.85554	6.95137	7.2301	10.4761	7.9927	7.05668	6.4224	13.044	6.90988	7.02821	6.58566	8.15553	6.77791	6.30917	10.0225	7.70398	7.11998
hsa_miR_3179_st	1.68508	1.52234	1.36541	1.57848	1.56196	1.48935	1.93829	1.48378	1.4042	1.41221	1.66192	1.62648	2.1051	1.65901	1.83866	1.48529	1.47308	1.69422	1.38652	1.461	1.1278	1.49946	1.45155	1.39837	1.48935	1.48495	1.28954	1.69883	1.32463	1.55403	1.43779	1.62543	1.55466	1.2932	1.6479
hsa_miR_3180_3p_st	8.56238	9.68198	8.77403	10.4261	8.75178	8.73561	9.40672	7.55802	9.80442	9.39731	9.03113	9.57035	8.42328	8.52665	8.5344	9.24226	8.25833	8.62225	8.72707	7.82234	7.84665	9.59635	7.98658	9.40422	8.3643	11.3687	8.05765	8.69479	8.99562	8.30195	7.40055	8.75151	10.0751	8.00224	8.36253
hsa_miR_3183_st	1.47168	1.70746	1.62087	2.46579	1.63329	1.46474	2.2007	1.54418	1.85684	1.37466	1.87879	1.7317	1.69735	1.77469	1.34035	1.41815	1.48571	1.55539	1.24065	1.65692	1.69852	1.96759	1.58201	1.44047	1.61274	1.86003	1.38682	1.36414	1.58338	1.68017	1.78157	1.36794	1.54515	1.61274	1.45862
hsa_miR_3186_5p_st	1.85922	1.67857	1.65539	2.42252	1.62841	1.92694	1.73368	1.75271	1.429	2.3772	1.83794	2.32642	1.58338	2.12785	2.11331	1.66238	1.95638	2.28614	1.3937	1.86759	2.378	2.56655	1.84442	1.81041	1.85922	2.70025	1.89468	2.2685	1.83517	2.28355	1.66491	1.5662	1.91466	1.89968	1.6853
hsa_miR_3193_st	2.60547	2.69295	2.09752	2.4897	2.33288	2.58341	2.39718	2.76804	2.0725	2.38145	2.65372	3.51752	3.39919	2.56847	2.03962	2.39068	1.93321	2.12071	2.61175	2.03053	2.34127	4.18065	2.25688	2.57631	2.17278	3.56715	1.66393	3.01079	2.65429	3.44452	1.97217	2.39425	3.16196	2.49414	2.68833
hsa_miR_3194_3p_st	1.57726	1.87676	1.16071	1.44914	1.41791	1.56042	1.51434	1.40014	1.47944	1.71884	1.86198	2.03278	1.38498	1.88359	1.7468	2.14415	1.26699	1.7178	1.68684	1.54952	2.09389	5.29107	1.76675	1.56364	1.82645	2.19649	1.58172	2.04086	1.76839	2.5836	1.8355	1.71884	1.71884	1.74881	1.44108
hsa_miR_3198_st	2.83049	4.31394	2.89913	3.60904	3.65098	3.14691	3.5018	2.85063	3.48417	3.18929	3.2024	3.37303	3.2024	3.6178	3.15944	3.63878	3.01559	2.23059	3.10503	2.97187	2.93594	4.11224	3.2024	3.49278	2.74549	4.458	2.44508	3.24942	3.20352	3.72439	2.25809	5.56176	4.23093	2.4836	3.27496
hsa_miR_32_star_st	3.82544	4.74576	3.64475	3.17241	3.54048	3.63978	3.49731	4.89146	4.44428	4.55581	3.84361	5.58911	3.47809	4.12846	3.96312	5.05343	3.96312	2.99761	4.36744	3.02427	4.16793	7.10093	3.90707	3.70551	4.12747	4.23245	2.71562	3.89315	3.43717	4.98604	3.45021	3.48832	4.52169	4.25715	2.2266
hsa_miR_3200_3p_st	8.84639	8.55123	8.87236	7.72961	9.16194	9.26498	7.96249	8.77055	8.25815	8.57668	8.67765	7.98888	9.1489	8.56898	9.07825	8.29692	9.27916	9.37812	8.511	8.78719	8.7438	7.85198	8.796	9.12558	9.0294	6.6934	9.26172	8.9462	9.07885	7.92236	9.18521	8.98495	7.87935	8.7423	9.35397
hsa_miR_3200_5p_st	6.62844	6.42775	6.90264	5.80256	6.20603	6.55446	6.48033	6.70231	6.62128	7.0715	6.42428	6.85263	6.30363	6.24914	6.73502	6.7561	6.7955	6.65246	6.48579	6.51816	6.70592	5.42529	6.54316	6.44205	6.25952	5.27437	6.87518	6.66118	6.33908	7.02148	6.58534	5.87352	7.02177	7.10181	6.71499
hsa_miR_3202_st	1.59923	1.86681	1.55917	1.82994	1.7987	1.71819	2.24331	1.4952	1.49012	1.80696	1.98693	1.72635	1.7987	1.97073	2.04811	1.83812	1.33439	1.51329	1.72635	2.05594	2.00193	3.01333	1.69608	1.53028	1.5682	1.96919	1.96083	1.7987	1.97911	2.25401	1.65641	1.7987	2.36252	1.70867	2.31585
hsa_miR_320a_st	13.0987	13.933	12.592	13.5923	12.2137	12.168	13.6199	12.4377	13.1255	13.0234	12.5536	13.7936	12.0837	12.2198	12.6281	13.1686	12.6074	12.5599	12.5243	12.3708	12.811	14.4453	13.0379	12.0155	12.29	14.5308	12.1867	12.3469	12.3133	12.7757	12.3061	12.1509	13.7997	12.6596	12.2201
hsa_miR_320b_st	12.9771	13.7923	12.5179	13.4329	12.1388	12.1122	13.4638	12.3237	12.9631	12.9262	12.4629	13.761	11.9782	12.1474	12.4303	13.0861	12.5327	12.3925	12.4255	12.2607	12.7334	14.1249	12.8824	11.953	12.1537	14.4295	12.1217	12.2262	12.2007	12.6053	12.201	12.0314	13.7	12.5889	12.1444
hsa_miR_323_5p_st	5.73048	5.74998	6.62585	6.59496	6.55941	7.03075	6.72325	5.8599	4.80621	5.15988	6.11826	5.04254	7.28736	5.82841	6.69216	5.62218	6.6782	6.92027	5.90724	6.4341	5.4632	5.97119	5.9051	6.78186	7.13548	4.57241	7.30316	6.28478	6.0598	5.20279	6.80848	6.68397	4.87194	5.98336	6.46512
hsa_miR_323b_3p_st	5.43903	3.57578	6.27807	4.20242	6.86486	6.8733	5.93747	5.97106	4.47891	4.43917	6.10648	3.614	6.93639	5.89338	6.14504	4.07671	6.12381	6.20625	5.85639	6.23277	5.25611	3.72747	6.14511	7.19878	5.77876	3.94567	6.19006	6.57331	4.95484	4.55477	6.82204	6.99959	2.87633	6.0576	6.0556
hsa_miR_328_st	9.5496	7.63696	10.0437	9.99617	10.2743	10.1924	10.5189	9.01713	9.31658	8.12598	9.30687	7.57239	10.1928	9.28545	9.54925	8.60047	9.68912	10.4624	9.58237	10.0029	8.53646	5.42357	9.20165	10.4309	10.4821	4.88626	10.3359	9.79061	9.63665	8.71807	9.9459	10.3514	7.31289	9.46129	9.85641
hsa_miR_329_st	8.03645	4.90455	8.17839	7.21029	8.51859	8.61182	6.94867	8.14518	6.65171	7.4691	8.23342	5.38509	8.7448	8.0776	8.10617	7.35705	7.91318	8.22541	8.45447	8.4733	8.58382	3.57051	8.17503	8.88347	9.07466	1.50897	8.85392	8.47116	8.20667	8.2471	8.72755	8.56266	5.79061	7.83117	8.67699
hsa_miR_32_st	1.46624	1.78862	1.23235	1.96595	1.9559	1.8271	4.64384	1.35647	1.53241	1.69355	1.67346	1.82963	1.83731	1.74828	1.7935	1.57134	1.76644	1.768	1.53617	1.12951	1.66341	1.56617	1.14964	1.5931	1.42028	1.94527	2.22401	1.69265	1.25189	1.44139	1.43929	1.51738	1.51738	1.42999	1.65797
hsa_miR_330_5p_st	7.29188	8.12631	6.62431	5.9157	5.74902	6.3774	4.78946	6.26334	7.50631	7.21665	6.6202	7.59464	6.03942	6.29792	6.63246	6.69002	6.63607	6.57187	5.95423	6.23255	6.78218	5.14784	6.76821	5.96873	6.06794	8.60842	6.35863	6.29406	6.74283	6.69437	6.11471	6.02217	7.1584	7.11572	6.77924
hsa_miR_331_5p_st	6.10069	5.94664	6.46242	4.90661	6.03358	6.34199	2.89027	6.47099	6.02322	6.41007	6.32191	5.94912	6.21879	6.24646	6.50431	6.48975	6.30345	6.59683	5.95895	6.48479	6.21176	4.04423	6.05916	6.2137	6.1701	2.37026	6.28778	6.15307	6.11317	6.6023	6.32457	6.20565	5.17357	6.30389	6.07644
hsa_miR_335_star_st	1.38634	1.93998	1.76143	2.06734	1.64349	1.83741	2.12098	1.7704	1.74112	1.87773	2.18163	2.47789	1.44879	1.57065	2.18286	1.92226	2.33858	1.74124	1.61137	1.76306	2.14708	2.68915	1.73868	1.152	1.59957	2.10773	1.5867	1.69012	1.64596	2.58795	1.46648	1.43709	2.03184	2.54016	1.13544
hsa_miR_337_3p_st	2.28361	2.04658	2.42134	1.93839	1.97324	2.38503	2.66007	1.69702	2.03369	1.80158	1.99487	2.74824	1.78463	2.41054	1.68863	1.69057	2.35311	1.68676	1.53906	1.49963	1.59615	3.97283	1.75292	1.69524	1.99301	2.48182	2.6424	1.53762	1.54642	1.92489	1.50615	1.94633	2.38787	1.83324	1.68972
hsa_miR_338_3p_st	8.86263	9.94044	7.72609	3.92636	5.9879	6.07479	1.57266	6.7075	9.55669	8.26922	7.38673	9.1284	5.85892	6.64104	6.85139	7.60837	6.67016	6.78783	6.21242	6.64384	8.26272	4.64218	7.7719	5.9624	6.58389	4.75135	4.65313	6.63154	7.22265	7.12302	6.3555	5.27575	7.65911	8.03283	8.15785
hsa_miR_338_5p_st	10.0056	8.90489	8.96077	6.30925	8.45284	8.31498	5.30364	8.7105	10.7824	8.02408	8.89252	8.61684	8.8541	8.49729	8.44347	7.96157	9.11245	8.90488	8.23139	9.61224	9.14679	6.25355	9.11174	8.56774	9.36108	5.65479	8.3048	9.14076	9.93798	8.47105	8.50363	8.75224	6.5073	9.64326	10.2765
hsa_miR_33a_star_st	1.58314	1.76806	1.91734	1.7696	1.93601	1.89672	1.42668	2.14919	1.76277	1.4263	1.55877	2.04664	1.4373	2.23348	1.66604	2.16431	1.24503	1.67633	2.00374	2.03351	2.02732	2.75248	1.52301	2.29053	1.77354	2.0204	1.57347	1.57418	1.74152	1.69102	1.74152	1.55847	1.72181	1.67995	1.58643
hsa_miR_33b_star_st	2.90085	3.81597	3.14553	3.65225	3.41463	3.45538	3.18392	3.62081	3.40711	3.38615	3.2024	4.1724	3.3505	3.62601	3.61728	3.41082	3.48877	2.72285	3.38481	3.35519	3.33861	2.53865	3.25759	2.8404	3.01538	3.6184	3.1857	3.46597	3.30818	3.33496	3.50237	3.97047	4.16335	3.28072	3.24812
hsa_miR_340_star_st	1.35859	1.50966	1.53193	1.48553	1.39722	1.13837	1.63447	1.17153	1.11227	1.3222	1.39991	1.28301	1.19806	1.25829	1.27663	1.23142	1.26375	1.46978	1.12173	1.48404	1.5068	2.25092	1.3403	1.32248	1.33392	1.18895	1.48629	1.41096	1.12548	1.10256	1.71422	1.81808	1.41501	1.34654	1.25811
hsa_miR_340_st	6.38818	5.90615	6.07323	2.24374	4.60741	4.45235	1.87933	5.58069	7.22827	5.38057	5.48812	6.07024	3.76685	5.23681	4.91604	5.40129	4.74807	3.23246	4.44092	5.13688	5.55907	3.10226	5.80871	4.95422	5.31459	2.24496	4.62766	5.14892	5.39829	4.88977	5.26446	4.11349	3.18257	6.02425	5.7472
hsa_miR_345_st	8.2979	8.68178	7.9634	7.40036	7.96323	8.09563	7.42239	8.32391	8.86579	8.30568	8.30191	8.66478	7.99961	8.15394	8.16568	8.70022	8.28895	8.31293	8.07822	8.13778	8.35017	7.41867	8.33574	7.75717	7.80918	7.42431	8.12367	7.86356	8.04542	8.22175	8.23244	8.46478	8.26928	8.25518	8.16273
hsa_miR_34a_star_st	3.7992	2.69809	4.35746	1.78106	5.07698	5.23574	3.21636	4.85697	3.15504	4.88409	5.21604	2.72848	5.83356	5.1793	4.31896	3.45826	4.05982	4.95475	3.64356	4.56721	4.40584	1.94521	4.42408	4.13544	4.00982	2.54693	4.7909	4.35746	4.08121	4.2262	5.15996	5.69411	2.49138	4.4337	5.52478
hsa_miR_34a_st	9.19914	7.92422	10.2539	7.58846	10.3095	10.0725	8.55684	10.2286	8.88123	9.40238	10.5815	8.42581	10.378	9.94089	10.2161	9.78603	9.96113	10.2641	9.44565	10.1518	10.1676	6.86949	9.64857	9.94024	9.97399	7.2385	10.0165	10.2242	9.90302	10.1813	10.1819	10.3951	8.72557	9.86082	10.1239
hsa_miR_34b_st	4.77854	6.2095	3.16363	2.78957	2.26557	3.86858	1.51434	5.73237	4.74667	4.92381	4.30276	6.56981	3.06326	4.8524	4.23248	4.81322	2.79225	3.62273	2.93804	4.36421	4.02107	5.26059	3.77803	2.66649	2.64739	3.37632	2.80302	4.30601	4.48944	5.21228	3.94685	2.16588	5.91259	5.30121	4.37709
hsa_miR_34c_3p_st	6.3596	6.80666	5.51295	5.0608	4.29375	5.15677	2.41102	5.64901	6.97313	5.10672	5.60141	6.07024	5.33803	4.67592	4.88273	5.35056	5.78605	5.96949	4.52315	5.79011	6.28919	4.33058	6.29554	4.61142	4.9327	3.86586	4.76142	5.67514	6.31332	5.301	5.40512	5.36939	4.82018	6.72753	6.77273
hsa_miR_3529_st	2.09789	2.01671	1.781	2.04006	2.15287	2.09881	3.87017	1.98522	2.19549	1.74606	2.31562	2.07469	2.0346	1.92821	2.69324	2.3062	1.69621	1.78977	2.22519	1.98201	1.91951	1.87053	2.17522	2.32819	2.38223	1.89925	2.13861	1.57418	1.9483	1.91805	1.89777	2.43341	2.2506	1.82813	1.85526
hsa_miR_3545_5p_st	1.42151	1.30583	1.31605	1.31531	1.28086	1.2171	1.25424	1.11182	1.26891	1.5885	1.1744	1.40966	1.30117	1.32214	1.10147	1.2478	1.08199	1.33617	1.27229	1.53818	1.18553	1.48339	1.35997	1.31031	1.66836	2.97097	1.31394	1.02288	1.24341	1.26375	1.23036	1.42387	1.83443	1.39259	1.25554
hsa_miR_3591_3p_st	3.34799	6.01676	2.46311	2.58745	1.60209	3.04475	2.5226	5.84227	3.47026	3.82322	3.86525	6.63297	1.84084	4.87838	3.89517	3.43796	3.38691	1.63154	2.86116	3.1528	2.83151	4.13843	2.76709	2.19831	2.38262	3.10542	2.03381	2.94934	3.799	5.28885	2.46041	2.24798	5.82284	5.40951	1.71515
hsa_miR_3607_5p_st	4.44173	2.95511	5.34449	4.27267	5.45393	5.56808	5.00435	6.18146	4.34447	5.50883	5.2592	3.79717	5.46705	5.98946	5.91618	4.88002	5.21389	4.96816	4.69728	6.11301	5.14046	1.46705	5.65581	6.17426	5.85552	1.85339	5.50394	5.80211	4.85123	5.37061	5.88029	5.28073	1.99114	5.91329	5.76123
hsa_miR_361_5p_st	12.2202	12.9254	12.3897	12.3052	11.8656	12.1209	11.6485	12.5208	12.1658	13.0061	12.3569	12.9011	11.8693	12.4387	12.6396	12.647	12.4086	12.1283	12.429	12.266	12.2021	11.6166	12.3668	11.8724	12.1204	10.8973	12.2139	12.1549	11.8637	12.6484	12.3943	11.964	12.7088	12.5088	11.7086
hsa_miR_3612_st	3.22449	3.03336	1.66168	3.74565	2.59542	3.44332	3.31884	3.27146	3.59287	2.97684	3.2024	4.28471	2.16777	2.63611	3.01877	4.62619	2.76516	1.76854	2.4143	4.08514	2.69383	3.47178	3.96007	2.87786	3.10879	2.80773	2.50901	1.73279	2.18845	4.10063	2.87786	2.33008	3.30939	3.73822	1.42358
hsa_miR_3613_5p_st	3.59834	4.44827	2.85076	6.98001	3.98318	2.52332	4.91855	4.01835	2.99057	4.78339	2.1227	4.60624	4.23594	2.56944	7.77166	3.58232	2.85489	4.09088	4.48824	3.11485	3.59834	4.64239	3.40834	2.87786	2.61962	7.79712	4.36096	1.78084	1.99777	3.54199	2.88945	3.17378	7.27545	2.34042	3.29912
hsa_miR_3616_5p_st	1.35777	1.4833	1.42083	1.38276	1.55724	1.43404	2.86435	1.35955	1.60174	1.41125	1.26196	1.1861	1.41955	1.02906	1.35777	1.4049	1.22315	1.09373	1.20855	1.29758	1.40424	1.31674	1.61199	1.64658	1.23106	1.93107	1.27033	1.08774	1.195	1.39176	1.32447	1.25087	1.50318	1.31858	1.25033
hsa_miR_3617_st	2.45322	2.44134	2.17562	2.05902	2.41308	2.37651	2.2007	2.45168	2.00684	2.26134	2.32612	2.29181	2.37651	3.06902	2.49673	2.26632	2.14918	2.47603	2.53962	3.4275	2.16473	2.39889	2.32346	2.19244	3.3757	2.65761	2.5762	1.84875	2.74526	2.80705	2.10721	2.17566	2.78522	2.60008	2.58678
hsa_miR_3618_st	1.48682	1.29528	1.38899	1.58128	1.40094	1.28863	1.24356	1.49687	1.16071	1.29713	1.57722	1.11536	1.21327	1.09527	1.27242	1.49518	1.21843	1.65234	1.29081	1.47868	1.50756	2.68072	1.31966	1.16992	1.57168	1.4584	1.38899	1.33446	1.36852	1.30574	1.48433	1.26007	1.23938	1.52032	1.26514
hsa_miR_3619_3p_st	2.64452	3.13551	2.6421	1.90898	2.81537	3.26014	2.13921	4.02273	4.28591	3.25931	3.74995	4.45241	3.06309	3.66234	3.64878	3.96934	3.1151	2.91536	3.78977	2.91049	3.18179	5.73592	3.43851	3.03664	3.25931	4.49705	2.6424	3.47772	3.57075	4.29821	2.89153	3.21325	4.29581	2.81095	1.9715
hsa_miR_3619_5p_st	6.3359	7.3389	6.40281	8.73357	6.4828	6.3713	7.65664	6.18489	6.70499	6.19038	6.44783	7.28221	7.59723	6.7594	6.72588	6.29131	7.11456	6.38807	7.04575	5.67477	6.07988	7.35562	6.39411	6.26355	6.5217	8.45931	6.36748	6.20421	6.4092	6.10787	6.43967	7.42754	7.73706	6.06921	6.3498
hsa_miR_362_3p_st	2.31646	1.5081	1.85785	1.61291	1.91053	2.49247	1.50619	1.88276	1.49275	1.31139	1.63008	1.50183	1.7826	2.07943	1.85552	1.28649	1.93245	1.86156	1.74199	2.37749	1.47909	1.56617	2.01148	1.7721	2.23967	1.49355	2.12812	1.66749	1.74207	2.10443	1.90224	1.88253	1.36604	1.36499	2.56181
hsa_miR_3620_st	2.50504	1.82465	2.50382	3.13476	2.96254	3.35753	4.33319	2.7338	3.16104	2.18265	2.09109	1.96168	3.01883	2.28246	3.42206	1.37721	2.7988	2.60793	2.89254	2.7673	2.30796	1.69507	3.34977	3.19574	3.43883	2.55774	2.68722	2.93911	2.12533	2.78473	2.58881	3.21552	2.7988	2.8605	3.3273
hsa_miR_3622a_3p_st	2.15656	2.00622	1.709	1.68593	2.26557	2.40387	2.5226	2.26862	2.05245	1.78487	1.79318	2.08702	2.1904	2.66874	2.04172	2.01734	2.02292	2.1417	2.37061	2.09366	2.11894	2.34756	2.74026	2.03102	2.27822	3.26885	2.60856	1.84875	2.19762	1.83947	1.6041	2.57091	2.11894	1.91382	2.07086
hsa_miR_3622a_5p_st	4.20997	5.45614	4.55639	5.90682	4.8874	4.8874	4.81747	4.59283	5.45903	4.85147	5.07879	5.57319	4.77089	5.04175	4.98663	4.98686	4.83181	5.0818	4.58707	4.28067	4.5714	6.47409	4.71175	4.65973	4.71751	6.23284	4.92318	4.73432	5.0513	4.45058	5.01098	4.73559	5.56535	4.08818	4.71988
hsa_miR_363_star_st	2.31949	1.22346	1.36095	1.35159	2.06786	2.41916	1.49628	2.18364	2.06266	1.16124	2.03085	1.40525	1.88187	1.7894	1.68422	1.97838	2.09462	1.69268	1.50271	1.88187	2.09045	1.40788	1.87445	2.14534	2.34636	1.89274	1.54619	2.38162	1.96876	1.84327	1.95085	2.54412	1.33878	2.04567	2.71139
hsa_miR_363_st	7.8972	6.18205	8.25132	5.28624	7.55462	8.09235	4.33195	8.10024	7.02241	8.00824	7.74747	6.47418	7.86598	8.23229	7.97086	7.45061	7.51763	7.53481	7.24126	7.93194	8.20124	1.79347	7.12944	7.71108	7.87525	2.30245	7.85871	7.85721	7.50734	7.65607	8.23286	7.66099	5.71634	8.02446	8.19788
hsa_miR_3646_st	1.59228	2.37706	2.5018	2.48227	2.28513	2.04944	2.5226	2.51906	3.20623	1.98646	2.14428	3.25342	3.44226	2.71509	2.36998	2.29279	2.11323	2.02708	3.05553	1.97477	2.73465	5.41073	2.16456	2.49422	2.59831	3.2585	2.12304	2.20102	2.81694	3.73116	2.41757	2.96512	2.81536	2.19715	2.2266
hsa_miR_365_star_st	4.48367	5.45932	4.72641	7.04864	5.06092	5.30365	5.10562	4.38853	5.04197	4.54581	5.61915	5.78291	5.76049	5.67163	5.57602	4.70056	5.38206	3.7964	4.48516	4.03929	4.12831	4.4779	4.48975	5.22055	4.08523	6.50559	5.29921	5.12626	5.12192	4.48438	2.73485	4.76347	5.7909	4.69869	5.15741
hsa_miR_3658_st	1.90182	1.24978	1.28319	1.59441	1.38159	1.42214	1.37668	1.40014	1.37849	1.49091	1.60484	1.3907	1.50165	1.37088	1.37606	1.42599	1.62006	1.5873	1.41435	1.38485	1.35331	1.69629	1.28382	1.47039	1.77095	1.17725	1.64786	1.47283	1.14246	1.54286	1.43	1.5713	1.59978	1.49928	1.35627
hsa_miR_365_st	1.28886	1.54724	1.93019	1.74239	1.54724	2.03979	1.94691	1.54724	1.58411	1.59843	1.47472	1.47673	1.73693	1.29664	1.66124	1.49518	1.39109	1.41327	1.42323	1.64769	1.29478	1.42695	1.76172	1.51803	1.15678	1.57784	1.54724	1.79533	1.66973	1.48843	1.5412	1.37058	1.67593	1.42731	1.83169
hsa_miR_3661_st	1.77873	1.7422	2.31901	2.54062	2.01784	2.14642	2.14187	1.83013	1.96611	1.57238	1.9955	2.21909	1.89947	1.65271	1.64898	2.56279	1.79618	1.6125	1.46304	1.67931	1.67181	1.96385	1.44985	1.81141	1.61442	2.12258	1.74647	1.57418	2.43938	1.81141	1.42424	1.39244	2.914	1.87748	2.00103
hsa_miR_3664_3p_st	1.40293	1.1441	1.66874	1.02809	1.02767	1.06913	1.69891	1.40014	1.43576	1.0852	1.56232	1.39426	1.56709	1.39426	1.25992	1.59478	1.59956	1.27021	1.39426	1.20162	1.60577	1.26031	1.62342	1.15648	1.14592	1.39664	1.6231	1.20879	1.40895	1.4643	1.41274	1.52347	1.32666	1.39426	1.4175
hsa_miR_3664_5p_st	1.26374	1.24438	1.58467	1.26182	1.22921	1.26719	1.64955	1.32214	1.06608	1.39628	1.16946	1.17474	1.2654	1.15377	1.33604	1.21021	1.3907	1.64786	1.50183	1.19482	1.21187	1.47154	1.46436	1.48651	1.69863	2.31166	1.57373	1.57418	1.40728	1.01436	1.40329	1.53384	1.65488	1.30722	1.32471
hsa_miR_3667_3p_st	1.91593	1.359	1.91257	1.41147	1.76583	1.93651	1.86388	1.98043	1.81014	1.28269	1.72249	2.00474	1.87758	1.74207	1.69217	1.44012	1.69544	1.72436	1.48722	2.05748	1.99057	1.9861	2.00746	1.70031	1.99259	1.12367	1.87881	1.81147	1.69541	1.46399	1.72372	2.07435	1.47265	1.58473	1.76067
hsa_miR_3667_5p_st	1.9225	2.25002	2.17405	1.68468	1.56461	1.51691	2.2007	1.5321	1.77148	1.36266	1.47472	2.1607	1.67188	1.42335	1.42736	1.7243	1.97663	1.51329	1.81787	1.39804	1.76796	2.8335	1.72758	1.45304	1.6105	1.98697	1.96083	1.49271	1.67027	1.93479	1.86341	2.01148	1.79658	1.49127	1.51378
hsa_miR_367_star_st	1.10853	1.33486	1.66518	2.02016	1.45926	1.29956	1.73632	1.43755	1.35997	1.18956	1.1923	1.15594	1.37736	1.24075	1.25109	1.30806	1.13328	1.45062	1.19855	1.44917	1.51388	1.35997	1.39683	1.22872	1.33922	1.35997	1.35948	1.35946	1.32619	1.16665	1.51835	1.42387	1.36051	1.42756	1.35997
hsa_miR_3671_st	1.07665	1.04789	1.26969	1.2309	1.17778	1.33278	1.51434	1.32214	1.59043	1.31148	1.23477	1.55213	1.40047	1.22707	1.35034	1.42264	1.19535	1.32029	1.17309	1.46109	1.41793	1.29144	1.46099	1.78495	1.46864	2.04042	1.27491	1.32214	1.41137	1.32214	1.30582	1.39841	1.81807	1.2932	1.23667
hsa_miR_3674_st	1.22939	1.32267	1.32267	2.0285	0.950071	1.50884	1.51434	1.32267	1.33801	1.29873	1.3951	1.16124	1.25191	1.6611	1.14759	1.36859	1.35157	1.36909	1.26955	1.641	1.29531	1.16124	1.37915	1.22925	1.30234	2.34488	1.17606	1.13223	1.5288	1.36523	1.23125	1.54372	1.10562	1.08921	1.2371
hsa_miR_3675_3p_st	2.19934	2.44164	2.31026	2.34512	2.04005	2.20551	2.14332	2.47521	2.18349	2.44048	1.92208	2.15291	1.98045	2.64149	2.11689	2.58003	2.21725	2.04527	1.93974	1.94113	2.29686	2.21725	2.26865	2.35139	2.09125	1.90448	2.6424	2.04086	2.25639	2.4735	2.68291	1.97419	2.59716	2.07113	2.44218
hsa_miR_3677_3p_st	1.58019	2.31409	1.95095	2.302	1.96921	2.28753	2.05982	1.90102	2.81947	2.24038	2.41858	2.48412	1.70117	2.1982	1.95513	2.27038	1.95518	1.72466	1.72417	1.64047	1.80694	2.29352	2.21991	1.86709	1.51575	1.88349	2.2777	1.85011	1.91385	1.64579	1.67899	1.41792	1.8328	1.42407	2.1058
hsa_miR_3677_5p_st	1.44733	2.20742	1.21599	2.61048	1.44707	1.54527	1.96082	1.40395	1.51185	1.95129	1.56447	1.772	1.69263	1.57065	1.59804	2.07529	1.63858	1.4397	1.32326	1.44238	1.6436	3.25388	1.20607	1.70031	1.8973	2.72056	1.40303	1.81026	1.79848	1.63996	1.46851	1.66205	2.25897	2.20622	1.67335
hsa_miR_3678_3p_st	1.78213	2.08869	1.67858	1.4946	1.40292	2.30641	1.51434	1.49874	1.85568	1.50266	1.99487	1.51523	1.26478	1.61892	1.57217	1.75718	1.58138	1.19146	2.05693	1.9676	1.9216	1.75729	1.3596	1.50144	1.41117	1.27478	1.28656	1.40014	1.68202	1.8449	1.1444	1.19333	1.4434	1.43897	1.76926
hsa_miR_3679_3p_st	1.75231	1.43356	2.40618	1.29128	1.74326	1.69608	1.6399	2.21499	1.57903	2.23779	1.46111	1.6274	1.70895	1.64946	1.45	1.86189	1.57217	1.64953	1.41456	1.6508	1.3414	2.56655	1.58881	2.23838	1.76904	1.90954	1.57479	1.57418	1.51984	1.52325	1.64118	1.48165	1.24163	1.59505	1.64946
hsa_miR_367_st	1.27238	1.01528	1.33694	1.18052	1.04726	1.23142	1.60855	1.26151	1.36014	1.16112	1.30256	1.08166	1.168	1.2461	1.58923	1.19619	1.18121	1.29135	1.22121	1.18808	1.49128	1.43053	1.25138	1.18564	1.30556	1.4012	1.35931	1.26341	1.26475	1.30642	1.16706	1.07426	1.04982	1.21105	1.23046
hsa_miR_3680_st	1.47822	1.50332	1.55801	2.2433	1.58315	1.41011	1.92742	1.38921	1.6575	1.25087	1.669	1.62264	1.47988	1.71941	1.57875	1.52058	1.37668	1.54236	1.33363	1.461	1.46347	1.38921	1.58814	1.70031	1.49097	2.34435	1.4851	1.49271	1.48858	1.64579	1.28431	1.3744	1.56875	1.3332	1.75969
hsa_miR_3681_star_st	0.991109	1.53119	1.32171	1.47472	1.56317	2.08939	1.84356	1.48314	1.22344	1.13521	1.39078	1.11121	1.47539	1.45875	1.51124	1.63279	1.57217	1.72035	1.44808	1.80147	1.55877	1.66554	1.82066	1.49469	1.86483	1.69366	1.75065	1.80395	1.33224	1.59889	1.53985	2.12476	1.55877	1.85015	1.55877
hsa_miR_3681_st	1.41115	1.4828	1.44595	1.47264	1.19809	1.81089	1.30826	1.48533	1.49522	1.48015	1.80374	1.27219	1.15334	1.49091	1.57473	1.40525	1.62779	1.10022	1.74555	1.43178	1.45621	1.03524	1.44598	1.24491	1.46399	1.77885	1.73458	1.42429	1.39226	1.46399	1.40495	1.44598	1.92272	1.72269	1.20272
hsa_miR_3682_5p_st	1.42869	1.25728	1.29135	1.34099	1.34652	1.06206	0.950628	1.12992	1.56125	1.3212	1.21807	1.28872	1.53228	1.29135	1.16083	1.21271	1.37668	1.20763	1.26387	1.10668	1.40552	1.30788	1.32918	1.29135	1.27102	1.98069	1.17718	1.38762	1.47158	1.36903	1.43031	1.53384	1.44653	1.22118	1.09537
hsa_miR_3683_st	0.998903	1.08127	1.3827	1.34719	1.77718	1.5031	1.69592	1.48828	1.08252	1.45903	1.3907	1.3907	1.55471	1.10661	1.26583	1.3907	1.4675	1.6885	1.50183	1.25567	1.28636	1.14496	1.33109	1.46597	1.49223	1.23253	1.6163	1.57118	1.08256	1.16641	1.40396	1.51469	1.63808	1.3907	1.4107
hsa_miR_3685_st	1.34756	1.52389	1.32685	1.37747	1.54724	1.44032	1.51905	1.40014	1.25855	1.28003	1.39078	1.16542	1.39967	1.15096	1.35496	1.3937	1.26424	1.58063	1.3937	1.40797	1.17985	1.53641	1.24766	1.41897	1.65395	1.39309	1.39672	1.40014	1.50191	1.38827	1.73547	1.23968	1.60222	1.39541	1.75586
hsa_miR_3686_st	1.58323	1.35605	1.43743	1.93951	1.71276	1.51274	1.50043	1.52389	1.33748	1.23658	1.52389	1.62558	1.44281	1.68332	1.92853	1.61893	1.68941	1.11423	1.40196	1.53937	1.24298	1.53162	1.59432	1.51604	1.68332	1.68041	1.52389	1.39163	1.50191	1.53832	1.39644	1.36342	1.66741	1.51445	1.87116
hsa_miR_3688_3p_st	1.86279	1.32149	1.64697	1.55463	1.48128	1.6493	1.64193	2.00431	2.11381	1.79552	1.99035	1.82462	1.40809	1.54253	1.78821	2.62931	1.65651	1.50407	1.34392	1.7046	1.99134	2.87767	2.08978	1.39837	1.57964	1.41011	1.74402	1.62841	1.56565	1.99617	1.48128	1.39638	2.31068	2.88398	1.64209
hsa_miR_3689a_3p_st	2.03098	2.67359	2.7459	3.79542	2.20575	1.85855	3.08906	1.9549	3.46883	3.11827	2.45867	2.51631	1.7001	2.4735	2.21338	2.74305	1.66784	2.15097	2.34418	1.86595	2.59489	3.38836	2.23981	2.06266	1.62522	1.76986	1.63028	2.39238	2.07579	3.08028	2.68737	2.11403	2.05913	2.26557	2.56083
hsa_miR_3689a_5p_st	1.34777	1.62195	1.28757	1.54241	1.4527	1.31295	1.99937	1.32214	1.89247	1.57508	1.65442	1.46651	1.46958	1.39794	1.43067	1.52056	1.3618	1.77639	1.23199	1.27219	1.67072	1.48368	1.57799	1.42615	1.6034	1.39309	1.27482	1.67223	1.74608	1.35304	2.04798	1.24396	1.80279	1.58213	1.23658
hsa_miR_3689b_star_st	1.55908	2.39353	2.24763	3.06944	2.05107	1.89228	1.94254	1.67409	2.489	2.04555	2.29462	2.25232	1.73742	2.16696	2.39173	2.66826	1.41779	1.51329	1.8761	1.7945	2.2419	3.67248	1.73424	2.12749	1.50753	1.37968	1.54714	2.12382	1.74974	2.84146	1.99114	1.99137	1.99114	2.12636	1.99114
hsa_miR_3689b_st	1.57902	1.65056	1.31903	1.84807	1.77848	1.519	2.04734	1.37519	1.77379	1.89436	1.53381	1.85388	1.38283	1.53016	1.74537	1.72639	1.36416	1.64474	1.51747	2.24206	1.519	1.69618	1.26285	1.36017	1.26147	1.39309	1.52817	1.83623	1.67027	1.7758	1.6362	2.35669	1.27264	1.6156	1.34356
hsa_miR_3689c_st	2.49451	1.81182	2.29033	1.74397	2.30412	1.64946	1.51434	2.43885	2.62834	3.08795	2.62943	2.21312	1.77538	2.40133	2.33891	2.27097	2.64818	2.1663	2.03073	2.34456	2.23387	3.47178	2.74459	2.5286	2.08167	3.23967	1.72277	2.28653	1.88825	2.35457	2.06821	2.24089	2.35064	2.90346	1.90894
hsa_miR_3689d_st	1.49478	1.61527	1.79673	1.47472	1.80511	1.21887	1.39756	1.30122	1.429	1.1527	1.54759	2.03278	1.61008	1.40014	1.62202	1.429	1.63144	1.36891	1.16655	1.429	1.79196	1.25935	1.10098	1.27259	1.35929	1.59407	1.55353	1.39756	1.33299	1.42056	1.26989	1.23968	1.61624	1.54751	1.29861
hsa_miR_3689e_st	1.41395	1.49357	1.65165	1.86993	1.86115	1.47463	1.79468	1.57871	1.47463	1.6253	1.74729	1.75465	2.10116	1.74373	1.72959	1.48439	2.08115	1.36682	1.70761	1.40142	1.98864	1.40788	1.56808	1.76518	1.65058	1.80354	1.64953	1.65296	1.57901	1.59115	1.75897	1.71496	1.68795	1.54601	1.45041
hsa_miR_3689f_st	1.55443	1.31375	1.57065	1.50138	1.54124	1.38299	2.21898	1.90491	1.53914	1.56617	1.47462	1.61664	1.32075	1.65166	1.53506	1.84005	1.95124	1.64953	1.49292	1.56617	1.91587	1.76783	1.56163	1.43038	1.50347	1.1444	1.68664	1.69608	1.60508	2.01291	1.50598	1.52784	1.55877	1.82267	1.23058
hsa_miR_369_5p_st	2.16473	1.59115	2.43626	1.93939	3.3509	3.29146	2.17778	2.72612	1.71179	1.64836	2.54329	1.81775	3.52492	3.10665	1.92497	1.56244	2.59685	2.96877	2.92564	3.43599	2.22109	1.40486	2.84136	4.58343	3.74934	1.37017	2.6424	2.57498	2.9422	2.59825	3.07859	3.78076	1.49946	2.35164	4.41299
hsa_miR_3691_3p_st	1.6512	1.93082	1.50152	1.55227	1.5794	1.44782	1.69385	2.2869	2.79243	1.91499	1.65423	3.35577	2.26266	1.92417	1.54106	1.91499	1.87559	1.64953	2.26145	1.57668	2.01148	2.74606	2.36315	1.89965	1.6796	2.52386	1.70768	1.75369	2.03046	2.35411	1.91499	2.05952	1.99114	2.01292	1.33616
hsa_miR_370_st	8.98579	9.13303	8.7365	9.25334	8.9907	8.98603	9.49148	8.83446	7.55199	9.05006	8.88334	9.09579	9.01503	8.49024	9.08481	9.34537	9.08546	9.18789	8.8528	8.60564	9.0617	11.1755	8.83652	8.74761	9.17868	10.4771	9.10808	8.82747	8.51705	9.04795	9.15933	8.8262	10.0228	9.12589	8.5922
hsa_miR_3714_st	2.48817	2.03344	2.41886	3.80104	2.34571	2.55624	7.97852	1.93319	3.79756	2.6421	2.27564	2.99889	2.07132	2.66212	2.36336	2.46516	2.26067	2.138	3.38827	1.94099	3.94586	2.87105	2.45761	3.18809	2.2563	3.10542	2.47384	3.3586	2.9585	3.87116	2.55186	1.78825	3.10666	2.32274	2.44746
hsa_miR_371b_5p_st	5.89195	8.19865	5.30491	8.72579	7.95652	7.07976	6.66519	7.11929	6.75902	6.1506	6.77927	7.14273	9.42088	8.25281	8.88347	5.75162	7.09538	4.84579	6.81167	5.98369	3.98372	6.07286	6.63177	6.55063	6.172	5.57589	5.998	7.67306	7.93001	5.00737	5.1767	6.66283	8.96255	6.39034	7.36745
hsa_miR_373_star_st	4.45367	5.83633	4.58229	5.66591	4.83053	5.45469	4.72601	5.33189	5.53615	5.33313	5.57839	6.72821	5.87137	5.87331	4.72034	4.7235	5.33189	5.72848	5.21243	4.3364	2.76086	5.42934	5.17926	4.67093	4.50169	8.1036	5.67319	4.80777	5.42936	5.34757	3.59577	4.62838	7.01692	5.785	5.37075
hsa_miR_374a_star_st	1.43142	1.34513	1.38317	1.29466	1.39084	1.27334	2.50694	1.2218	1.41335	1.31757	1.33268	1.44624	1.27384	1.1779	1.16204	1.33811	1.29535	1.23576	1.25119	1.12384	1.55499	1.16175	1.2405	1.23746	1.24622	1.37744	1.61239	1.25944	1.24995	1.30495	1.44208	1.26752	1.52611	1.12664	1.2326
hsa_miR_374a_st	2.20979	2.048	1.68612	1.77127	1.93601	1.83711	1.74829	1.68743	1.8197	1.72487	1.67807	1.448	1.84099	1.6341	1.92633	1.70891	1.76192	1.93682	1.89534	1.74829	1.63901	1.3105	1.67518	1.77968	1.84004	1.55877	2.07839	1.52804	1.6081	1.55559	1.72017	1.65783	1.66396	2.03241	2.5921
hsa_miR_374b_star_st	1.46001	1.15822	1.32267	1.57848	1.0982	1.35976	1.92357	1.48586	1.30558	1.15307	1.36441	1.24263	1.30036	1.40067	1.33123	1.39423	1.52155	1.22018	1.45092	1.09674	1.35191	1.46673	1.47844	1.45518	1.14373	1.64068	1.16124	1.234	1.33186	1.50957	1.23512	1.32443	1.23658	1.20263	1.39283
hsa_miR_374b_st	3.54332	1.35849	2.97972	2.68562	3.47137	4.31756	2.05743	3.04615	3.40849	2.24463	3.9761	2.11337	3.00835	4.13822	1.73341	2.03768	2.6045	2.48489	2.63711	4.54796	2.80289	1.49351	3.86942	5.0914	4.16582	1.34665	3.2495	3.47368	3.60386	3.25458	3.60723	4.4628	1.48347	3.6714	5.0198
hsa_miR_374c_st	2.54804	1.93473	2.39748	2.14401	2.42767	2.29642	1.67481	2.46673	1.80649	1.98929	2.54972	1.62207	2.06594	2.37432	1.98147	2.31421	2.03395	1.45586	2.15168	2.94848	2.51254	1.68812	2.24272	2.19658	2.06498	2.01148	2.18578	1.95094	2.46232	2.19658	2.34946	2.55244	1.51066	2.23787	2.49788
hsa_miR_375_st	2.35286	2.13583	3.09245	2.92853	3.82746	3.8798	2.50445	2.95169	2.93433	2.06809	3.37884	1.57594	4.4196	3.57705	2.52964	2.51336	1.99774	2.77978	3.27591	4.50492	2.92882	2.87767	2.93433	3.72438	4.28865	2.04293	3.75285	2.8844	2.71552	2.32746	2.97938	2.7973	1.42267	2.33599	2.64022
hsa_miR_376a_star_st	1.45948	1.32311	1.58061	1.23744	1.60377	1.38899	2.11885	1.40349	1.23244	1.43982	1.20261	1.13301	1.32311	1.18393	1.17769	1.10817	1.13457	1.56768	1.58032	1.34392	1.92701	2.12895	1.30077	1.51125	1.31178	1.30109	0.955663	1.39377	1.48289	1.27372	1.32311	1.1459	1.04888	1.30316	1.56343
hsa_miR_376b_st	2.43244	2.45179	3.57718	1.59248	1.50669	2.1646	2.39078	3.30898	1.7772	4.65321	3.26378	2.91243	2.37654	2.9206	3.38017	3.57228	1.82834	1.75808	2.57003	2.73096	2.71572	1.43435	2.17202	2.02725	1.94985	1.38919	1.8852	1.70955	2.27996	2.43952	2.46558	2.00968	2.74353	3.40791	2.88097
hsa_miR_377_star_st	7.21673	7.30212	7.49343	7.28932	7.37645	7.46051	6.99846	7.58596	5.79668	7.99684	7.53614	6.83291	7.17047	6.98947	7.80422	8.32533	7.1207	7.45959	7.49424	7.25871	7.97131	8.64337	7.47688	7.26587	7.30004	6.90157	7.6628	7.62404	7.08758	7.91259	7.76445	7.39585	8.41935	7.56738	7.17218
hsa_miR_377_st	3.3882	3.64331	5.69097	2.26586	4.19151	5.39671	2.5628	4.92316	2.31114	5.71722	5.61257	2.42186	4.41178	5.38113	4.33306	4.59224	4.28936	5.13721	3.8569	2.99905	3.92144	1.71819	3.28939	3.27379	3.98681	1.58721	4.31075	4.24809	3.96523	4.33404	5.16723	4.18078	2.90884	4.46302	5.0984
hsa_miR_378_star_st	4.32896	3.71797	5.05294	3.02877	4.5163	5.2892	2.47281	5.27424	3.31363	4.56776	4.89692	4.25839	4.84755	5.1345	4.88785	5.02143	4.65603	4.57822	4.84755	5.25849	5.31738	3.95286	4.46656	4.26151	5.05649	2.02376	4.40183	4.84755	4.97299	5.5779	5.65836	4.84755	3.99601	5.15464	4.78213
hsa_miR_379_star_st	1.3569	1.32267	1.73181	1.27715	2.66204	2.76652	1.59633	1.81124	1.33748	2.1709	2.25022	1.3907	2.87011	2.10131	2.47015	1.57814	1.75661	1.57992	2.08455	2.89256	1.85626	2.20907	1.52895	2.94449	3.43882	2.41097	2.35588	1.49271	1.85472	1.92691	2.52543	2.39097	1.544	2.34352	2.66595
hsa_miR_380_star_st	2.98147	1.85058	3.83876	1.79109	3.62907	4.2371	1.90223	2.88853	1.67205	3.28077	3.67159	1.89165	2.68051	3.84478	2.77674	2.71667	2.80667	2.85363	2.15755	3.68092	3.25824	1.88518	3.35828	3.56544	3.23467	1.32019	4.5716	3.96292	3.06917	4.20005	3.24406	2.94312	1.81556	3.48361	3.01278
hsa_miR_380_st	1.38014	1.24075	1.74767	1.50318	1.57749	1.56042	1.24075	1.55989	1.74781	1.20158	1.47156	1.48807	1.71315	1.84094	1.41692	1.37994	1.26595	1.77922	1.41987	1.53615	1.79196	1.29113	1.49039	2.12914	1.6105	2.2328	1.67002	1.78027	1.54361	1.60953	1.61853	1.63571	1.54702	2.32138	2.13145
hsa_miR_381_st	8.24889	8.81717	8.6163	7.23813	7.83427	8.1703	7.14883	8.3984	7.02509	9.33995	8.38762	8.84729	7.73311	8.091	8.46026	8.84765	7.93274	8.3378	8.13038	7.70714	8.78702	7.94858	8.11738	7.24425	7.68323	8.27291	7.79457	7.87819	7.70558	8.94782	8.19348	7.55806	9.59795	8.64166	7.99797
hsa_miR_382_st	10.2184	10.5574	10.3496	9.6375	10.0559	9.94016	9.68824	10.2877	9.05299	11.1299	10.3961	10.5234	9.66745	9.66124	10.1176	11.2254	10.0795	9.83986	10.635	9.89879	11.177	12.1037	10.424	9.85266	10.0821	9.72776	10.3301	10.1824	9.81203	11.2187	10.4155	9.67001	11.7969	10.4341	9.80634
hsa_miR_383_st	9.42375	10.0393	10.0862	9.71886	9.43077	9.80478	9.16422	10.2563	8.47076	10.656	9.67476	10.3339	9.39961	9.43165	10.2623	9.95713	9.86271	9.74338	9.86581	9.73047	10.0199	11.4404	9.86049	9.35541	9.7339	11.3516	10.2394	9.9578	9.12216	10.2325	10.0921	9.49279	10.6542	10.1083	9.20659
hsa_miR_3907_st	6.25008	7.44573	6.12844	6.37224	5.1441	6.26081	3.5018	6.31418	6.83314	6.66408	6.09434	7.59464	5.45844	5.62151	6.12432	6.4531	5.68321	5.25733	6.17839	5.83136	6.33124	9.34062	6.36606	5.78624	5.4072	7.69403	5.25361	6.08787	5.84474	6.90762	5.9176	5.73024	7.21783	6.42551	4.0023
hsa_miR_3908_st	1.70461	1.11591	1.21928	1.01476	1.61013	1.3464	1.74148	1.3647	1.36158	1.68336	1.32629	1.57784	1.38932	1.59586	1.14077	1.74808	1.63506	1.50901	1.19855	1.24247	1.24961	1.21381	1.29734	1.46158	1.44918	1.31629	1.3341	1.75688	1.29251	1.3647	1.54141	1.30257	1.3647	1.47823	1.36808
hsa_miR_3909_st	2.20634	1.78248	2.10213	1.97178	2.71508	4.02045	2.66713	3.2001	2.505	2.59542	2.88077	2.06758	2.2159	3.17125	2.59542	2.5043	2.54349	3.29055	2.41344	3.28002	2.2635	1.67976	3.2372	2.95611	2.87068	1.93978	3.0083	2.66713	3.00152	2.81306	2.36559	3.03086	2.15396	2.74237	3.0998
hsa_miR_3911_st	5.05315	5.62603	3.78309	6.46605	5.4883	5.30252	5.30364	4.79847	5.7314	4.44658	5.2734	5.71836	6.61741	5.10224	5.35098	4.48983	6.26808	3.94784	5.04114	4.79794	5.30929	6.22174	5.32084	4.98646	5.71542	6.93045	4.83237	5.42934	5.68071	4.71892	4.55286	6.25033	6.29683	4.88068	5.90847
hsa_miR_3913_3p_st	1.55681	1.7135	1.6947	1.96327	1.2619	1.54159	3.72289	1.53961	1.74781	1.27851	1.36879	1.56806	1.46487	1.63244	1.91191	1.53618	1.58835	1.29135	1.56806	1.7341	1.78972	1.57028	1.44027	1.41764	1.79616	1.62539	1.4203	1.70495	1.55849	1.23264	1.32793	1.66106	1.41645	1.51759	1.54159
hsa_miR_3913_5p_st	1.30273	1.4557	1.26814	1.57848	1.61994	1.52202	1.40407	1.1881	1.45639	1.90539	1.29148	1.40014	1.27934	1.40432	1.45991	1.55216	1.51297	1.63302	1.47859	1.11544	1.51506	1.40942	1.50587	1.47145	1.11321	1.98824	1.18868	1.13881	1.40022	1.32998	1.40495	1.4907	1.22142	1.23395	1.42339
hsa_miR_3914_st	1.79888	1.72879	1.28406	1.78748	1.54724	1.61852	1.28406	1.5405	1.3912	1.69992	1.47472	1.43703	1.83263	1.80406	1.79557	1.63644	1.51794	2.13445	1.61806	1.50577	1.70022	2.17206	2.15497	1.85372	1.44107	2.38765	1.44002	1.63968	1.63968	1.5989	1.75813	1.67733	1.70002	1.61547	1.55989
hsa_miR_3915_st	1.64625	1.33354	1.33201	1.81013	1.37391	1.47361	1.81093	1.32214	1.34596	1.15699	1.64546	1.30766	1.28471	1.42968	1.26352	1.40788	1.57217	1.29135	1.11021	1.45034	1.585	1.85756	1.47791	1.36221	1.38764	1.31005	1.36065	1.40788	1.58025	1.37718	1.15155	1.24007	1.76176	1.31464	1.40839
hsa_miR_3920_st	1.30848	1.24075	1.16071	1.25636	1.48774	1.1444	1.26239	1.18728	1.43066	1.1527	1.63279	1.16961	1.25138	1.1571	1.14672	1.23129	1.57296	1.65119	0.999657	1.27385	1.2087	1.38968	1.10641	1.46437	1.30181	1.51505	1.1925	1.24075	1.32785	1.09866	1.33292	1.23968	1.43	1.17586	1.55647
hsa_miR_3922_3p_st	1.18053	1.24075	1.33783	2.18274	1.02767	1.32311	1.36281	1.16277	1.53241	1.47495	1.55877	1.32311	1.37152	1.32214	1.39139	1.51841	1.28698	1.02356	1.3937	1.38774	1.14325	1.29574	1.1444	1.10405	1.32504	1.39309	1.18394	1.57418	1.22309	1.29675	1.43594	1.38231	1.26276	1.18666	1.64946
hsa_miR_3923_st	1.63509	1.46599	1.46546	1.30903	1.44707	1.38044	1.38407	1.30403	1.05029	1.54081	1.1029	1.23529	1.58591	1.30595	1.50525	1.08394	1.49655	1.39672	1.65135	1.36451	1.47215	1.40788	1.43455	1.30726	1.33688	2.08606	1.43397	1.46975	1.46951	1.2705	1.41196	1.22057	1.59809	1.47263	1.22836
hsa_miR_3924_st	1.1573	1.15974	1.44858	1.95632	1.42387	1.64681	2.00996	1.26874	1.42387	1.36754	1.42387	1.76828	1.13574	1.524	1.21078	1.38226	1.69621	1.59968	1.62218	1.42387	1.38899	1.52895	1.2366	1.31511	1.3349	1.5344	1.54499	1.19517	1.20064	1.52242	1.51888	1.32607	1.55877	1.10534	1.22289
hsa_miR_3925_5p_st	1.65884	1.95611	1.41483	2.12066	2.04006	2.39153	1.33344	1.80507	1.74781	1.46525	1.73777	1.94311	1.67198	1.89785	1.64315	1.59638	1.57217	1.70698	1.62822	2.33484	1.74781	1.96305	1.74781	1.5931	1.93845	1.79328	1.66836	1.72995	1.67448	1.42729	1.82817	1.88253	1.43	2.02367	1.94597
hsa_miR_3927_st	1.89538	1.98674	2.00873	1.49715	1.50269	1.74425	2.7354	1.70117	1.58172	1.67128	2.18278	1.68855	1.98045	1.44169	1.49715	1.54317	1.73547	1.87209	1.76259	1.45787	1.56584	1.65269	1.35997	1.73547	1.4622	2.96786	1.90915	1.39812	1.86071	1.7235	2.04981	1.88253	1.67593	1.78487	2.00103
hsa_miR_3928_st	4.12859	5.97549	4.12228	2.67682	3.43413	4.02045	3.18688	3.86122	4.32426	4.8543	4.2224	5.03874	2.84573	3.82664	3.89629	4.90858	3.68292	4.10837	2.5274	4.41219	3.89353	4.3815	3.8898	2.66649	4.12859	4.45531	4.38285	4.08075	3.7031	4.245	3.63913	3.35628	5.17603	4.75457	4.38679
hsa_miR_3934_st	3.76889	3.77903	2.33434	4.40559	3.33899	3.40181	3.43727	3.02286	2.93976	3.17192	3.26613	2.9218	2.06976	3.06696	3.00503	3.97406	3.10031	1.82406	3.05807	2.40093	3.41312	4.09463	2.484	2.68833	2.26029	3.10542	2.28775	2.91262	3.88537	3.74141	1.73187	2.25499	4.92331	3.13203	3.17878
hsa_miR_3935_st	4.10047	4.83121	4.08372	4.11292	4.08372	4.49021	3.60507	4.4555	4.38385	3.61675	3.79014	5.51528	4.78481	4.31068	3.34936	3.83556	3.9444	4.27384	4.10241	3.53447	3.80417	5.74419	4.09827	3.21146	3.99273	4.35764	3.85284	3.81387	3.8836	4.29821	4.19884	4.12553	5.71175	4.35631	3.71979
hsa_miR_3936_st	3.44768	2.34864	2.7088	3.23675	3.23773	2.14447	5.21993	3.12101	2.59303	3.8963	3.57705	3.79355	2.54237	3.51582	3.41494	3.81737	2.79225	2.35091	2.71858	2.82866	2.91603	3.07199	2.7741	2.55574	3.5731	3.89372	2.66816	2.75438	2.82769	3.18601	2.73622	2.77973	3.39635	3.36126	3.30069
hsa_miR_3938_st	1.56042	1.40291	1.58418	1.41177	1.82345	1.37533	1.24075	1.48817	1.18095	1.77076	1.40261	1.28573	1.58338	1.30847	1.71621	1.25075	1.80469	1.48817	1.21781	1.28756	1.67453	1.73189	1.526	1.3282	1.40129	2.34435	1.44085	1.49271	1.50843	1.64579	1.50615	1.33664	1.68946	1.48817	1.42204
hsa_miR_3939_st	1.56042	1.71846	1.43291	2.04221	1.56042	1.73443	1.77011	1.79496	1.1935	1.18013	1.01813	1.27325	1.40467	2.13348	1.75998	1.75693	1.72936	1.4031	1.13827	1.54789	1.54767	1.6891	1.72905	1.43824	1.69476	1.25516	1.66836	1.40014	1.48014	1.99432	1.57734	2.01148	1.46315	1.43967	1.49458
hsa_miR_3940_3p_st	2.29927	2.07379	2.97369	2.01226	2.59542	2.39153	2.03633	3.01275	2.286	2.56425	1.92832	2.24382	2.53824	2.10819	2.06891	2.13188	2.07522	2.10351	2.18408	1.90205	1.94294	2.10371	2.4945	2.29584	2.41908	2.21542	2.6424	2.06289	1.80528	2.81092	2.50971	3.43803	1.76742	2.37456	2.29825
hsa_miR_3941_st	1.72784	1.91382	1.54558	2.06587	2.07909	2.12205	1.96728	1.87586	1.53241	1.50707	1.61098	2.34808	1.74665	2.1618	1.98545	1.92895	1.91501	2.05813	1.45772	1.63287	1.88593	2.96458	1.91382	2.23902	1.48689	2.82777	2.11932	1.97862	2.28699	1.79598	1.70125	1.81546	2.11184	1.79378	1.82773
hsa_miR_3942_5p_st	1.56042	1.3171	1.39849	1.7243	1.31344	1.78305	2.47287	1.74085	1.71869	1.31293	1.23179	1.54286	1.66911	1.64307	2.03407	1.28192	1.46241	1.37708	1.28428	1.26443	1.74778	1.4936	1.26514	1.47472	1.65548	1.62706	1.66802	1.35041	1.32203	1.24276	1.4653	1.41365	1.3223	1.2932	1.42304
hsa_miR_3972_st	1.68767	1.46314	1.44415	2.46613	1.62208	1.76739	2.4854	1.64528	1.40232	1.65623	1.73547	1.55689	2.53824	1.65179	1.54106	1.81941	1.647	1.73266	1.55603	1.75277	1.80391	2.56655	1.81321	1.85881	1.86205	1.42909	1.6191	1.3219	1.7243	1.68638	1.37259	1.64745	1.86196	1.5653	1.75586
hsa_miR_3975_st	1.24972	1.64727	1.69007	1.29252	1.44707	1.49969	2.79019	1.24374	1.429	1.30504	1.47472	1.62458	1.26065	1.49091	1.44528	1.20909	1.47463	1.55894	1.40654	1.78177	1.52324	1.74555	1.1444	1.31031	1.40529	1.55877	1.76205	1.59996	1.50191	1.61349	1.31314	1.43949	1.39832	1.68397	1.07631
hsa_miR_409_3p_st	10.0165	9.51554	9.80203	10.1416	9.56423	9.74862	10.7571	9.70826	8.933	10.3473	9.6153	9.33112	9.90111	9.10044	9.64828	10.2572	9.94456	10.0099	10.0289	9.92705	9.99825	9.77655	10.0827	10.044	9.88289	9.4243	9.95387	9.94767	9.62806	10.0211	10.5156	9.93607	10.2383	9.72744	9.35708
hsa_miR_411_star_st	3.45899	2.36829	5.34772	2.28655	4.92902	5.65909	3.20709	4.78422	3.54002	3.5667	4.92531	2.00265	5.87523	4.68094	4.63613	3.18809	4.49537	4.56185	4.42946	5.3968	4.28723	1.78835	4.65437	5.57929	5.89641	1.39309	5.65549	4.82528	4.4939	4.25507	5.4572	5.65062	2.61793	4.68009	5.48775
hsa_miR_422a_st	6.62788	7.14302	7.63821	6.77652	6.4073	6.92378	6.11942	7.86957	6.03149	8.17694	7.13132	7.78425	6.34721	7.36075	6.89113	8.09586	7.37645	6.81378	7.70848	7.49521	8.64234	9.13771	7.72996	6.50766	7.52511	8.15304	7.37471	7.37645	6.68224	8.27666	7.55009	7.0559	8.50313	7.88866	6.51007
hsa_miR_424_st	1.70891	1.28043	2.12446	1.84891	2.2198	2.39153	1.6526	1.78867	1.48605	1.49091	1.97979	1.6401	1.28542	1.77569	1.32922	1.88845	1.69621	1.99685	1.50183	2.28861	1.42303	1.99709	1.45689	1.43241	1.69688	1.39309	1.87544	1.52913	1.75691	1.28405	1.93839	1.73994	1.43	1.57178	2.00942
hsa_miR_425_star_st	8.1561	8.44244	8.01869	8.28704	8.01509	7.97709	7.96737	7.91248	8.15422	8.51791	8.16249	8.65099	7.81475	7.70092	8.15532	8.38896	8.22844	8.028	8.39405	7.60608	8.54217	8.379	8.15192	7.68303	7.76134	7.18201	7.82957	8.04329	7.93833	8.45752	8.19934	7.77845	8.65639	8.07478	7.89676
hsa_miR_4259_st	3.28186	3.50337	2.2885	5.56096	2.60429	2.05164	3.07115	2.56308	3.22561	3.05244	3.07115	4.17947	3.21723	3.1776	3.89896	2.42952	3.13295	1.61074	2.41837	1.53824	3.57215	6.07872	3.52255	2.77858	2.03631	2.92735	1.8188	3.54844	3.68887	4.19184	3.20521	2.10462	4.70223	1.91382	3.12285
hsa_miR_4298_st	8.18487	8.67252	7.51233	10.2293	8.96043	7.94281	10.0529	7.28773	8.39965	7.45749	8.0622	8.48452	9.82347	8.13911	8.49284	7.64406	9.14923	7.9842	7.99528	7.38251	8.00004	9.44107	8.00118	8.6928	8.99017	9.62825	7.90233	8.6734	8.49727	8.16223	7.83413	9.47269	8.68446	7.50673	8.65649
hsa_miR_429_st	1.70824	1.32267	1.38857	1.65358	1.50596	1.46409	1.77454	1.31884	1.39777	1.38649	1.65252	1.39777	1.55102	1.3292	1.61616	1.37097	1.8872	1.14816	1.37356	1.38805	1.47647	1.39338	1.36767	1.38541	1.39777	1.48581	1.35045	1.39768	1.08806	1.57283	1.1444	1.60894	1.67593	1.4995	1.39766
hsa_miR_431_star_st	7.2263	7.50721	7.92146	6.53081	7.51135	7.753	7.33057	7.91361	5.75012	8.53578	7.90819	7.68676	7.88884	7.58442	8.29111	8.30548	8.1832	8.21768	7.3656	7.46097	7.57152	6.13644	7.76071	6.96325	7.59697	5.15338	8.14401	7.79416	7.24063	8.02727	8.15358	7.59155	8.08059	8.09352	7.35454
hsa_miR_433_st	10.38	11.2817	11.2907	10.8713	11.1136	11.0447	11.7526	11.2898	10.094	12.0573	11.2077	11.0805	11.2742	10.6856	11.7398	11.6036	11.6371	11.3733	10.9674	10.9599	10.47	9.44107	11.1885	10.8002	11.2426	12.4056	11.4872	11.1385	10.5542	10.8035	11.47	11.0967	11.6262	11.2476	10.55
hsa_miR_4420_st	1.85425	1.68139	1.3526	1.70792	1.51483	1.26695	1.47207	1.73944	1.93323	1.23943	1.55904	1.89165	1.21669	1.23976	1.25636	1.29283	1.461	1.77339	1.28288	1.72582	1.55427	1.461	1.41202	1.61513	1.35387	1.47741	1.32688	1.65068	1.302	1.32418	1.8198	1.37516	1.39555	1.1388	1.73948
hsa_miR_4421_st	1.34777	1.64727	1.5061	1.22396	2.03396	1.66684	1.24075	1.50877	1.4328	1.66518	1.80075	2.32016	1.66518	1.71108	1.777	1.56796	1.67858	1.94633	1.46893	1.80684	1.74491	1.71042	2.00341	1.66518	1.6105	1.65813	1.33151	1.77583	1.50191	1.59894	1.63632	1.91249	1.66518	1.52155	1.83603
hsa_miR_4423_5p_st	1.5534	1.21797	1.40834	1.3937	1.3937	1.30797	1.44347	1.23684	1.40427	1.23037	1.23658	1.89227	1.34936	1.24075	1.3937	1.3937	1.29566	1.6006	1.61806	1.3937	1.52171	1.6135	1.77844	1.26138	1.28168	1.53707	1.1262	1.29375	1.36663	1.37203	1.54893	1.51304	1.76439	1.3028	1.23836
hsa_miR_4424_st	1.53016	1.15291	1.82566	1.43264	1.43319	1.39749	1.18389	1.46003	1.1557	1.39749	1.52548	1.45058	1.631	1.49941	1.65895	1.30586	1.39581	1.36203	1.56171	1.27526	1.38863	1.40788	0.943328	1.39749	1.28558	2.34435	1.66836	1.39852	1.1621	1.22629	1.37427	1.24818	1.34216	1.58601	1.145
hsa_miR_4425_st	1.45948	1.62299	1.6409	2.07967	1.58996	1.6833	2.03663	1.70101	1.69459	1.37991	1.31065	1.62471	1.92723	1.29786	1.47312	1.49518	1.53214	1.69543	1.61806	1.18808	1.61981	1.70951	1.73837	1.64634	1.6262	1.43898	1.50389	1.87679	1.50191	1.43971	1.78137	1.81509	1.82798	1.4081	1.62518
hsa_miR_4428_st	4.58524	5.59116	4.39556	5.56078	4.71999	4.34772	6.85899	4.31905	5.823	4.70382	5.09108	5.28024	4.56252	4.97689	4.40264	3.84729	4.15117	3.8202	4.24884	3.05927	4.74443	4.94795	3.50977	4.25071	3.55972	5.37313	3.56966	4.35276	4.71011	4.88559	3.48855	4.49162	5.50654	2.75535	5.10944
hsa_miR_4431_st	1.83583	1.33079	1.9608	1.70328	1.28228	1.64919	1.81342	1.73066	1.74781	1.41113	1.17249	1.57127	1.54608	1.32999	1.2073	1.30835	1.49693	1.78886	1.62518	1.5186	1.59386	1.98319	1.57127	1.22953	1.57155	2.18526	2.05015	1.5747	1.58338	1.6625	1.73547	1.38835	1.62218	1.47233	1.39649
hsa_miR_4435_st	1.56211	1.11225	1.31863	2.54979	1.54724	1.72536	1.47931	1.03324	1.33748	1.83186	1.37008	2.23871	1.58338	1.90679	1.46957	1.59782	1.36639	1.43309	1.511	1.52852	1.47019	1.47539	1.39771	1.87793	1.31757	2.05038	1.27482	1.32205	1.22853	1.59449	1.54505	1.30719	1.91563	1.39583	1.29445
hsa_miR_4436b_3p_st	3.1158	3.30571	3.04085	4.34832	3.30571	2.9696	4.7402	3.30571	3.25341	3.50399	3.57705	3.20164	3.35374	4.17926	3.02171	3.6212	2.79225	1.88488	3.8923	2.58118	4.18302	3.71892	3.26278	3.4441	2.59831	3.71181	2.96452	3.28032	3.63062	3.26973	2.28259	3.27116	4.32501	3.05201	3.21173
hsa_miR_4436b_5p_st	6.00234	7.20681	5.65753	7.86091	5.66869	5.80772	5.73112	6.44487	6.67519	6.54394	6.05109	7.60816	6.6063	6.08768	6.37605	6.49898	6.12208	5.19728	6.39172	5.6186	6.17931	9.90568	6.23128	6.2071	5.52003	7.73257	5.5861	6.41442	6.30796	6.932	5.82037	5.53025	7.54283	6.2657	4.83501
hsa_miR_4439_st	1.96287	2.02569	1.30739	1.87146	1.87699	1.85585	2.58192	2.09411	2.32459	1.76434	1.67372	1.62264	2.10245	2.17256	1.80279	1.62437	1.85585	1.78977	1.50183	1.9234	1.89461	1.90519	2.09881	1.60993	1.58475	2.50398	1.82894	1.41492	1.94129	1.88431	1.47278	2.22342	1.85585	2.01789	2.50954
hsa_miR_4440_st	7.09597	8.4761	6.66907	8.13193	5.87531	6.49332	6.74488	7.13688	7.8261	7.30677	6.58269	8.53544	6.60658	6.64729	7.06715	7.2475	6.77358	6.29219	7.18146	6.50037	7.03035	10.4195	7.29861	6.5324	5.91893	9.14141	6.20497	6.94486	6.87153	7.57819	6.69676	6.61146	8.41092	7.38258	4.81142
hsa_miR_4445_st	1.19873	1.37668	1.7193	2.03312	1.23182	1.38167	1.69891	1.4053	1.13914	1.29059	1.4448	1.21473	1.34806	1.21466	1.3232	1.70591	1.35321	1.28784	1.37023	1.461	1.57065	1.75071	1.1444	1.39837	1.27834	1.98802	1.5047	1.21249	1.08806	1.36986	1.61048	1.23968	2.04516	1.44482	1.43203
hsa_miR_4446_3p_st	5.64277	7.11155	4.04139	5.6687	4.63182	5.31331	5.47063	4.40075	4.92344	4.84057	4.91975	5.05131	5.0301	4.18734	5.69648	5.60688	3.57698	4.78378	4.24884	4.52192	3.29627	5.37236	3.90127	4.06683	3.95302	5.03158	4.70177	4.26574	3.85514	4.31484	4.21852	4.44887	5.66767	4.27614	3.65684
hsa_miR_4446_5p_st	2.22169	2.86649	1.76456	1.73772	1.62558	1.89641	1.92357	2.17682	3.11199	4.16863	1.99487	2.29577	1.63452	2.09618	1.83769	3.07978	1.52675	1.94633	2.74815	3.54128	2.27448	1.82917	1.74297	1.75768	1.64783	1.895	1.52817	3.16849	1.58152	3.69438	1.67873	1.32721	1.82176	2.059	1.3995
hsa_miR_4449_st	6.82897	8.57592	6.89106	8.43446	7.0212	6.39395	7.51622	6.65579	7.87789	7.21293	7.34996	8.21592	7.20862	7.17872	7.25606	6.86993	6.71644	6.55274	7.71211	6.02285	6.90481	9.00666	6.52552	6.68014	6.1886	8.44497	6.63249	6.69551	7.17577	7.60734	6.22835	6.889	8.19308	6.75653	6.94261
hsa_miR_4450_st	1.78536	2.92141	2.05939	2.56052	2.1963	2.23463	2.76338	2.29933	2.56725	2.86226	2.76064	2.66588	2.32589	2.66929	2.72611	2.31352	2.60123	2.20265	1.7657	2.19358	1.86633	4.50059	1.82777	2.56661	2.42225	2.72056	2.11414	2.44662	1.97965	1.99026	2.16999	2.24251	2.38754	2.0409	2.35815
hsa_miR_4457_st	1.40406	1.54527	1.87154	1.57441	1.33203	1.41655	1.47647	1.52379	1.63324	1.28714	1.37805	1.75134	1.47539	1.39509	1.29986	1.2269	1.36839	1.74256	1.29806	2.16804	1.47647	1.16071	1.78904	1.62098	1.52442	1.34605	1.61932	1.46564	1.28971	1.29511	1.80533	1.64745	1.5587	1.67229	1.55209
hsa_miR_4459_st	9.07159	10.2061	8.52117	10.8362	9.20018	8.62235	10.8095	8.30704	9.74483	9.23848	9.13814	10.2651	9.81305	8.88371	9.01749	9.04715	9.10042	8.68487	8.98506	7.80581	8.66701	11.1964	8.64314	9.40746	8.86556	11.7276	8.65328	9.02673	9.23279	9.01842	7.96902	9.1943	10.7998	8.42275	9.20062
hsa_miR_4460_st	1.34777	1.59653	1.42071	1.90734	1.507	1.57045	1.37815	1.34753	1.4798	1.4389	1.73547	1.36565	1.33545	1.44487	1.50615	1.37765	1.32407	1.35776	1.74141	1.45215	1.79196	2.1461	1.32436	1.67465	1.84004	1.75099	1.45478	1.32205	1.50191	1.54466	1.49619	1.89625	1.53974	1.57217	1.31646
hsa_miR_4465_st	2.47806	1.82516	2.16768	2.15997	2.35459	2.68519	1.71287	2.47085	2.43625	2.14041	2.2064	2.58496	1.98045	2.56441	2.29079	2.24401	1.82834	1.98637	2.17525	2.77052	2.24401	2.4345	2.38601	2.24074	2.08872	2.06126	2.36052	2.40692	2.22107	2.36359	2.63931	2.3327	2.09149	2.02214	2.68628
hsa_miR_4467_st	10.7064	12.3114	10.5553	13.4947	11.7078	10.547	12.1529	9.82823	11.5174	11.8009	10.9012	11.1221	11.586	10.8097	11.6669	11.0659	10.5107	10.392	10.8825	10.105	9.18274	10.9115	10.1609	11.625	10.3999	12.3856	10.1686	11.5435	11.039	9.26084	9.27267	11.0176	12.4098	9.72944	10.6044
hsa_miR_4469_st	3.24621	3.03316	2.11651	2.83775	2.68051	2.06151	2.07087	2.51078	2.82895	2.87641	3.52866	3.04278	2.81476	3.044	2.44098	2.95421	1.95794	2.64052	3.88927	2.67682	2.83214	6.25922	2.4851	2.24433	2.07382	3.0387	1.9191	1.94108	2.11564	2.79165	2.65143	2.45028	2.83105	2.95096	2.28804
hsa_miR_4471_st	1.66205	1.32433	1.39672	1.37198	1.16873	1.47386	1.92357	1.16071	1.51258	1.23627	1.01345	1.27219	1.32847	1.64117	1.33094	1.2231	1.24099	1.1778	1.3937	1.35615	1.63952	1.64075	1.60284	1.57826	1.7287	2.08201	1.39672	1.1998	1.39672	1.26375	1.81005	1.64668	1.20531	1.20263	1.39714
hsa_miR_4473_st	1.3495	1.1836	1.39368	1.60584	1.23615	1.08943	1.11338	1.3495	1.6697	1.3495	1.50209	1.15703	1.26842	1.38968	1.17254	1.26252	1.37668	1.16829	1.61476	1.02774	1.38053	2.96342	1.35997	1.42324	1.60535	1.28076	1.16071	1.47295	1.37246	1.46399	1.52455	1.07897	1.67593	1.41452	1.34992
hsa_miR_4474_3p_st	2.43214	3.08854	2.10838	2.92137	2.37428	2.21043	3.76904	2.23573	2.52541	2.85839	2.39153	2.15184	2.34302	2.22065	2.29146	2.27349	1.98173	2.18614	3.25764	2.49197	2.66193	2.63028	2.90301	2.50253	2.23609	2.72056	2.49542	2.13703	1.88255	3.00978	2.27259	2.07388	2.65837	2.3521	2.02156
hsa_miR_4475_st	1.8568	1.60284	1.60284	1.54939	1.46591	1.56467	1.77359	1.7686	1.71701	1.50756	1.60284	1.57651	1.57553	1.69953	1.29118	1.60284	1.62778	1.76302	1.29466	1.27219	2.00402	1.30071	1.60284	1.54495	1.60983	1.82567	1.69739	1.7829	1.75452	1.47819	1.43772	1.49854	1.52712	1.50525	1.85347
hsa_miR_4476_st	2.97321	3.16695	2.95024	2.76591	3.38108	2.9696	2.62618	3.08123	3.26811	3.19452	3.30343	3.5254	3.57697	3.97531	3.26596	2.92311	3.28319	2.18733	3.06636	2.91576	3.13999	4.73752	2.55535	3.12469	3.02828	3.71181	2.46843	3.14102	3.05007	3.56689	2.65681	3.28678	3.44087	3.20784	3.40224
hsa_miR_4477a_st	1.26542	1.24075	1.31648	1.37881	1.10238	1.42232	1.24646	1.40014	1.07836	1.1936	1.15544	1.19081	1.1787	1.12931	1.17401	1.21448	1.26793	1.12473	1.74973	1.31052	1.20704	1.33832	1.35997	1.14733	1.34401	2.6382	1.18186	1.1584	1.05712	1.28885	1.23459	1.24075	1.24172	1.24075	1.24172
hsa_miR_4477b_st	1.51229	1.19431	1.30658	2.10132	1.34948	1.28825	1.34281	1.3647	1.13588	1.57508	1.46414	1.08573	1.30509	1.37424	1.47516	1.48463	1.39114	1.60728	1.51466	1.20253	1.69161	1.3058	1.48566	1.47172	1.51873	1.15885	1.60152	1.17339	1.2644	1.28737	1.15885	1.25726	1.36416	1.3371	1.35754
hsa_miR_4479_st	4.07465	5.87755	3.63336	5.53285	4.52601	5.34562	5.02733	3.79496	4.34447	3.87407	4.24382	5.24487	4.72513	4.93085	5.12327	4.48339	4.34447	4.78682	3.77906	3.60864	3.69664	4.56057	3.69291	4.95005	3.66756	5.0736	4.15674	3.59706	5.11764	3.8155	3.84925	4.18096	5.8588	4.05697	4.65401
hsa_miR_4482_st	1.64112	1.63207	1.57065	3.32418	2.04523	1.42912	2.50317	1.48533	1.41285	1.82722	1.43962	1.88535	1.40762	1.5372	1.46086	1.752	1.31817	1.54348	1.8776	1.83714	1.64112	1.74271	1.62968	1.6505	1.30846	1.8109	1.74049	1.57418	1.65085	1.29394	1.48673	1.39144	1.6565	1.79258	1.73643
hsa_miR_448_st	2.04911	1.29642	1.45308	2.48227	1.74433	1.98545	1.37668	1.68243	1.46228	1.70049	1.67181	1.58779	1.47539	1.66234	1.49199	1.51233	1.88401	1.60652	1.84099	2.1188	1.67181	1.38924	1.98015	1.81041	1.67181	1.60542	1.44412	1.49271	1.79572	1.76792	2.04527	1.85978	1.49132	1.92888	1.19782
hsa_miR_4490_st	1.83051	1.73463	1.32214	1.84818	1.64318	1.69533	1.45149	1.63019	1.51066	1.55016	1.21302	1.62264	1.71708	1.42553	1.72187	1.91964	1.47448	1.39419	1.66379	1.57524	1.45472	1.96305	1.61161	1.53206	1.26171	2.6988	1.45151	1.57418	1.47065	1.3871	1.44533	1.37337	1.45727	1.3907	1.53329
hsa_miR_4491_st	1.66271	2.67835	2.12512	2.2444	2.04403	1.68156	2.41246	1.85682	1.61111	1.73791	1.47472	2.69626	1.73649	1.6196	1.5935	1.3493	1.62394	1.75061	1.65494	1.63099	1.73347	2.11616	1.69914	1.60813	1.30247	1.39309	2.12158	1.83567	1.50257	1.73454	1.61687	2.37555	2.51357	1.64698	1.57649
hsa_miR_4494_st	1.38575	2.07297	1.86033	2.58117	1.93601	1.56042	2.25025	2.01272	1.48775	1.98646	1.9194	2.08146	1.81183	2.16106	2.03738	1.81338	1.92466	1.74174	1.35756	1.94087	1.93601	2.43405	1.93601	2.05201	1.93601	2.20899	1.45269	2.04984	2.38256	1.55864	1.77271	2.35389	2.09005	1.76611	2.109
hsa_miR_4496_st	2.25193	1.90781	2.11434	3.38515	2.49828	1.56042	3.78455	1.64113	2.36224	1.73556	2.73561	1.98928	1.31566	2.16559	1.73224	2.28606	1.81316	1.35563	2.13814	1.78888	1.85625	2.2236	1.73846	2.30331	2.02007	1.63408	1.59406	1.7337	2.06168	2.39941	1.57044	1.71174	3.4063	1.83747	1.78049
hsa_miR_4498_st	6.80199	8.33578	6.86574	8.94396	6.69489	6.82032	7.64253	5.79236	7.76046	6.74655	7.37606	7.5216	7.33227	6.85803	6.775	6.80508	6.3412	6.65116	7.06293	6.36097	6.00702	7.78059	6.40149	7.30109	6.76126	8.22455	6.50298	6.74344	7.34898	6.21413	6.23868	7.54434	7.87367	5.9476	6.4873
hsa_miR_449a_st	1.17944	1.43193	1.69114	1.6284	1.49197	3.02602	1.85329	1.74152	1.98263	1.23414	1.38179	1.28755	1.20817	1.67593	1.50183	1.53102	1.48999	1.30687	1.50183	1.461	1.40435	1.29803	1.73191	1.92357	1.56658	3.44473	1.53404	1.40583	1.29833	2.60258	1.37191	1.29376	1.26805	1.57217	1.43874
hsa_miR_449b_star_st	3.18676	2.98321	3.44988	2.24374	2.01592	3.14691	2.86435	3.69866	3.04727	2.56251	3.14561	3.00811	2.84028	3.40319	3.3055	2.30518	2.90346	2.97023	3.07745	3.40229	3.17165	4.61517	2.77508	3.06819	3.33698	3.24263	2.80302	3.51928	2.60295	3.18214	3.22448	2.96512	3.42258	3.73466	2.91704
hsa_miR_449b_st	2.10033	2.11788	1.59833	1.37276	1.30775	2.25393	1.7266	1.84966	1.52768	1.98173	1.60462	1.65032	1.36679	2.09658	1.74207	2.02904	1.74207	1.78977	1.52952	1.59751	1.6995	1.40315	1.60284	1.80568	1.93664	3.03738	1.52817	1.75479	2.0743	1.93607	1.87586	1.52048	1.7482	1.58076	1.86643
hsa_miR_4502_st	5.03933	6.19845	4.16854	5.399	4.76286	5.07027	3.55124	5.89506	6.04085	5.70433	5.24675	6.95226	4.78633	5.39522	5.49805	6.47127	5.38206	4.53904	6.18287	4.99982	5.73053	8.63147	5.34617	5.44664	4.36342	6.65582	4.0513	5.43184	5.29001	6.77956	5.14401	5.0258	6.34455	6.10496	3.09386
hsa_miR_4503_st	1.27015	1.16313	1.09185	2.40465	1.26596	1.4787	1.8195	1.39373	1.67019	1.24347	1.32296	1.39777	1.16238	1.49091	1.90674	1.38225	1.26782	1.31549	1.10513	1.10668	1.39885	1.74555	1.60284	1.39777	1.39777	1.47947	1.71474	1.38864	1.41584	1.45153	1.15588	1.62022	1.35238	1.47816	1.57184
hsa_miR_4504_st	1.58075	1.54031	1.51343	1.35668	1.37498	1.39309	1.259	1.40014	1.33748	1.3278	1.7851	1.3673	1.47338	1.47166	1.35024	1.45357	1.339	1.39419	1.12154	1.29252	1.34068	1.42429	1.36407	1.31441	1.41418	1.39719	1.17712	1.08184	1.27028	1.23882	1.49699	1.64387	1.56287	1.47123	1.42339
hsa_miR_4509_st	1.20983	1.37668	1.97725	1.47472	1.28833	1.18304	1.50871	1.4797	1.33185	1.16417	1.3275	1.35409	1.54349	1.3437	1.37735	1.00927	1.53227	1.5952	1.57817	1.36451	1.37668	2.04495	1.35997	1.22596	1.32824	1.5852	1.42315	1.40395	1.49085	1.11308	1.46626	1.23968	1.8288	1.41714	1.31848
hsa_miR_450a_st	1.66843	1.32267	1.28299	1.60846	1.18407	1.15077	1.65052	1.19534	1.37522	1.2403	1.15544	1.2238	1.05263	1.24295	1.18097	1.3937	1.26375	1.08581	1.34531	1.19445	1.50329	1.29773	1.24295	1.40475	1.41206	1.25978	1.34832	1.16371	1.25633	1.01463	1.0701	1.27471	0.925552	1.1183	1.23985
hsa_miR_450b_3p_st	1.62004	1.91208	1.26468	1.47472	1.41475	1.39777	1.51461	1.52572	1.2106	1.23956	1.39377	1.39777	1.48843	1.39777	1.1777	1.33357	1.30936	1.77249	1.34218	1.02801	1.33262	1.16071	1.48554	1.44862	1.3588	2.08154	1.14502	1.36633	1.37552	1.55587	1.31612	1.24266	1.83443	1.71734	1.50417
hsa_miR_450b_5p_st	1.53903	1.44187	1.45622	2.21061	1.46332	1.54631	2.48633	2.09174	1.32862	1.53903	1.53056	1.62264	1.69064	1.25002	1.42836	1.5657	1.53903	1.48015	1.75959	1.41373	1.47647	1.53303	1.47791	1.49469	1.69679	1.17529	1.44634	1.42513	1.57452	1.33649	1.81504	1.50748	1.29246	1.57508	1.72388
hsa_miR_4510_st	5.35103	5.25755	5.76903	5.57603	5.90864	5.80277	5.45419	5.4884	5.31542	5.53323	6.15792	5.17569	5.94231	5.8038	5.85675	5.64564	5.77994	5.2918	5.63032	6.20197	5.91787	6.06436	5.81576	6.45047	6.05709	5.23263	5.82657	5.28512	5.36229	5.48284	5.54873	5.73462	5.84831	5.74109	5.79489
hsa_miR_4511_st	1.65708	2.36829	1.4179	1.54724	1.5164	1.13139	1.24075	1.58963	1.64234	1.18634	1.61042	2.26214	1.32071	1.54724	1.90758	2.04791	1.28283	1.09238	1.68739	1.36451	1.40806	2.75262	1.42578	1.41744	1.62957	1.74124	1.54724	1.4522	1.58338	1.74152	1.43981	1.68356	2.27323	1.62422	1.23658
hsa_miR_4512_st	1.2365	1.67418	1.25067	1.19147	1.84146	1.57485	1.8137	1.52682	1.07521	1.37984	1.71981	1.27219	1.34134	1.30449	1.51129	1.09924	1.32404	1.51329	1.12394	1.5402	2.0981	1.49156	1.66376	1.90592	1.56361	1.64873	1.27482	1.58267	1.48724	1.61588	1.59611	1.73844	1.91363	1.54444	1.57485
hsa_miR_4513_st	5.21317	7.36821	5.40223	7.83465	5.1586	5.29363	6.17717	4.62332	5.52636	5.99734	5.59514	6.65908	5.64088	4.92532	5.687	5.4369	5.53049	4.67852	5.63032	4.35376	5.5719	7.51869	5.02722	5.08034	4.32049	7.4306	4.5866	5.28526	5.26425	5.20551	4.76413	5.36116	7.21912	4.985	5.0356
hsa_miR_4515_st	1.74345	3.44607	1.43616	3.06686	2.04849	1.22127	1.85813	1.98934	2.01489	1.98307	2.6538	1.78638	1.84099	2.17691	2.35172	1.59638	1.75942	1.42062	1.42006	1.461	1.78467	1.85957	1.99852	2.02193	1.39777	1.99278	1.96083	2.34662	2.22107	2.51332	1.84818	1.44728	2.0484	1.78631	1.64946
hsa_miR_451b_st	1.34777	1.57401	1.57065	2.39527	1.2619	1.22066	1.67113	1.32689	1.53241	1.19624	1.31284	1.34846	1.62692	1.61954	1.54106	1.34772	1.52619	1.49795	1.54646	1.47463	1.251	1.40788	1.52187	1.20728	1.68676	1.29052	1.52817	1.22927	1.29391	1.44097	1.48122	1.57419	1.47463	1.49891	1.54783
hsa_miR_451_st	8.56646	6.34723	8.49108	6.4951	8.77651	9.27703	5.32415	9.35441	8.30873	8.87711	9.37891	7.99354	8.89739	10.7651	7.71354	9.13535	8.50059	8.78872	8.68373	8.6482	8.52727	2.00641	7.72732	9.49471	8.02073	2.13003	8.88959	9.00987	8.81045	7.35261	9.19214	9.6432	5.93397	8.28071	9.15084
hsa_miR_452_star_st	1.73162	1.34176	1.14533	1.18155	1.17769	1.467	1.31032	1.47664	1.26267	1.23658	1.41153	1.16309	1.32939	1.13521	1.32593	1.19002	1.34176	1.47069	1.38647	1.461	1.46549	1.63574	1.52803	1.56426	1.45501	1.3299	1.25253	1.31876	1.4042	1.4924	1.39115	1.33149	1.5065	1.49735	1.39213
hsa_miR_4520a_3p_st	1.73555	1.32267	1.39184	2.64232	1.74207	1.38605	1.75599	1.66132	1.60413	1.69237	1.82624	1.71285	1.54889	1.49179	1.78272	1.39308	2.18227	2.29584	1.70558	1.83283	1.50192	1.45559	2.28897	1.78957	1.14175	1.48386	2.76872	1.3194	1.3273	1.50541	1.77156	1.62461	2.42791	1.53485	1.27439
hsa_miR_4520b_3p_st	1.24972	1.48691	1.42564	2.85528	1.33223	1.43171	1.44701	1.82953	1.78045	1.66938	1.47472	1.57217	1.54573	1.77256	1.71491	1.66671	1.57217	1.36168	1.90337	1.43485	1.42969	1.24411	1.58676	1.5457	1.48028	2.08182	1.89205	1.72225	1.69947	1.62593	1.57649	1.35974	1.57217	1.55449	1.60984
hsa_miR_4521_st	2.49315	2.2801	2.12446	2.60675	2.37651	3.49972	1.69968	2.61741	2.73324	1.82143	2.83914	3.36852	2.37651	3.56815	2.74098	2.69672	1.9932	1.90711	1.90164	2.60833	2.06581	2.93199	2.91349	2.37651	1.66482	1.90288	1.85223	2.04086	2.49633	2.76761	2.54898	1.71918	2.12327	3.06962	2.69514
hsa_miR_4524_star_st	1.73141	1.64727	1.33277	2.08161	1.29372	1.56851	1.49176	1.66443	1.45256	1.79639	1.49271	1.55658	1.25138	1.58544	1.19249	1.50878	1.47463	1.51427	1.40974	1.55488	1.30957	1.50077	1.47791	1.40419	1.62529	1.55877	1.95675	1.49271	1.34289	1.1812	1.55081	1.54863	1.01792	1.58696	1.6677
hsa_miR_4524_st	1.80359	2.25163	1.73837	1.54389	1.31923	1.64946	1.87374	1.65512	1.45869	1.32753	1.58799	1.32498	1.69094	1.53371	1.51532	1.38287	1.27396	2.06517	1.37338	1.95364	1.57154	2.1557	1.46752	1.45185	2.18922	1.70031	1.49453	1.71482	1.46773	1.50624	1.40943	1.75335	1.57154	1.56553	1.64946
hsa_miR_4526_st	4.90818	6.31775	4.41177	7.2157	5.33193	5.13035	5.25684	4.71647	5.12714	4.67518	4.97734	5.73478	5.28792	4.83775	5.08237	4.5672	4.73697	4.3627	4.91995	4.26443	4.78525	6.19306	4.95285	4.77216	3.95782	5.39603	4.30786	4.63744	4.85977	4.96506	4.44592	4.31145	5.85822	4.48414	4.65621
hsa_miR_4527_st	1.0419	1.65756	1.29266	2.02797	1.34777	1.34777	1.42859	1.1948	1.1709	1.46346	1.2669	1.34777	1.25138	1.11432	1.40215	1.34777	1.42569	1.57712	1.34476	1.36451	1.38899	1.65204	1.33135	1.23245	1.34926	2.19029	1.31552	1.41044	1.29409	1.27405	1.10771	1.11529	1.3334	1.17805	1.33169
hsa_miR_4528_st	1.27073	1.26799	1.42607	1.50776	1.27761	1.22879	1.92357	1.34938	1.33748	1.17994	1.23658	1.31138	1.28129	1.1388	1.2076	1.42361	1.29964	1.39419	1.67446	1.41714	1.32469	1.48103	1.38988	1.52193	1.24481	1.28064	1.32563	1.32311	1.32311	1.15514	1.4322	1.16264	1.18336	1.72492	1.42339
hsa_miR_4529_5p_st	1.26135	1.3854	1.39883	1.68253	1.64318	1.31895	2.30475	1.29096	1.21877	1.51291	1.57877	1.37624	1.09332	1.15032	1.43067	1.20225	1.23258	1.22238	1.26348	1.37624	1.62014	1.03447	1.41574	1.66914	1.24175	2.11553	1.26476	1.32205	1.41157	1.10439	1.44398	1.64745	1.72164	1.1183	1.50833
hsa_miR_452_st	3.75335	3.22548	2.3404	1.7243	2.47427	2.41087	1.35715	3.84169	3.24655	3.85717	2.86501	3.92765	2.27669	4.37345	3.2503	4.80031	2.66641	2.43296	3.46097	4.39948	3.25743	2.25929	3.32349	1.91634	2.26963	1.73146	3.26462	2.52952	3.34002	3.94722	3.8553	2.81994	2.67617	3.24863	2.57979
hsa_miR_4533_st	2.79334	4.30316	3.16363	5.03927	2.92266	3.50272	3.67892	3.31011	2.94621	3.3748	2.94565	3.42942	3.36456	4.00627	3.7409	3.10512	3.22898	2.49994	3.48978	3.2024	2.67098	4.45843	3.31011	4.37973	2.40111	3.74511	3.08648	3.83495	3.64987	3.79213	3.16039	2.78571	4.4463	3.48087	2.98768
hsa_miR_4537_st	3.35918	3.96083	4.2398	2.85416	4.01291	3.96285	3.98698	3.92849	2.80937	4.37669	3.84922	3.69161	4.18282	4.26637	4.26158	4.13787	3.63348	4.1595	3.43702	3.92849	3.87816	3.34306	4.02644	3.68004	3.33888	3.32061	4.23981	4.14526	3.92849	4.74425	4.16074	3.7135	3.92849	4.16573	3.93622
hsa_miR_4538_st	3.92271	4.9789	2.75589	4.73486	3.73699	3.77019	2.5226	3.68097	3.99465	3.95312	3.85515	5.03387	4.18177	4.28716	3.80249	3.49247	3.50332	1.87851	4.52868	3.45203	3.55334	5.91293	4.02013	3.61196	3.34436	2.81816	2.35514	3.34154	3.89287	4.30691	3.33153	3.75739	4.62276	3.60143	3.71569
hsa_miR_4539_st	6.30107	7.9956	5.87849	9.19221	6.48489	6.51597	6.70917	6.23332	6.77401	5.70433	6.78266	7.70541	6.60812	6.32127	6.85306	6.46915	6.70592	5.86853	7.15579	5.65711	6.79641	9.53189	6.67861	5.97465	5.3089	8.10859	6.35997	6.06468	6.77499	6.52524	6.04041	6.03423	7.9374	5.96532	5.94297
hsa_miR_454_star_st	1.28516	1.44932	1.48935	1.40014	1.29052	1.67808	1.2762	1.40014	1.31317	1.41634	1.29055	1.67372	1.73584	1.3079	1.43067	1.625	1.4053	1.21324	1.2232	1.47332	1.50131	1.60161	1.39541	1.52981	1.33043	1.59421	1.59378	1.22449	1.17537	1.40014	1.27004	1.68151	1.59421	1.40408	1.46493
hsa_miR_455_5p_st	4.68011	3.70128	5.56228	2.11987	3.8076	4.8874	2.17973	5.76268	3.8246	6.25091	4.71094	4.176	3.29297	5.78572	4.81213	5.40769	4.7851	4.00586	3.81385	4.48071	5.09581	1.96174	4.18883	3.64478	4.48071	1.86055	4.05692	4.60407	4.4311	4.65626	4.90584	4.05496	2.90041	5.09861	4.25509
hsa_miR_4633_3p_st	1.33799	1.46858	1.64876	1.42476	1.63298	1.42586	1.75092	1.51632	1.41559	1.32232	1.47652	1.07128	1.80458	1.59315	1.52405	1.32665	1.52664	1.77595	1.32559	1.84197	1.11405	1.29135	1.1964	1.30683	1.49434	2.0896	1.74647	1.49469	1.64814	1.44281	1.40495	1.6115	1.55877	1.76644	1.47252
hsa_miR_4636_st	1.52599	1.21472	1.38062	1.96611	1.35775	1.20989	1.75252	1.06198	1.41782	1.33275	1.49504	1.3907	1.54088	1.40014	1.43	1.10545	1.43	1.43	1.35314	1.13193	1.12373	2.14311	1.66833	1.49037	1.56587	2.01148	1.35712	1.42081	1.59809	1.18039	1.02378	1.71294	1.33275	1.38269	1.48187
hsa_miR_4637_st	1.37809	1.24075	1.32625	1.10407	1.36568	1.3076	1.29529	1.03208	1.45103	1.31611	1.15544	1.45647	1.14821	1.24075	1.55027	1.21448	1.50049	1.2787	1.38105	1.18621	1.1944	1.20996	1.26881	1.14733	1.23585	2.01148	1.52817	1.18319	1.18687	1.19226	1.339	1.32311	1.32311	1.20263	1.11277
hsa_miR_4639_5p_st	1.56042	1.9091	1.28085	1.44943	1.44373	1.74337	2.50135	1.55369	1.8507	1.39749	1.50097	1.3907	1.59035	1.39273	1.37327	1.51423	1.45682	1.42806	1.38348	1.71106	1.58219	1.74555	1.93144	1.72634	1.71971	1.73862	2.00397	1.51511	1.30164	1.48994	1.60665	1.95953	1.43668	1.5395	1.96581
hsa_miR_4640_3p_st	3.2837	2.86649	1.4889	2.24374	1.66083	2.10664	2.00448	2.92402	3.14186	2.6629	2.80322	3.22662	2.38831	2.71886	2.01801	2.4451	2.95619	2.84006	1.97074	1.8812	2.30883	3.71892	3.1258	1.63413	2.49342	2.49377	2.26956	2.05831	2.77438	3.01475	2.05774	3.11453	2.51291	3.17308	2.26835
hsa_miR_4642_st	2.37428	2.85506	2.01161	2.31942	2.04424	2.49232	2.09556	2.26139	2.75642	2.70232	2.07845	3.49057	2.29833	2.62014	2.47077	2.37428	2.30902	1.94633	2.17943	1.84246	2.25947	3.8862	2.12771	2.09085	1.94083	2.88784	1.86951	2.61607	2.18903	2.97231	2.48037	2.47291	2.97713	3.02051	1.64946
hsa_miR_4643_st	1.58287	1.02836	1.4866	1.46053	1.53484	1.40348	1.92357	1.27715	1.42525	1.2664	1.24321	1.2272	1.47539	1.32853	1.57973	1.59638	1.56241	1.63669	1.45684	1.45229	1.31953	1.29135	1.35997	1.24143	1.22548	1.34117	1.2841	1.09355	1.60376	1.20033	1.49273	1.26693	1.17316	1.57193	1.54678
hsa_miR_4645_3p_st	1.79874	2.00921	2.08969	1.7243	1.35465	1.93734	1.88467	1.66322	1.72498	1.43049	1.40162	2.18726	1.95371	1.57065	1.62669	1.79566	1.98723	1.3286	1.8301	2.1124	1.49406	1.83929	2.36134	1.58971	1.70711	2.77156	1.72498	1.70701	1.64745	2.11185	1.40495	1.51623	1.96832	2.34119	1.422
hsa_miR_4646_5p_st	5.54966	6.70081	5.04062	7.23071	5.1308	5.05832	6.64494	4.61373	5.33554	6.57589	5.64417	6.73358	5.3812	5.45588	5.35582	6.26339	4.55482	3.37542	5.37698	4.31343	6.37302	8.76617	6.05516	5.40031	4.21703	8.21341	3.33929	5.26577	5.52614	6.05225	4.1761	4.79054	7.94097	4.80833	5.19961
hsa_miR_4652_3p_st	1.6245	2.06904	1.62224	1.93401	1.46055	1.37483	1.55877	1.64527	1.33748	1.50639	1.55072	1.1855	1.58338	1.66057	1.81087	1.55926	1.58892	1.27015	1.778	1.80615	1.49343	1.60652	1.40289	1.6036	1.6105	1.6629	1.55665	1.55679	1.94129	1.42369	1.57976	1.61034	1.40054	1.45313	1.71354
hsa_miR_4652_5p_st	1.52624	1.79997	1.30371	2.31955	1.63073	1.22464	1.66692	1.31954	1.71814	1.65068	1.23658	1.46573	1.39134	1.51683	1.64315	1.49518	1.20343	1.39419	1.47463	1.27219	1.27631	1.82135	1.43577	1.47463	1.28165	1.62552	1.43679	1.15354	1.36414	1.44249	1.76718	1.59919	1.75173	1.55091	1.41258
hsa_miR_4653_5p_st	1.12162	1.82263	1.45945	1.54274	1.40515	1.35247	1.53949	1.25077	1.70507	1.5024	1.20084	1.7099	1.43966	1.36351	1.54106	1.45945	1.58475	1.08561	1.50273	1.48681	1.35751	1.8649	1.27218	1.60905	1.50988	1.46147	1.71886	1.45065	1.45945	1.20841	1.81244	1.17997	1.80296	1.26536	1.20511
hsa_miR_4654_st	3.72153	4.39173	3.16908	5.3271	3.18437	3.52465	2.80936	2.81263	3.5598	3.72681	3.41852	3.62986	3.27323	3.43211	3.96562	4.209	3.26794	3.79302	3.48184	2.86757	3.53555	5.276	3.44066	4.04814	2.95769	5.25621	2.98643	3.87228	3.47049	3.84354	3.0066	2.96512	4.8732	3.16471	2.94203
hsa_miR_4655_5p_st	7.11109	8.26274	6.49945	9.36638	7.4307	6.8565	8.45593	6.45344	7.22748	7.00589	7.33226	8.30673	8.01192	7.19	8.04254	7.06058	7.38355	6.48326	7.10573	6.14489	6.68459	8.47978	6.8118	6.98021	6.68593	9.71091	7.21485	7.42784	7.42413	6.92067	6.09726	6.68783	8.67671	6.40259	7.36819
hsa_miR_4659a_3p_st	1.45948	1.90725	1.41711	1.45948	1.61913	1.47488	1.57979	1.5803	1.43245	1.45948	1.43969	1.28433	1.35122	1.26137	1.73679	1.44232	1.36952	1.34252	1.29466	1.4136	1.35504	1.74555	1.43868	1.49334	1.39768	1.52338	1.91377	1.59213	1.21804	1.40247	1.40438	1.62699	1.39071	1.38816	1.42339
hsa_miR_4659a_5p_st	1.45925	1.30634	1.23367	1.48935	1.56595	1.29505	0.999687	1.32214	1.21497	1.33032	1.47472	1.3907	1.38848	1.16551	1.30764	1.33119	1.39939	1.52434	1.3937	1.66677	1.1867	0.947823	1.27434	1.26293	1.57378	1.98398	1.76115	1.452	1.394	1.31554	1.74893	1.53384	1.24102	1.3937	1.65838
hsa_miR_4659b_3p_st	1.53343	1.06523	1.48455	1.30626	1.4834	1.56816	1.6533	1.40014	1.59701	1.30481	1.43565	1.4406	1.15549	1.58061	1.30626	1.63358	1.21238	1.35462	1.02439	1.461	1.20704	1.34125	1.34417	1.37359	1.35171	2.4183	1.44662	0.982081	1.23164	1.46399	1.28449	1.58374	1.32311	1.35647	1.21045
hsa_miR_4661_3p_st	2.66611	1.991	2.03755	2.02797	2.29669	2.21833	1.96802	2.4156	2.27787	2.62767	2.24295	1.82593	2.06827	2.43352	2.11809	2.67919	2.24295	1.92805	2.0449	2.65467	2.24295	1.90865	2.60962	2.24493	2.40836	2.51148	2.46856	2.13713	2.02845	2.25401	2.25458	2.29664	2.29595	2.33109	2.17363
hsa_miR_4661_5p_st	1.42356	1.58695	1.55296	1.64856	1.42986	2.04916	1.45401	1.67853	1.71862	2.02034	1.72174	1.33038	1.65859	1.15054	1.43067	1.59638	1.51184	1.36656	1.27897	1.72974	1.37106	1.48415	1.67805	1.77552	1.95578	1.20646	1.33639	1.56792	1.24771	1.24161	1.5788	1.50015	1.30457	1.19458	1.72472
hsa_miR_4662a_3p_st	1.44199	1.95011	1.54054	2.01164	1.49636	1.29988	2.00891	1.53241	1.53241	1.60777	1.37829	1.37292	1.43366	1.40014	1.75134	1.45919	1.63048	1.5359	1.40883	1.67128	1.53097	1.75959	1.60284	1.32264	1.48022	1.80417	1.66988	1.45103	1.33529	1.64094	1.46709	1.35618	1.40845	1.54629	1.79117
hsa_miR_4662a_5p_st	1.27219	1.34491	1.21708	1.49719	1.27219	1.23737	1.27219	1.19215	1.06135	1.15358	1.41325	1.34402	1.51871	1.00814	1.46211	1.19619	1.40996	1.37052	1.3169	1.27219	1.23848	1.29135	1.20216	1.20504	1.23714	1.77324	1.30626	1.18877	1.47824	1.34103	1.07828	1.07407	1.27219	1.23407	1.29888
hsa_miR_4662b_st	1.49337	1.94746	2.24408	1.78886	1.64318	1.23227	1.44124	1.26147	1.56134	1.33682	1.30114	1.81285	1.65179	1.53564	1.73059	1.4282	1.09936	1.58886	1.92532	1.28956	1.47805	1.5055	1.47791	1.39837	1.43415	1.55877	1.31857	1.11582	1.51928	1.28112	1.18814	1.30424	1.49172	1.26719	1.28032
hsa_miR_4664_3p_st	1.58058	2.40385	1.69926	2.17815	1.87904	1.50694	1.78303	2.09544	2.36224	1.78497	1.9439	2.01275	1.65986	2.39775	1.93197	2.05005	1.56262	1.23271	1.76824	1.30918	1.59731	3.35125	2.14846	1.88253	2.61925	2.48506	1.39672	1.98985	2.12533	2.62013	1.4238	1.56188	3.16928	1.32373	1.6606
hsa_miR_4664_5p_st	1.45948	2.207	1.33904	1.47472	1.38254	1.38899	1.35305	1.75254	1.5603	1.1527	1.75275	2.51631	1.69819	2.11394	2.13018	1.92895	1.40457	1.01652	1.74555	1.74207	3.12108	2.24011	1.63463	1.81041	1.05098	2.72325	1.53124	2.06875	1.35408	2.05738	1.7984	1.23764	1.93322	1.48415	1.42339
hsa_miR_4667_5p_st	4.97517	5.14704	4.84483	7.54942	5.56511	5.09011	6.23055	4.35691	5.27867	5.66793	5.29604	5.30152	5.41105	4.8433	5.18164	5.47454	5.20975	3.35681	5.56169	3.9144	5.20146	6.84377	5.12364	5.56736	5.19847	5.41847	4.09218	5.63107	5.30152	5.58061	4.58229	5.23913	6.26436	4.43382	5.37675
hsa_miR_4669_st	5.71054	5.97137	4.86674	7.10118	5.91976	5.53259	6.23205	5.28995	5.75999	5.21028	5.71821	6.41489	7.11167	5.68859	5.55165	5.40529	6.39852	5.6784	5.61408	4.67099	5.53688	7.59163	5.5803	5.56604	6.59912	7.4656	5.85919	5.80518	5.70957	5.78415	5.1946	6.94125	6.58261	5.07736	6.18862
hsa_miR_4670_3p_st	2.16284	2.99232	1.63917	1.89064	1.6821	1.80076	2.04674	2.36952	2.5742	2.21188	3.15247	2.52965	1.95918	3.12957	1.37096	2.80503	1.71692	1.67024	2.57276	2.62096	2.26472	7.35251	2.50008	1.44295	1.34988	2.04989	1.58204	1.7977	1.94129	2.16284	2.05043	1.79208	3.37174	3.15212	1.53547
hsa_miR_4670_5p_st	1.66205	1.41657	1.66679	2.27608	1.38699	1.24723	2.24363	1.12117	1.2703	1.39231	1.35922	1.10362	1.1571	1.14656	1.86566	1.44134	1.4563	2.0895	1.29466	1.5495	1.20865	1.48879	1.47791	1.39997	1.30181	1.63944	1.7007	1.27309	1.1204	1.29609	1.31303	1.56618	1.43161	1.2932	1.37049
hsa_miR_4671_5p_st	1.27075	1.41162	1.66023	1.45386	1.63823	1.64946	1.62189	1.83002	1.64234	1.57013	1.47929	1.2133	1.67189	1.80417	1.7137	1.63188	1.45778	1.73804	1.38875	1.74207	1.67181	1.70371	1.60284	1.22872	1.699	1.55877	2.18006	1.77172	1.57843	1.64344	1.40495	1.94647	1.64727	1.71898	2.11894
hsa_miR_4673_st	3.58321	5.13461	4.08372	7.14389	4.53684	4.41816	6.02615	4.00163	4.14507	3.62841	5.00909	4.82679	5.34089	5.18007	5.30678	4.1274	4.77175	3.73136	3.64387	3.2024	5.02344	5.41938	4.4298	4.56781	3.97857	5.59724	4.49081	4.66273	4.87753	4.49456	2.95196	4.78783	5.86338	3.55209	5.09507
hsa_miR_4675_st	1.69755	1.38877	1.48935	1.81844	1.71065	1.60389	1.51434	1.36103	1.52579	1.55552	1.77285	1.41973	1.62092	1.68922	1.5678	1.3937	1.18636	1.77231	1.34333	1.40931	1.52599	1.545	1.46334	1.54766	1.53384	1.2534	1.53384	1.45988	1.47995	1.87453	1.51851	1.53384	1.33674	1.58648	1.53384
hsa_miR_4676_3p_st	1.45948	1.41657	1.24075	1.47472	1.8179	1.45136	1.52817	1.91382	2.33626	1.62415	1.88228	1.77412	1.84099	1.32214	1.29048	1.3937	2.0635	1.2876	1.22945	1.50027	1.65177	2.56655	1.55418	1.33985	1.58974	2.2483	1.52817	1.52711	1.50191	1.7512	1.40495	1.52817	1.53573	1.48914	1.47339
hsa_miR_4677_3p_st	1.63824	1.36035	1.67664	1.37276	1.14905	1.6734	1.40062	1.66658	1.36142	1.27229	1.37594	1.64658	1.86493	1.51974	1.49132	2.17145	1.88216	1.51329	1.62142	1.4841	2.24401	1.43181	1.99097	1.46492	1.19962	1.11191	1.3812	1.51974	1.85108	1.57661	1.50615	1.60061	1.43	1.60261	1.46028
hsa_miR_4677_5p_st	1.47714	1.81582	1.50384	1.63102	1.40059	1.28836	1.3884	1.72859	1.33572	1.57244	1.46425	1.62264	1.17041	1.39763	1.44778	1.5031	1.52335	1.74329	1.27202	1.18808	1.54994	1.39636	1.43143	1.35189	1.95573	1.44601	1.27078	1.57418	1.32342	1.27142	1.41287	1.52151	1.41061	1.44623	1.44623
hsa_miR_4678_st	1.24541	1.59439	1.26082	1.36844	1.28196	1.2149	1.91925	1.32188	1.85136	1.39749	1.37306	1.27219	1.27144	1.32188	1.25882	1.31593	1.10205	1.36185	1.74123	1.1878	1.26444	1.37247	1.22552	1.03952	1.2975	1.83212	1.29489	1.09803	1.32619	1.4294	1.30509	1.44394	1.52822	1.44875	1.2333
hsa_miR_4679_st	1.1974	1.48596	1.45043	1.44806	1.17169	1.26195	2.2007	1.24374	1.41278	1.28099	1.23658	1.4639	1.5224	1.56621	1.46625	1.54406	1.42307	1.54507	1.25601	1.40868	1.42307	1.48317	1.10349	1.54078	1.26388	2.01148	1.27482	1.66941	1.74557	1.2947	1.44144	1.42129	1.50645	1.41053	1.31187
hsa_miR_4681_st	1.77488	1.68529	2.01774	2.38919	1.50971	2.06261	3.35417	1.47719	1.79739	1.7298	1.50789	1.93688	1.61209	1.66057	1.70289	1.73308	1.40045	1.66835	1.65728	1.68459	1.79196	3.28592	1.51502	1.46537	1.75934	2.37411	1.57287	1.75952	1.72009	1.99452	2.33748	1.61886	2.15396	2.27644	1.46931
hsa_miR_4684_3p_st	5.26818	5.5443	3.33468	6.15676	4.18691	4.32087	4.41139	3.96044	4.95874	3.40569	3.28088	5.25394	5.45035	3.99259	5.06754	3.21478	4.30597	2.65834	4.87333	2.98894	3.87981	4.31398	3.80863	3.56768	4.2374	2.39216	3.63837	4.35746	4.89838	3.80486	3.79476	4.55156	3.74323	4.28526	4.68591
hsa_miR_4684_5p_st	1.24801	1.41486	1.50865	1.47472	1.32983	1.38899	1.13212	1.57055	1.24655	1.30968	1.23658	1.3833	1.37152	1.57065	1.42896	1.3937	1.48633	1.39419	1.3805	1.41775	1.38899	1.40616	1.25375	1.58032	1.39684	1.39309	1.52817	1.57277	1.24995	1.38899	1.36698	1.1605	1.43	1.47514	1.64946
hsa_miR_4685_3p_st	4.56427	5.37788	4.5656	5.62367	3.51177	4.33607	2.14256	4.96667	5.17863	5.41559	4.31633	5.98864	4.18174	4.8977	4.87232	5.44253	3.89653	3.92188	4.97178	4.43264	5.47446	7.95238	4.49791	4.68354	4.53154	5.09659	3.51805	4.98707	5.12487	6.1272	4.69286	4.99825	5.76463	5.21977	3.18848
hsa_miR_4687_5p_st	2.5256	1.56334	2.09968	2.27921	1.64318	1.7011	2.5226	1.7429	1.48514	2.2354	1.6154	2.46132	2.24763	2.00484	1.68174	1.96015	1.6214	2.34616	2.01827	2.47321	2.34397	2.38078	2.15825	1.54582	2.29672	3.27381	1.80904	1.32178	1.75315	1.69627	1.56438	1.84056	2.34198	2.0545	1.89033
hsa_miR_4688_st	6.69273	7.43676	6.71699	10.1108	7.68784	6.59954	8.6032	5.94121	7.4844	7.05695	7.04275	7.06847	7.6328	6.99586	8.13906	7.16592	6.90234	5.89707	7.19964	5.92203	7.03273	8.43424	6.9803	7.62538	6.74934	8.43619	6.65057	7.71832	7.40519	6.86866	5.33107	6.18041	8.44076	5.8426	7.11013
hsa_miR_4689_st	9.41185	10.5369	9.03078	11.6966	10.0003	9.43671	10.8097	9.45773	9.95908	9.72584	9.71488	10.876	10.7464	10.2081	10.6211	9.44513	10.115	8.63663	8.95539	8.46775	8.80964	10.7934	9.75867	9.80863	9.11324	12.6368	9.45165	10.2109	10.2413	9.17735	8.40956	9.19373	11.6682	9.07345	9.94296
hsa_miR_4690_5p_st	7.95332	9.58616	7.5462	11.2555	8.19124	7.66529	9.27928	7.17863	8.78723	8.0197	8.48289	8.97264	8.34275	7.9246	8.24202	8.27681	8.02917	7.62848	8.07604	6.80861	7.27422	10.1591	8.32212	8.3242	7.39085	10.6668	7.65249	8.23125	8.64325	7.57754	7.17875	7.94061	9.69971	7.3791	7.76309
hsa_miR_4692_st	1.76405	2.17669	2.34826	1.78579	2.14128	2.20807	1.90462	1.82023	2.74138	2.6103	2.38516	3.2581	2.23208	2.3687	2.35362	2.33921	2.44596	1.94633	2.5986	1.84409	1.96093	1.96305	1.85946	2.30851	2.00078	1.75099	2.13427	2.07752	2.00001	2.77496	1.73445	2.12544	2.51291	2.51392	1.76546
hsa_miR_4694_5p_st	1.15451	1.49996	1.14913	1.26807	1.34998	1.29521	1.84267	1.57055	1.429	1.48088	1.29919	1.28222	1.71884	1.31747	1.33975	1.24196	1.2035	1.3937	1.3937	1.3937	1.43853	1.74088	1.59817	1.3937	1.17249	1.66112	1.5235	1.4244	1.62342	1.16538	1.52646	1.02499	1.42534	1.38603	1.32256
hsa_miR_4695_3p_st	4.80951	6.11197	4.20481	5.53929	4.21624	4.38222	3.76363	4.66362	5.69393	5.74884	5.54053	6.1301	4.65834	5.2318	4.6487	4.98009	5.18431	4.57823	5.28029	4.6665	4.64553	7.85835	5.64846	4.46564	4.17739	4.20958	4.0119	5.29166	4.62995	5.3573	5.05494	4.5014	6.12068	5.5286	2.82808
hsa_miR_4695_5p_st	9.49504	10.947	9.16654	11.6124	9.7134	9.60863	10.269	9.1647	10.1953	9.67793	9.97921	10.9282	10.4257	9.8824	9.98209	9.51529	9.68904	9.33988	9.79623	8.56809	8.36059	11.124	9.28942	9.55985	9.1798	12.3092	9.37549	9.54033	10.1341	9.26921	8.7401	9.86908	11.6774	9.14591	9.6614
hsa_miR_4696_st	1.30849	1.31575	1.55964	1.48378	1.35465	1.77174	1.54792	1.64084	1.33748	1.44918	1.46399	1.23571	1.52165	1.88799	1.40511	1.46399	1.21978	1.46919	1.42597	1.43951	1.64097	1.23571	1.58738	1.49127	1.35269	1.46809	1.34511	1.72012	1.50103	1.33875	1.39344	1.42387	1.4609	1.5725	2.07561
hsa_miR_4697_5p_st	4.60719	5.17969	4.7762	5.01114	4.48693	4.54905	5.11256	3.92555	5.44363	5.30285	5.07661	3.35404	4.13602	4.99785	5.01611	5.18491	4.22791	5.1856	4.75592	3.9144	4.26126	4.08623	4.01538	5.51284	4.37133	5.38468	4.54611	4.65234	5.06397	4.69839	4.42767	4.57478	4.72131	4.5202	4.73063
hsa_miR_4699_3p_st	1.1364	1.17809	1.09291	1.6666	1.26875	1.32632	3.14442	1.32214	1.33748	1.24872	1.39009	1.68563	1.38949	1.25947	1.36801	1.30779	1.46481	1.60083	1.3334	1.49936	1.01268	2.17744	1.41525	1.94526	1.2149	1.33042	1.40967	1.48827	1.10305	1.49955	1.23193	1.23343	1.36734	1.32804	1.58679
hsa_miR_4699_5p_st	1.44864	1.61827	1.44878	1.67285	1.44707	1.47463	1.78359	1.53778	1.26654	1.43803	1.44458	1.62264	1.58338	1.49689	1.45607	1.49953	1.50332	1.39419	1.49953	1.28143	1.57065	1.56617	1.77813	1.58906	1.22574	1.75099	1.66836	1.44869	1.56549	1.3647	1.59638	1.14598	1.61535	1.98826	1.77818
hsa_miR_4700_5p_st	2.45346	2.798	1.6203	3.69366	2.91164	2.18384	2.5226	2.62205	2.71047	2.20793	2.42703	2.99769	2.34936	2.6798	3.10646	2.8658	2.79225	1.80435	2.00748	2.16908	2.9684	3.44613	2.76269	2.24628	1.56398	2.99167	1.93485	2.44747	3.18445	3.07745	1.46338	2.11132	3.22687	2.14164	2.38416
hsa_miR_4701_5p_st	1.66529	2.11213	1.6419	1.70267	1.95353	1.76563	2.5226	1.65765	1.53241	2.03691	1.82257	1.7275	2.03405	1.74767	2.41466	1.6955	1.796	1.8151	1.40693	1.86108	1.48412	1.47965	2.15931	1.69797	2.03173	1.49795	2.47384	1.4506	1.63384	2.11658	2.46354	1.50937	1.82388	2.08951	1.91451
hsa_miR_4703_3p_st	1.23051	1.62223	1.85976	1.59783	1.40014	1.16039	2.02384	1.40313	1.49687	1.39213	1.38972	1.32011	1.37152	1.24075	1.35481	1.28241	1.47463	1.78977	1.22388	1.43158	1.61149	1.06929	1.76223	1.494	1.71076	1.13095	1.43655	1.16517	1.39473	1.26474	1.40014	1.3194	1.43	1.39153	1.40014
hsa_miR_4704_3p_st	1.57021	1.09194	1.53541	1.41834	1.32557	1.36657	1.40272	1.20714	1.90644	1.28837	1.56138	1.27144	1.21133	1.60164	1.51222	1.40337	1.16624	1.51329	1.45663	1.69516	1.59896	1.45332	1.63988	1.30603	1.55974	2.85568	1.4265	1.27271	1.1666	1.3647	1.63173	1.34084	1.20337	1.72384	1.43329
hsa_miR_4704_5p_st	1.67414	1.99114	1.96483	2.11001	1.91665	1.83389	2.52142	2.20779	1.9694	1.99114	2.11726	2.58488	2.11446	2.24811	1.64315	1.8596	1.63716	2.2163	1.70691	1.54789	1.78553	4.46217	1.60284	1.5931	1.84004	3.44473	1.93252	2.03299	1.99114	2.35443	2.3366	1.76117	2.65634	1.87805	1.31862
hsa_miR_4705_st	2.59518	2.44026	3.16222	2.33093	3.01483	3.27526	2.76481	2.62852	2.57911	2.44281	2.76064	2.1984	3.02736	3.01498	2.78043	2.66196	2.76997	2.57574	2.84879	2.73616	2.76064	2.14157	2.78567	2.49308	2.87829	2.14702	3.04636	2.68573	2.78059	2.78781	3.41132	2.6823	1.83443	3.1233	2.92761
hsa_miR_4707_3p_st	2.45091	1.99133	2.93594	2.4513	2.04006	2.04006	2.81644	2.27097	1.81889	1.84292	1.76856	2.78	1.75494	2.04006	1.41764	1.49518	2.04006	2.20294	2.48516	2.48464	1.75405	1.74555	2.01148	2.0135	1.81217	2.17721	2.80884	2.24504	1.97009	2.14215	2.13458	2.09372	2.51291	1.91382	2.08306
hsa_miR_4708_3p_st	3.8771	5.71021	2.72308	6.66245	4.94076	3.84911	3.64858	3.43794	3.8771	4.11173	4.37324	3.41696	5.01781	4.7968	5.33294	3.15235	2.79225	3.12957	2.68083	3.50214	2.61723	2.64754	3.32155	4.10279	3.84415	2.20569	3.45338	4.73002	4.40885	2.65933	3.07755	3.94761	4.19893	3.14656	4.26528
hsa_miR_4709_5p_st	2.56812	2.25275	2.369	1.93018	2.25308	2.31657	1.43693	2.41104	1.64234	2.92558	2.16646	2.55374	1.64363	2.75611	2.41638	2.52622	2.26942	2.37039	2.98896	2.15034	2.38371	3.77917	2.38371	2.19974	2.27476	1.67356	2.34435	2.31227	2.41177	2.93992	2.81136	1.90517	3.33594	3.03777	1.70971
hsa_miR_4712_5p_st	1.41857	1.19985	1.1844	1.21546	1.50633	1.58411	1.40262	1.60426	1.13825	1.65265	1.35125	1.27539	1.47169	1.18081	1.54106	1.44707	1.53126	1.47239	1.3937	1.38819	1.32784	1.56617	1.44707	1.33399	1.68903	1.1473	1.47893	1.46248	1.43263	1.70061	1.20985	1.71518	1.44707	1.1183	1.53806
hsa_miR_4713_3p_st	2.2371	1.81016	1.94776	2.07742	1.84916	1.58535	2.51326	1.96328	1.43281	1.51888	1.90469	1.83013	1.83166	2.13166	1.61353	2.15999	2.11099	1.64597	1.60119	1.572	1.59648	1.95372	2.14775	1.83013	1.79335	1.75099	1.87475	1.83941	1.93498	1.83013	1.61687	1.83031	1.99164	1.40391	1.62835
hsa_miR_4713_5p_st	1.69664	2.73177	1.8477	2.74929	1.67845	2.04274	1.42885	1.91382	1.81363	1.724	1.64503	1.99944	1.88615	2.01582	2.11285	1.62343	2.29649	2.01881	1.30821	1.82834	1.58633	1.82834	2.02273	1.56716	1.80241	1.83726	1.87535	1.32702	1.90989	2.26862	2.09496	1.99072	2.56098	2.44703	1.82834
hsa_miR_4714_3p_st	1.81401	1.89109	1.45252	1.7243	1.2978	1.85158	1.23222	2.12747	1.64062	2.12953	1.50191	1.5232	1.50191	1.47531	1.71942	1.38735	1.60142	1.2581	1.36574	1.27957	1.50191	1.40788	1.40087	1.14724	1.50598	1.54166	1.1898	1.43585	1.38033	1.88037	1.05581	1.23968	1.76742	1.61307	1.52746
hsa_miR_4714_5p_st	2.00309	1.84281	1.93202	1.22008	1.75606	2.09868	2.20242	2.07866	2.34238	2.12691	1.83345	1.83348	1.59877	1.68352	1.60976	1.73853	1.47968	2.5279	1.73732	2.45011	1.89759	2.76209	2.01148	1.60756	1.84281	2.45722	2.04037	1.84281	1.50191	1.62905	1.76111	2.07807	2.43237	1.96461	1.76522
hsa_miR_4715_5p_st	2.17073	1.86834	1.89194	1.86332	1.992	1.46483	2.61549	1.83013	2.03786	1.48651	1.64546	1.87114	1.71884	1.82058	1.46422	1.707	1.7761	1.76016	1.86799	1.61903	1.63608	1.92022	1.4706	1.71975	2.21451	2.34435	1.77775	1.8344	1.79493	1.68503	1.71301	1.5345	1.67994	1.67229	1.98179
hsa_miR_4716_3p_st	2.18765	2.61305	2.369	3.62991	2.18078	2.25743	3.20709	1.7578	2.36224	2.89348	3.40903	2.87036	1.92484	2.66703	1.86431	2.89777	1.7194	2.46157	2.58061	1.79266	2.36219	3.41735	2.32102	2.00457	1.91183	3.96718	2.35092	2.78552	2.47645	2.44885	1.98024	2.00085	2.76828	1.72892	2.3637
hsa_miR_4716_5p_st	2.04911	1.69397	1.77413	2.47167	1.61714	1.55906	2.25065	1.77826	2.43713	1.62541	1.80181	1.9815	1.64948	1.818	1.71113	1.75609	2.2017	1.40572	1.34183	1.7901	1.51878	1.77154	1.805	1.79852	1.84004	3.52029	1.62729	1.74688	1.41514	1.93479	1.67886	1.49318	1.82773	1.90021	1.49018
hsa_miR_4717_5p_st	1.77871	1.39974	1.98232	1.45628	1.49692	1.90842	2.51993	1.4925	1.64234	2.00785	1.57599	2.03321	1.64234	1.6697	1.68095	2.17245	1.62019	1.31768	1.71933	1.35886	1.87914	1.72711	1.74273	1.75592	1.4417	1.39328	1.94635	1.75952	1.36798	1.85828	1.50623	1.64234	1.83443	1.49198	1.66689
hsa_miR_4719_st	1.4836	1.36277	1.81346	1.39219	1.53739	1.53781	1.58321	1.74627	1.64234	1.32499	1.29975	1.65765	1.7352	1.54887	1.56993	1.43169	1.51251	1.78536	1.32757	1.42769	1.65219	1.96305	1.73867	1.67106	1.74632	1.62194	1.7347	1.55469	1.50191	1.54	1.61149	1.53384	1.49906	1.56642	1.78529
hsa_miR_4720_5p_st	1.81418	1.97918	3.23104	4.15658	2.94393	2.16634	4.77498	1.71161	2.16634	2.75438	1.73415	2.87611	2.7313	2.07812	1.71046	2.03918	2.59259	2.53039	2.24896	2.08212	2.69652	2.01262	2.09975	2.30422	1.97966	3.43733	1.92212	1.44313	2.10484	1.49832	2.18009	2.41018	2.08818	1.62757	2.18413
hsa_miR_4721_st	6.30908	7.06879	5.33898	7.01248	5.69242	5.88313	6.64494	6.18569	6.7997	6.09981	6.15404	7.35489	6.39545	6.15681	5.65637	5.87459	6.21065	4.97981	6.33576	5.39941	5.59544	7.28838	6.02826	5.0082	5.6197	8.23169	5.63224	5.62884	5.85191	5.66348	5.53333	6.08898	7.68448	6.11031	5.47046
hsa_miR_4722_3p_st	1.98938	2.45049	2.0129	3.9506	2.96469	2.07954	4.16317	2.16016	2.36224	3.37421	1.76371	2.39341	3.321	2.0184	1.75227	3.18809	2.1651	2.40778	2.6387	2.00988	2.21643	3.67673	1.42601	2.77661	2.98224	2.9255	1.88485	2.23909	2.00243	2.67845	1.72963	2.33039	2.55559	2.24322	2.35529
hsa_miR_4723_3p_st	1.81701	2.14594	1.73538	1.93601	1.55474	1.73177	2.2811	1.84287	2.58704	1.94297	1.98328	2.37065	2.04816	2.01811	2.18057	2.26587	1.9297	2.05401	1.86601	1.65377	1.83401	2.30782	1.46585	1.66475	1.83761	2.07919	2.65736	1.75952	1.70542	2.35989	1.73547	2.11916	2.05886	1.98542	1.43023
hsa_miR_4725_3p_st	5.13324	6.67246	5.71402	6.98097	5.21106	5.64182	5.89074	4.60781	6.55914	5.74655	6.2924	6.7709	5.67095	6.0938	5.81984	5.60689	5.42001	5.64182	5.85771	4.75551	3.88814	5.39981	4.13113	5.63392	4.99441	7.056	5.03888	5.54669	6.1532	5.40783	3.81167	5.17993	6.80188	5.38811	5.86721
hsa_miR_4726_3p_st	2.42157	2.15343	1.73431	2.12596	1.30922	2.08156	2.56992	2.07718	2.86156	1.93918	1.7828	2.03278	1.84099	2.29082	2.68084	3.11883	1.74253	1.44051	1.79187	1.78839	2.12533	3.73968	1.94223	1.66627	2.33554	2.61225	1.97341	2.08252	1.9138	2.10728	2.07016	1.4712	3.33742	2.11004	1.63749
hsa_miR_4727_3p_st	2.59941	3.4484	2.80424	3.38515	2.89697	2.32806	4.18384	2.12967	3.46458	3.40316	3.21184	2.82328	2.50548	2.74752	2.78639	2.28417	2.18886	2.11014	2.05252	2.25457	2.34765	4.17236	2.72807	3.46372	1.95308	3.45379	2.35296	3.18845	2.78134	3.67114	1.95314	2.30539	3.5984	2.88878	2.94609
hsa_miR_4729_st	1.3645	1.29577	1.08265	1.27309	1.31139	1.20415	1.46321	1.41687	1.17744	1.32812	1.30256	1.1256	1.54012	1.29577	1.08276	1.18544	1.39341	1.13756	1.31139	1.22893	1.34572	1.47552	1.35997	1.50479	1.17163	1.61379	1.26044	1.22605	1.24995	1.09872	1.05538	1.40964	1.32311	1.62902	1.49624
hsa_miR_4731_3p_st	2.0216	3.03316	2.42128	2.85046	2.26557	2.1126	1.55033	1.58444	1.70606	1.98461	1.83458	2.04876	2.47982	2.01292	2.29077	2.61246	1.55033	1.39419	2.48516	2.49604	2.21125	1.96305	1.62227	1.76675	1.84004	2.95655	1.62727	2.04086	1.76928	1.81789	1.40824	2.09367	2.25306	2.01292	1.80181
hsa_miR_4731_5p_st	2.86745	3.60269	2.78784	4.84992	2.44372	2.86745	3.8988	2.16355	2.99057	3.15255	2.9377	3.42942	2.53249	3.00151	3.4951	3.80341	2.86169	2.22965	2.72874	2.25457	2.62404	2.87767	3.36086	3.23201	1.984	3.1785	2.03697	3.09131	3.41252	2.28789	1.85416	2.23099	3.11389	2.50165	2.89817
hsa_miR_4733_3p_st	1.35721	1.27257	1.49879	1.48415	1.4565	1.49205	1.38611	1.28508	1.34691	1.37167	1.83224	1.89165	1.77913	1.5512	2.50118	1.70891	1.22669	1.45448	1.40314	1.461	1.44927	1.46816	1.60814	1.34178	1.61993	1.97442	1.66836	1.84875	1.50191	1.32764	1.32258	1.76552	1.83443	1.35348	1.50244
hsa_miR_4733_5p_st	1.7174	1.56931	2.13099	1.77394	1.39426	1.8084	1.90508	1.91382	1.85506	1.82379	1.78977	1.78977	1.76032	1.57085	2.67256	1.80869	1.66302	1.49415	1.43518	1.97858	2.08822	2.24011	1.60284	1.72373	2.1389	1.87955	2.26873	1.801	1.58338	1.51246	1.98418	2.10234	2.03262	1.66302	2.26808
hsa_miR_4734_st	11.3205	12.9976	11.3867	13.7614	11.4155	11.7519	12.1616	11.0164	12.2625	11.6543	12.1359	13.0063	11.7563	12.0729	11.8129	11.9134	11.5443	11.4241	12.1322	10.4687	11.4995	13.6385	11.4737	11.4643	10.9537	13.676	11.3487	11.2899	12.0162	11.7399	10.4193	11.3397	13.4392	11.2293	11.2333
hsa_miR_4735_5p_st	1.07112	1.25008	1.38562	1.61958	1.46565	1.1444	1.17249	1.0884	1.39814	1.29756	1.32256	1.48454	1.25138	1.30141	1.45947	1.0982	1.57997	1.71019	1.23368	1.33285	1.09659	1.22137	1.28663	1.22872	1.54263	1.41309	1.44657	1.27434	1.34619	1.17583	1.40495	1.53384	1.27559	1.26329	1.32256
hsa_miR_4738_3p_st	4.41043	4.69162	4.21513	5.35138	4.78531	4.84694	5.01032	3.78687	4.65519	3.34843	4.53505	4.07804	4.32019	3.82142	4.74399	4.56548	4.59305	3.14178	3.77199	4.56803	4.34894	4.40549	4.49765	4.60148	4.49124	5.36976	3.69544	3.97697	4.46833	4.46373	3.52644	4.61163	4.95435	4.67999	5.30181
hsa_miR_4738_5p_st	1.33602	1.9091	1.77898	1.34443	1.42866	1.24077	1.34907	1.27157	1.38383	1.29277	1.4064	1.70486	1.25138	1.31661	1.51835	1.26024	1.80131	1.35651	1.29466	1.3176	1.42866	1.42866	1.34564	1.64933	1.53165	1.73748	1.38233	1.57655	1.42866	1.59787	1.36601	1.38211	2.52935	1.53423	1.41529
hsa_miR_4740_3p_st	1.68242	2.45511	1.57065	1.47472	2.07328	1.82834	2.01039	2.2444	1.55033	2.1104	2.01279	3.12713	1.92726	1.74684	2.55376	2.60018	1.4635	1.41211	1.54347	1.63471	1.58857	2.04932	1.49583	1.82834	1.95578	2.43537	1.53099	1.49692	1.77032	1.66075	1.87304	2.17044	2.77663	2.25677	1.73573
hsa_miR_4740_5p_st	2.21248	2.26693	1.52361	1.71818	1.61973	2.03858	1.87217	2.10669	2.14566	1.76434	2.05296	1.94977	1.37152	2.04075	1.5996	1.70891	2.13642	1.80327	2.39882	1.90572	1.57065	1.60935	1.60284	1.74379	1.84004	3.46418	1.4763	1.84875	2.11854	2.15248	1.90685	1.67356	1.8757	1.68068	1.8914
hsa_miR_4747_3p_st	1.37249	2.10384	1.221	1.45854	1.36417	1.75289	1.57462	1.15314	1.43852	1.93771	1.535	1.35798	1.37152	1.48593	1.35977	1.59638	1.75525	1.70982	1.44055	1.36451	1.51018	3.2463	1.35997	1.32914	0.97339	1.75099	1.58845	1.7297	1.67979	1.56511	1.59194	1.48415	1.55877	1.48415	1.29686
hsa_miR_4747_5p_st	2.77836	3.31989	2.50382	3.33747	2.03778	2.85119	1.65565	2.5086	3.62424	2.67934	2.85026	4.40744	2.60421	2.07615	2.57617	2.7507	3.07683	2.16817	2.60421	2.23118	2.67527	3.65228	2.24803	2.66523	2.82791	1.9838	2.55155	2.60421	2.03968	3.42657	2.28512	2.6022	3.28641	2.63206	2.24018
hsa_miR_4749_3p_st	2.5805	2.12791	2.96143	2.1782	1.78171	1.92978	1.63164	1.85428	1.99984	1.86402	2.04687	1.8261	2.2006	2.30661	2.39413	2.38371	2.67132	1.9549	1.89867	2.28319	2.17466	2.69939	2.3193	1.92357	2.21451	2.17854	2.82718	2.37314	1.9629	2.32738	2.67785	2.428	2.16278	2.37456	2.14352
hsa_miR_4749_5p_st	8.27948	9.16468	8.15786	10.1655	8.20503	8.06293	9.84592	7.43089	9.29729	8.59677	8.57138	9.35185	8.23137	8.16228	8.17089	8.75739	8.12104	7.89606	8.42919	7.32858	7.54104	10.0391	7.78635	8.57971	7.69837	11.0479	8.00523	8.44481	8.46009	8.24621	7.2112	8.07749	9.71342	7.80171	8.00796
hsa_miR_4750_st	8.50893	9.52276	8.57814	9.67857	8.6388	8.5371	9.49646	7.99086	9.59741	9.4971	8.96278	9.42097	8.74812	8.48923	8.55233	8.96695	8.35456	8.45708	8.4666	7.82391	7.25237	9.53183	7.90961	9.26769	8.18679	11.2951	7.91615	8.46173	8.86182	8.12022	7.63778	8.90207	9.89924	7.85414	8.71029
hsa_miR_4752_st	1.75591	1.62306	1.3562	1.47472	1.64401	1.61932	1.79569	1.53107	1.84458	1.45104	1.46176	1.62449	1.57217	1.33793	1.44702	1.69067	2.05864	1.37329	1.69931	1.46128	1.71389	1.77936	2.01148	1.47962	1.49454	1.83225	1.54431	1.21654	1.67027	1.46399	1.32246	1.73188	1.58286	1.36737	1.40381
hsa_miR_4753_3p_st	1.94287	1.49802	1.0269	1.1911	1.04805	1.20733	1.37979	1.27148	1.32755	1.31418	1.09372	2.17599	1.58338	1.34251	1.35024	1.21656	1.39051	1.52713	1.37226	1.33404	1.68564	1.82315	1.222	1.18452	1.41814	1.42422	1.41055	1.39965	1.36737	1.4423	1.31314	1.4658	1.69988	1.87579	1.40496
hsa_miR_4753_5p_st	1.68312	1.41344	1.56617	1.78431	1.73585	1.22566	1.69891	1.32334	1.60846	1.57227	1.54985	1.64444	1.47539	1.41291	1.39594	1.68715	1.69621	1.26858	1.45114	1.18808	1.90924	2.23119	1.47791	1.87475	1.38885	2.09714	1.02761	1.46448	2.16456	1.64637	1.46929	1.42387	2.15396	1.47315	1.64946
hsa_miR_4755_3p_st	1.80444	1.41673	1.39899	1.3716	1.74222	1.15241	1.41149	1.26052	1.44579	1.23673	1.6443	2.24456	1.37255	1.66057	1.15352	1.41601	1.50911	1.29135	1.61822	1.20486	1.24152	2.87782	1.35997	1.95805	1.41455	1.55761	1.55047	1.38986	1.3485	1.83194	1.2569	1.05045	1.55877	1.20279	1.13666
hsa_miR_4755_5p_st	2.3908	2.13105	2.26469	1.8164	1.60358	1.96283	1.60533	2.56621	2.28729	1.67128	1.77028	3.31661	1.72361	2.51673	1.68128	2.01994	1.72126	1.6827	2.0135	1.59384	2.0135	2.94919	2.66586	1.43142	1.64354	2.43534	1.53694	1.80963	1.85108	2.63644	2.11371	2.01361	2.0136	2.61544	1.42339
hsa_miR_4756_3p_st	2.47773	1.84738	2.0424	2.24374	2.18018	2.0135	3.55017	2.29035	2.17738	2.32953	2.57577	2.12432	1.81847	1.91644	2.11285	2.10168	1.78776	1.84756	2.14037	2.15034	1.73207	3.08629	1.79917	1.86652	1.77092	2.09407	1.86847	1.91819	2.03471	2.68047	2.06372	1.739	2.91765	2.49422	1.9796
hsa_miR_4757_3p_st	1.75525	1.35106	1.41135	1.37351	1.74207	2.23136	1.49461	1.74207	2.17745	1.74647	1.75359	1.62117	1.4462	1.69203	1.6334	1.69001	1.75894	1.58902	1.58853	2.03679	1.53628	1.94038	2.14668	1.78793	1.37789	1.63437	1.92565	1.90533	1.99465	1.81297	1.42942	1.53048	1.74207	2.10865	1.95069
hsa_miR_4760_3p_st	1.33555	1.84653	1.03002	2.67682	1.2619	1.28765	1.46251	1.48533	1.08556	1.49331	1.15544	1.64034	1.55658	1.32214	1.54106	1.33469	1.57456	1.78804	1.64034	1.40788	1.12373	1.74795	1.48031	1.15202	1.25629	2.34435	1.49332	1.07774	1.26638	1.16641	1.3731	1.3255	1.37508	1.37848	1.49094
hsa_miR_4760_5p_st	1.1573	1.31534	1.35133	1.77092	1.54417	1.45899	1.95276	1.18685	1.4334	1.23608	1.2033	1.52065	1.41049	1.31737	1.08182	1.3937	1.37619	1.43052	1.62377	1.46512	1.37747	1.59536	1.39514	1.30316	1.50283	1.55827	1.29771	1.28728	1.29096	1.3937	1.3937	1.55382	1.39568	1.29169	1.29561
hsa_miR_4762_3p_st	1.37238	1.32542	1.37393	1.86993	1.39809	1.33191	1.51434	1.00576	1.33748	1.35997	1.34659	1.65714	1.32254	1.27245	1.25636	1.41288	1.48507	1.34521	1.11145	1.2167	1.41179	1.20929	1.51169	1.35889	1.3879	1.26141	1.28129	1.37728	1.35997	1.581	1.31785	1.32311	1.38102	1.34172	1.60048
hsa_miR_4764_3p_st	1.46448	1.93263	1.47316	1.30582	1.4506	1.91937	1.70334	1.52316	1.58003	1.98572	1.55877	2.03278	1.49256	1.54037	1.69209	1.70994	1.78414	1.6641	1.36996	1.69891	1.99544	2.01251	1.5715	1.54414	1.77939	1.90202	1.6018	1.61491	1.76071	1.61501	1.89	1.91736	1.77156	1.69891	1.91937
hsa_miR_4765_st	1.39436	1.39777	1.47349	1.31974	1.8183	1.36892	1.30985	1.6372	1.60707	1.38975	1.23658	1.39777	1.48843	1.48759	1.22344	1.53292	1.34644	1.27254	1.29228	1.44362	1.47647	1.31474	1.38529	1.39777	1.29943	1.75099	1.39777	1.39777	1.419	1.52843	1.3878	1.21976	1.81107	1.48415	1.39722
hsa_miR_4768_5p_st	1.37746	2.00928	1.05324	1.80763	1.78631	1.24458	1.7286	1.47771	1.1904	1.49091	1.39078	1.37238	1.35156	1.18512	1.57075	1.42339	1.39127	1.21342	1.65756	1.10668	1.52741	2.06324	1.1444	1.4105	1.22336	1.67255	1.44972	1.42223	1.45371	1.28625	1.50615	0.931342	1.55877	1.94351	1.449
hsa_miR_4769_3p_st	1.94191	2.3999	2.10807	2.0937	1.91962	2.03141	2.2007	1.91382	2.34818	1.65069	1.89525	2.91138	1.95967	1.95578	1.51002	2.14751	2.0946	1.54491	1.6205	1.88534	2.2201	3.34579	1.72198	1.79402	2.3027	3.71181	1.91953	2.30191	1.74316	2.05346	1.95578	1.98698	2.30713	1.98599	1.82986
hsa_miR_4772_3p_st	1.24972	1.31814	1.66518	0.962202	1.41065	1.29466	1.27277	1.65512	1.09231	1.21705	1.30256	1.42866	1.15549	1.18165	1.17649	1.20153	1.2353	1.29135	1.26159	1.04757	1.11213	1.2629	1.30086	1.534	1.47487	2.66145	1.20817	1.02975	1.40758	1.31516	1.23459	1.29466	1.32311	1.51306	1.55513
hsa_miR_4772_5p_st	1.46218	1.42565	1.60359	1.7243	1.54049	1.57714	1.49091	1.14979	1.64618	1.47999	1.11918	1.72456	1.36561	1.49476	1.54491	1.35224	1.37798	1.27972	1.56391	1.461	1.39283	1.30963	1.33637	1.25829	1.61434	1.79931	1.51095	1.41547	1.50575	1.2209	1.39404	1.74517	1.56261	1.67409	1.43679
hsa_miR_4773_st	1.68568	1.52384	1.66941	1.44643	1.90801	1.82191	1.60398	1.7352	1.33407	1.66941	2.1836	2.6956	2.11558	1.76984	1.77795	1.43144	1.69621	1.31498	1.74555	1.85267	1.67181	1.63862	1.59023	1.39975	1.64909	2.72056	1.66836	1.42004	1.80924	1.51368	1.54053	1.55747	2.0232	1.42877	1.70743
hsa_miR_4774_5p_st	1.33444	1.13993	1.50615	1.2638	1.61112	1.60195	1.87852	2.00472	1.46291	1.3491	1.66609	1.1786	1.41869	1.60198	1.7468	1.27816	1.50615	1.29135	1.46175	1.36804	1.21589	1.56617	1.47791	1.69131	1.38451	2.19144	1.39672	1.50201	1.50615	1.61261	1.77278	1.43043	1.64296	1.83537	1.53071
hsa_miR_4775_st	1.48346	2.04006	1.09411	1.31697	1.4871	1.31599	1.83861	1.41966	1.53241	1.39291	1.39078	1.58336	1.22063	1.26749	1.36993	1.37599	1.51236	1.56775	1.62229	1.32376	1.47647	1.70185	1.80909	1.63037	1.17698	1.39309	1.11034	1.48791	1.22775	1.39943	1.37428	1.57248	1.56569	1.36086	1.27218
hsa_miR_4776_5p_st	4.00447	5.1726	3.59319	6.64463	4.94642	4.47215	5.33275	4.59323	4.50612	3.20678	4.84844	4.56	4.3377	4.32089	3.63515	4.09901	3.67	2.29495	4.64123	3.47267	4.28282	5.65302	3.51194	4.52698	3.54468	4.14236	3.03231	4.74547	4.61576	4.74202	3.66865	4.09069	4.99945	4.12312	4.47215
hsa_miR_4777_3p_st	1.45948	1.4601	1.37818	1.25636	1.52124	1.47463	1.92204	1.38362	1.53089	1.39597	1.52716	1.75834	1.38775	1.45851	1.59404	1.32111	1.69469	1.86207	1.43271	1.45948	1.2601	1.38362	1.24371	1.49469	1.35127	1.55877	1.27196	1.82854	1.1596	1.37895	1.70198	1.43079	1.35363	1.34006	1.60013
hsa_miR_4777_5p_st	1.48211	1.32443	1.4557	1.29193	1.30011	1.2062	1.28379	1.41193	1.28692	1.43848	1.25124	1.5926	1.67729	1.40895	1.31572	1.64008	1.47463	1.71146	1.43527	1.40672	1.30285	2.69488	1.40274	1.23986	1.42771	1.63605	1.12386	1.24373	1.40895	1.72379	1.40895	1.70203	2.03633	1.12634	1.59158
hsa_miR_4778_3p_st	1.43119	1.16139	1.16139	1.47771	1.0982	0.980425	1.24374	1.24374	1.29106	1.0101	1.24374	1.36745	1.24374	1.02765	1.18162	1.34119	1.10758	1.12364	1.37405	1.19106	1.33017	1.43838	1.18551	1.13917	1.33894	1.64701	1.27482	1.24075	1.28116	1.04145	1.18551	1.36505	1.43	1.07485	1.34402
hsa_miR_4778_5p_st	1.86847	1.45451	1.85138	2.48052	2.48268	2.13626	2.65326	2.27097	1.53758	1.61725	1.83007	1.61264	2.70019	2.19877	1.98262	1.74905	2.02696	2.06668	1.55768	2.01441	2.1623	2.3184	1.81252	2.05566	2.02764	2.20355	2.02764	1.94526	2.30018	2.00815	2.20353	2.578	1.68913	2.02764	2.52322
hsa_miR_4779_st	1.81122	1.80964	1.16071	1.75339	1.64269	1.53241	2.80972	1.31216	1.5615	1.63286	1.41987	1.12906	1.49868	1.35123	1.49909	1.46212	1.29284	1.51329	1.3643	1.15701	1.54156	2.62433	1.31138	1.2122	1.6105	2.52036	1.11719	1.35114	1.63601	1.53241	1.20217	1.74852	2.15396	1.36162	1.67855
hsa_miR_4780_st	2.41097	1.81043	1.79196	1.5298	1.63228	1.56042	2.3281	1.79196	1.55331	1.76434	1.78392	1.66833	1.86101	1.52729	2.2377	1.30068	1.81553	2.0674	1.49155	2.11959	2.18412	2.87767	1.66496	1.5931	1.99579	1.77033	1.67434	2.3274	1.50191	2.01914	1.34129	1.70149	1.56872	2.29055	2.35815
hsa_miR_4781_3p_st	1.40222	1.47382	1.92188	1.25636	1.35465	1.28672	1.60124	1.35592	1.23531	1.35223	1.61602	1.49115	1.1415	1.34571	1.48792	1.46235	1.43393	1.35841	1.40388	1.36451	1.50048	1.42893	1.74613	1.28597	1.45502	1.43393	1.33207	1.13499	1.39686	1.74152	1.5634	1.68124	1.43393	1.4532	1.43393
hsa_miR_4782_3p_st	1.24972	1.24266	1.39883	1.57676	1.38899	1.33422	1.33317	1.40856	1.5307	1.15759	1.38899	1.41972	1.50973	1.35647	1.39579	1.26099	1.20074	1.73596	1.6524	1.36461	1.21016	1.4943	1.44303	1.34465	1.05098	2.81297	1.49329	1.24376	1.53093	1.58461	1.23459	1.38899	1.37711	1.23165	1.64775
hsa_miR_4782_5p_st	1.33713	1.41657	1.46399	2.2331	1.60925	1.38886	2.08575	1.40014	1.53241	1.46399	1.46408	1.49119	1.3829	1.56	1.61306	1.45804	1.39382	1.40664	1.62111	1.26886	1.61938	1.44765	1.52215	1.39837	1.46399	1.30657	1.46399	1.46061	1.3983	1.46399	1.61642	1.37332	1.43401	1.36481	1.46399
hsa_miR_4786_3p_st	3.40877	3.80709	2.66286	3.6513	2.48691	2.40583	4.63655	2.91704	3.87368	2.96073	2.87465	3.82082	2.20179	2.76377	2.87767	3.11274	2.7169	2.9451	3.58605	2.70598	3.1727	3.39643	2.67395	3.45298	2.5025	4.52479	3.09279	2.51794	2.98069	3.97731	2.66467	2.10387	3.45602	2.94861	2.73215
hsa_miR_4786_5p_st	5.69804	7.15584	5.78124	7.47845	4.31104	4.19584	5.64204	4.77647	5.19831	7.5332	6.02223	7.15788	2.7235	3.91477	4.2331	6.34606	3.67041	2.40823	5.02887	2.31468	5.8532	2.61695	5.61535	1.88256	2.95954	2.08363	3.36134	4.79395	3.43666	5.7823	4.90831	1.57966	6.28128	4.41201	2.36794
hsa_miR_4787_5p_st	14.0089	14.5847	13.5608	15.2051	14.7301	14.3617	14.6225	13.7435	14.2433	14.3105	14.2566	14.4563	15.1201	14.3868	14.6613	14.1501	14.465	13.874	13.8188	13.2126	13.2875	13.8301	13.9551	14.5709	13.8952	14.4898	14.0033	14.6675	14.6571	13.4458	13.2617	14.2133	14.57	13.5953	14.176
hsa_miR_4788_st	4.39361	4.74812	3.39562	5.45737	4.47605	4.35849	4.28086	3.7502	4.08544	3.07093	4.08287	4.33458	4.73042	4.39461	3.4448	3.06204	4.13012	2.5894	3.21826	3.24243	3.25776	2.87332	3.33402	3.64365	3.06324	4.28421	2.44357	3.79259	4.17893	3.85278	3.30359	3.75285	4.71255	2.94586	4.17527
hsa_miR_4789_5p_st	2.82578	2.52524	2.89447	3.01254	2.54641	2.82578	2.76868	2.56308	2.69591	2.66285	2.75531	2.76868	2.83922	2.84087	2.98763	2.71492	2.62867	2.91489	3.08543	2.6889	2.4744	3.08145	2.87525	2.96049	2.48227	2.82413	2.91545	2.52106	2.76727	2.82095	2.82843	2.69566	2.94874	2.78992	2.84129
hsa_miR_4790_3p_st	1.34777	1.54596	1.43465	1.39482	1.31107	1.73679	1.5364	1.44866	1.53241	1.59715	1.52389	1.52389	1.86306	1.92417	1.5075	1.68082	2.28573	1.44337	1.3937	1.59707	1.31684	2.26217	1.52709	1.16612	1.30181	2.22246	1.54647	1.53869	1.38002	1.52389	1.83618	1.37228	1.58083	1.84518	1.49047
hsa_miR_4794_st	1.4589	1.26737	1.35188	1.3992	1.58625	1.78017	2.54904	1.55709	1.26945	1.31213	1.47472	1.26349	1.41846	1.43398	1.6498	1.40461	2.16324	1.74986	1.4034	1.57433	1.69825	2.07179	1.37923	1.6518	1.5089	1.36453	1.63691	1.51467	1.43493	1.64579	2.27198	1.39353	1.24186	1.51523	1.90015
hsa_miR_4795_3p_st	1.08604	1.38129	1.20814	1.75863	1.6079	1.3148	1.51434	1.41507	1.07749	1.45563	1.48957	1.31114	1.15549	1.45563	1.35024	1.40862	1.12627	1.22208	1.32899	1.23236	1.60498	1.99738	1.27729	1.32523	1.54761	1.57369	1.36641	1.28777	1.32619	1.32942	1.27888	1.28783	1.45354	1.23696	1.68047
hsa_miR_4796_3p_st	1.25928	1.69469	1.28446	1.21313	1.57067	1.39855	1.83536	1.58403	1.52389	1.284	1.42631	1.31961	1.41894	1.78577	1.49018	1.18512	1.95163	1.51329	1.3223	1.67098	1.57065	1.30091	1.35997	1.35773	1.30181	2.34435	1.59727	1.50227	1.8702	1.86527	1.26815	1.65701	2.07806	1.62483	2.04845
hsa_miR_4796_5p_st	1.31064	1.39629	1.47245	1.70769	1.39111	1.38899	2.06898	1.22207	1.4111	1.38501	1.14715	1.41241	1.2821	1.49091	1.30691	1.35657	1.60385	1.64953	1.42387	1.34582	1.19735	1.4815	1.47791	1.39837	1.4139	2.47356	1.87141	1.24292	1.19447	1.42387	1.48515	1.62437	1.67593	1.24752	1.40778
hsa_miR_4798_3p_st	1.37979	1.79272	1.57065	1.60479	1.49333	1.20232	1.90339	1.13547	1.37502	1.47074	1.40417	1.31516	1.39672	1.07028	1.38226	1.42593	1.62283	1.7242	1.20703	1.25202	1.32679	1.77639	1.41617	1.61262	1.28957	1.69702	1.35025	1.25894	1.32619	1.36892	1.48598	1.64745	1.48926	1.34764	1.32256
hsa_miR_4798_5p_st	1.41023	1.37332	1.5274	1.46169	1.0275	1.1937	1.36288	1.45378	1.17684	1.26814	1.24058	1.32867	1.22133	1.11219	1.10617	1.09821	1.14871	1.60223	1.1863	1.54789	1.24851	1.41597	1.22915	1.38456	1.2129	1.52473	1.14691	1.1975	1.48811	1.32145	1.25476	1.27755	1.20331	1.25911	1.4215
hsa_miR_4799_3p_st	2.5183	2.48066	1.50399	2.44881	1.60517	1.62474	2.10572	1.15736	2.12167	1.76958	1.34822	1.66364	1.2315	1.69616	1.11847	1.29586	1.43427	1.8927	2.0442	1.64315	1.56397	3.25942	1.57759	1.69278	2.13793	1.79912	1.52817	1.53152	1.18774	1.41778	1.40495	1.64825	1.70221	1.3907	1.64315
hsa_miR_4799_5p_st	1.9225	1.95768	2.50937	1.92127	1.4105	1.28477	2.08862	1.46251	2.92743	2.81484	2.65395	2.08862	2.43155	2.36681	1.63472	2.19496	2.12628	1.71027	3.33545	2.4691	1.6426	5.92535	3.59554	1.36616	2.10782	1.63892	1.8188	2.68942	1.94129	2.09631	1.98288	1.69996	2.13151	3.01764	1.37841
hsa_miR_4801_st	2.1665	2.29541	2.17571	2.40609	1.59315	1.76178	1.69891	2.15007	1.78035	1.98646	1.94933	1.62264	1.99293	2.37331	1.7468	2.08466	1.56762	2.15051	1.78917	1.85946	1.89562	1.80335	1.90772	1.89697	1.51876	2.01148	1.85946	1.84875	1.82114	1.85946	1.66015	1.64085	2.43295	1.9134	1.62026
hsa_miR_4802_5p_st	1.27954	1.34886	1.58148	1.68999	1.3673	1.31094	1.32114	1.1889	1.56924	1.46395	1.50091	1.64883	1.29843	1.41818	1.1046	1.29223	1.55502	1.33335	1.69765	1.36824	1.29478	1.43407	1.29797	1.59073	1.29529	1.83154	1.27482	1.39424	1.25706	1.39089	1.39353	1.56003	1.70212	1.46104	1.23255
hsa_miR_483_5p_st	4.83946	5.68066	4.00976	7.08074	5.85935	5.04823	6.58844	5.65259	4.75229	5.92583	5.41405	5.6786	5.67804	5.86719	5.39551	5.97211	5.7351	3.76091	3.4998	5.76569	5.21169	5.91468	3.84644	5.0333	5.63929	7.8497	4.82209	5.88105	5.35123	4.84743	5.08814	5.83077	6.35031	4.22876	5.11495
hsa_miR_484_st	6.74798	5.11788	6.91477	5.37172	6.34797	6.73782	6.93028	6.26043	6.39402	5.94173	6.45064	5.55279	6.65891	6.32014	6.14347	6.44417	6.43243	6.71207	6.4689	6.83546	6.93349	4.44745	6.72694	6.82556	6.59106	3.1247	6.74455	7.28244	6.50903	6.61278	6.92881	6.62105	4.43775	6.7581	6.86293
hsa_miR_485_3p_st	8.28565	5.93717	9.18978	8.36805	9.70767	9.94788	8.93844	8.9638	7.3056	7.70664	8.81656	6.52566	9.90246	8.55475	8.70519	7.99369	9.19532	9.61405	8.95188	9.29378	8.37069	4.33926	9.15469	9.56345	9.9427	3.76353	10.0182	9.47348	8.7484	8.81021	9.73789	9.84521	5.98383	8.90485	9.46735
hsa_miR_485_5p_st	8.7431	8.66515	9.49432	10.1037	9.60198	9.50491	10.3065	9.28345	8.16466	9.2732	9.44343	8.61507	9.55945	8.74376	9.56348	9.38797	9.44197	9.81561	9.2243	9.43791	9.1229	9.02262	9.31222	9.47779	9.73619	9.3928	9.81708	9.54564	9.00899	9.4027	9.6007	9.5513	9.40633	9.22428	9.12078
hsa_miR_486_5p_st	8.05896	7.07955	7.76123	9.52974	8.49109	8.69351	9.3098	8.94722	8.01712	8.14306	8.53659	8.81492	9.06145	9.68241	8.26624	9.03061	8.65266	9.0222	7.6166	9.08372	7.97117	5.81162	8.17222	9.73356	8.60911	8.81917	9.43622	8.65823	8.44503	7.62411	9.19599	9.80909	7.83858	8.05639	8.10501
hsa_miR_487a_st	8.55117	6.41644	8.54226	7.02668	9.31947	9.76704	7.58208	9.406	7.12686	8.19559	8.94888	6.70861	9.50929	8.88412	8.75996	8.25579	9.40812	9.42269	8.6519	9.19117	8.02276	2.93012	8.62857	9.25032	9.06505	3.08015	9.58885	8.91813	8.71911	8.42161	9.59194	9.58951	6.80868	8.97933	9.5682
hsa_miR_487b_st	10.4464	8.45367	10.9661	9.72696	11.79	12.0311	10.7708	11.4196	9.63866	10.1984	11.0556	8.75067	12.0436	10.7233	10.7672	10.3228	11.0947	11.528	11.187	11.4438	10.7501	6.27767	10.7069	11.8662	11.7097	5.69734	12.0511	11.4135	11.2436	11.0963	11.6026	11.8877	8.79317	10.827	11.6367
hsa_miR_489_st	3.74284	1.76071	2.369	1.37276	4.20803	5.66973	2.2007	3.75009	1.429	2.73701	3.01671	1.89497	3.26075	4.12731	2.75438	1.3937	4.14748	2.70955	2.01792	4.64855	1.4285	1.96305	2.7166	5.56046	4.53772	1.78623	4.70177	5.52255	5.18753	3.15722	3.79729	3.7135	1.67593	3.98361	3.25602
hsa_miR_490_3p_st	4.76053	6.56933	5.46219	4.84657	4.87244	5.14241	5.69946	5.71257	4.26506	6.76855	5.90561	6.3006	4.46206	5.76816	5.76047	6.37921	5.35833	5.03482	5.05253	5.06062	6.15084	7.79339	5.0516	3.56893	4.49728	8.94148	5.03308	5.3072	4.46238	6.11276	5.44815	4.90225	7.75246	5.9803	5.12302
hsa_miR_491_3p_st	1.66104	1.63962	2.21764	1.64504	1.62098	1.59478	1.69891	1.53234	1.95802	1.30266	1.31676	2.24298	1.43761	1.79574	1.92208	1.59638	1.69867	2.05732	2.6556	1.72088	2.31009	3.94296	1.73837	1.76687	1.80856	1.55877	1.69772	1.45096	1.97091	3.64434	1.92863	1.46371	2.05771	1.73837	1.63359
hsa_miR_491_5p_st	10.4783	10.9396	11.0571	11.437	10.4331	10.4401	10.7553	10.6946	9.68662	11.6392	10.9681	11.3042	10.2499	10.3846	11.351	11.7469	10.6423	10.5401	10.8233	10.5225	11.3924	12.8566	10.8297	10.2685	10.4573	12.7559	10.6463	10.8531	10.1489	11.4095	10.9498	10.2158	12.2533	10.8912	9.73529
hsa_miR_493_star_st	1.64944	1.63127	1.39883	1.52387	1.49792	1.64946	1.34889	1.64047	1.73719	1.2554	1.88659	1.54426	1.64047	1.49091	1.79317	1.39979	2.20976	1.35203	1.64047	1.79158	1.18441	1.69106	1.96911	1.5931	1.68648	1.61944	1.74043	1.54785	1.82139	1.4817	1.76798	1.68495	1.71362	1.68152	1.87116
hsa_miR_493_st	2.19354	3.72386	3.19089	2.7243	2.89126	3.56544	2.39255	3.83752	3.6255	4.37669	4.15192	4.75958	3.17871	3.65324	3.47438	4.17716	3.15632	3.70289	3.83333	3.48369	4.07538	4.51234	3.48354	2.82382	2.87432	3.14276	3.24235	3.79295	3.38732	4.65059	3.90479	3.46638	3.96647	4.51285	2.73825
hsa_miR_494_st	7.85018	5.97167	8.22737	8.98656	9.28683	9.44802	8.63417	8.56614	8.01168	6.21942	8.38621	6.08782	9.40399	8.27943	7.97958	6.28877	8.72632	8.81156	8.50632	9.02275	8.61194	4.99056	7.7418	9.80049	9.09003	2.73814	9.18308	9.00899	9.1108	8.13915	9.33585	9.23577	5.04055	8.0783	9.4753
hsa_miR_495_st	7.45993	2.08746	7.98902	4.14765	8.42036	8.47649	5.4034	8.05519	6.36433	5.85783	7.84662	3.72984	8.44979	7.63673	6.73449	6.51884	7.35843	7.74828	8.03561	8.32489	7.83271	1.82119	7.38119	8.80021	8.81317	2.5787	8.67641	8.23114	7.9193	7.92663	8.0613	8.48716	4.40274	7.97287	8.80193
hsa_miR_496_st	2.04911	1.45193	1.62248	1.26115	2.15404	1.89152	1.3889	1.65512	1.5372	3.28869	1.79361	1.89165	1.84099	2.01292	1.80634	1.446	1.64703	1.78977	1.39848	1.74685	1.57065	1.75033	2.16187	2.07165	1.56131	1.2534	1.33283	1.9969	1.62109	1.35792	2.22079	1.51804	1.83443	1.91382	1.57154
hsa_miR_497_star_st	1.15452	1.78812	1.73343	1.82985	1.45749	1.51595	1.64957	1.83013	1.35657	1.78704	1.81637	1.61765	1.52704	1.57065	1.84876	1.70891	1.62304	1.42419	1.46441	1.83222	1.46538	1.89672	1.62101	1.34367	1.57418	1.2401	1.52	1.4723	1.58338	1.93479	1.68884	1.50027	1.32131	1.57418	1.57823
hsa_miR_499_3p_st	1.61207	1.37241	1.3733	1.76948	1.83711	1.67055	1.66692	1.35602	1.40253	1.42151	1.34885	1.29025	1.37824	1.72068	1.40895	1.39473	1.47463	1.44393	1.61195	1.79305	1.43586	1.89814	1.89096	1.1216	1.51005	1.50321	1.57791	1.57418	1.19818	1.33851	1.61628	1.19565	1.28632	1.35522	1.3467
hsa_miR_499a_3p_st	1.48227	1.34288	1.38503	1.57848	1.32479	1.59924	1.50352	1.69724	1.80044	1.5538	1.5709	1.37846	1.35202	1.32214	1.54052	1.55807	1.70718	1.74584	1.50183	1.52389	1.45188	1.1911	1.85946	1.62045	1.52389	1.78085	1.4969	1.40014	1.52389	1.48584	1.46714	1.48676	1.55565	1.67263	1.6024
hsa_miR_500a_star_st	7.54371	6.63497	7.24008	6.17031	7.17583	7.63783	5.09732	7.5617	6.71099	7.52942	7.3789	7.0303	7.39125	7.35665	7.18993	8.02333	7.38577	7.46951	7.27951	7.74155	7.28294	6.37492	7.43875	7.34719	7.64693	7.55256	7.6465	7.43918	7.30377	7.51982	7.54641	7.71974	6.91156	7.63242	7.43041
hsa_miR_501_3p_st	7.22764	5.86944	7.13667	6.73472	6.97401	7.34796	7.04171	7.35166	6.74046	7.1108	7.1108	6.39706	7.20007	7.1108	6.67173	7.16658	7.07515	7.32177	7.35168	7.58623	6.81354	5.07182	7.06695	6.87191	7.24351	6.52385	7.29751	7.116	6.97621	7.01285	7.29819	7.4121	6.48539	7.27136	7.18327
hsa_miR_501_5p_st	5.48237	5.04207	5.53027	3.62515	5.29573	5.1089	4.71866	5.1089	5.16782	3.85951	4.8504	3.67667	5.46559	5.43798	5.41678	4.99985	5.29827	5.3551	4.89397	5.34823	5.22705	2.44605	5.20208	4.78701	5.27975	2.25999	5.19838	5.53694	5.08354	4.98558	4.94652	5.38587	3.06207	5.23293	5.5953
hsa_miR_502_3p_st	7.59268	6.85536	7.25203	7.191	7.50388	7.67879	6.52063	7.82609	7.28964	7.63077	7.56484	6.94737	7.89648	7.40719	7.51995	8.04265	7.56189	7.61399	7.51799	7.82493	7.56189	6.73912	7.66053	7.29806	7.52545	7.90272	7.92119	7.85097	7.35442	7.60467	7.7099	7.96199	7.14094	7.61646	7.54969
hsa_miR_504_st	6.20668	4.5927	8.3095	5.83827	8.21242	8.80343	6.62964	7.81449	5.44002	6.48041	7.94457	5.86458	8.98586	7.75747	7.81471	6.91473	8.41269	8.3753	7.29714	8.32871	5.59167	3.71892	7.7436	8.03983	9.118	1.9656	8.98992	8.28184	7.18156	7.10416	7.89482	9.11715	4.67396	8.04443	8.07377
hsa_miR_505_star_st	5.20835	4.17521	5.80512	4.57525	5.79095	6.31814	3.33496	6.12257	6.31875	5.66656	6.05588	4.59029	5.88836	5.90807	5.90483	5.44069	5.82755	6.00748	5.55679	6.34425	5.423	1.43821	5.40453	5.77739	6.38088	2.45583	5.94387	5.77739	5.77739	5.62584	6.04536	6.04476	4.09434	6.0202	6.53389
hsa_miR_505_st	5.32216	4.04319	4.66492	3.68138	4.07379	4.52075	1.54267	5.01402	6.04145	4.6408	5.0072	4.60334	4.45012	5.5578	4.80103	5.0938	4.91141	4.05358	4.43644	5.04112	5.47008	3.71892	4.96877	3.84875	4.64923	3.6368	4.41889	4.97736	5.43857	5.21942	4.81862	4.22415	3.77259	5.19351	5.5783
hsa_miR_509_3_5p_st	1.49096	2.0024	2.00743	2.62513	2.29664	2.63014	2.34759	2.07116	1.98504	2.18608	2.25646	1.85802	2.43816	2.10191	2.71002	1.80718	2.01063	2.15961	2.04682	2.43913	1.89194	1.72334	2.11604	2.73848	2.94117	1.70639	2.28626	1.93304	1.93719	1.9981	2.36856	2.0839	1.7279	2.48811	2.43436
hsa_miR_509_3p_st	2.10189	3.04568	2.30041	1.92847	2.6482	3.69086	2.83986	3.62263	2.09944	3.2961	3.31087	2.92059	2.03323	2.04345	3.77107	3.85188	2.29511	1.78977	2.68932	3.75394	3.10771	2.44427	2.01148	2.33076	3.25939	1.80378	2.6924	3.36843	2.77464	3.4739	2.63381	3.04894	2.61015	2.547	2.19893
hsa_miR_510_st	1.60711	1.64953	1.91171	1.62517	1.57414	1.68606	1.5033	1.34903	1.30642	1.70072	1.86111	1.64953	1.60103	1.64953	1.64953	1.4215	1.31044	1.64953	1.77245	1.84197	1.48131	1.98995	1.72848	1.95046	1.53022	2.33331	1.26378	1.83771	1.53458	1.74429	1.63179	1.44874	1.51997	1.69919	1.52846
hsa_miR_512_3p_st	2.21962	2.5165	1.91883	1.46283	2.13978	1.5423	1.92357	1.91758	1.95806	1.88756	2.15026	1.47644	1.98045	1.81041	1.98545	1.61159	1.93446	1.52758	1.49567	1.74207	1.77107	2.79521	1.83495	1.81041	1.6105	1.55049	1.49013	1.73158	2.02	1.74152	2.0512	1.88253	1.85588	1.96941	2.00103
hsa_miR_513b_st	1.88713	2.04254	1.48642	2.74489	1.81014	1.84888	2.76826	1.90152	1.75749	1.64316	1.52764	1.47095	1.68933	2.30725	1.65744	1.63783	1.66104	2.36637	1.56637	1.70667	3.51305	1.65535	1.88278	1.5308	1.46379	1.52878	1.63744	1.73539	1.92995	1.73837	1.55044	1.75892	1.9025	1.61578	1.80182
hsa_miR_513c_st	1.3056	2.00655	1.24075	1.52105	2.43211	1.61934	2.07187	1.40014	1.62994	1.38487	1.4001	1.539	1.98807	1.37997	1.68936	1.57217	1.57217	1.62532	1.59928	1.36972	1.48652	1.624	1.45741	1.6761	1.57217	1.84844	1.37251	1.54997	1.68092	1.55559	1.46279	1.57217	1.57846	1.58169	1.56808
hsa_miR_514b_5p_st	3.06618	3.74269	2.74635	3.81757	2.91198	3.04152	3.71219	3.04566	3.09971	3.43205	3.42838	3.96777	2.34095	2.85569	2.97734	3.04566	2.72993	1.94615	3.77719	3.15113	2.66123	3.25793	2.55702	4.14467	3.69652	3.17734	3.04566	2.7875	2.83406	3.65098	2.80587	2.17915	4.41822	3.05095	2.73142
hsa_miR_515_3p_st	1.45948	2.22522	1.77234	1.83146	1.44707	1.33471	1.35884	1.36206	1.28678	1.33787	1.67708	1.48399	1.55853	1.59807	1.29751	1.37284	1.38207	1.50731	1.99706	1.44316	1.54979	2.08137	1.06249	1.91758	1.28095	1.57826	1.51653	1.1849	1.56862	2.14215	1.33441	1.1459	1.65808	1.60247	1.35639
hsa_miR_516b_st	1.7813	1.52389	1.80897	1.33501	2.14096	3.31438	2.37338	2.43096	1.43839	1.39749	1.45746	1.62902	2.24763	2.87144	2.03426	2.03426	2.07064	1.4201	1.52695	3.8318	1.7148	1.80449	1.57882	1.73301	3.7224	3.44473	2.93278	2.19956	1.89116	1.6565	1.97778	2.37555	2.49861	2.35196	1.99418
hsa_miR_517_star_st	1.87441	2.13367	2.05363	2.27662	2.07175	2.296	2.86556	1.80996	1.73853	2.08862	2.17532	2.08854	2.06937	2.07846	2.341	2.64605	1.90654	2.02104	1.74149	2.25457	1.75304	1.98919	1.96006	2.28106	2.34646	2.4681	1.87781	2.54905	1.85605	1.9512	2.07736	2.08862	2.37377	1.81615	2.35815
hsa_miR_517a_st	1.69177	1.32267	1.2172	1.79706	2.4851	2.95013	1.5871	2.28687	1.66129	1.87742	1.87775	1.50448	1.39569	2.12934	1.77247	1.3937	1.83711	1.80887	2.04112	3.05229	1.38295	1.33059	1.55068	1.92842	3.65666	1.51834	2.54264	2.04086	1.68167	1.71855	1.7555	2.01148	1.50152	2.42665	1.85226
hsa_miR_517b_st	1.56042	1.28224	1.48935	1.755	1.6294	1.77767	1.52103	1.38036	1.49963	1.46677	1.61699	1.35156	1.17273	1.61912	1.47204	1.59638	1.69554	1.5224	1.60284	2.60801	1.57506	1.59344	1.60284	1.31835	3.39257	1.68214	2.08904	1.40014	1.70837	1.49367	2.09554	1.45131	1.9578	1.95257	1.60284
hsa_miR_517c_st	1.24972	1.34409	2.00743	1.65204	1.17769	1.07313	2.2007	1.18477	1.11959	0.926686	1.41221	1.67767	1.27871	1.35276	1.4521	1.12676	1.04586	1.39419	1.22261	1.83357	1.4979	1.18313	1.26188	1.27589	1.41919	1.27482	1.60092	1.1684	1.19842	1.10605	1.26188	1.64745	0.996478	1.07531	1.33363
hsa_miR_518a_3p_st	1.50511	1.26507	1.53499	1.55565	1.30753	1.41471	1.28638	1.35243	1.47463	1.87109	1.49428	2.25571	1.24917	1.40014	1.93645	1.47463	1.69621	1.08254	1.39837	1.6861	1.56993	1.4684	1.44277	1.3006	1.69143	1.63903	1.47463	1.53834	1.20664	1.36622	1.58709	1.04392	1.36874	1.29303	1.58513
hsa_miR_518b_st	1.62125	1.69357	1.66094	1.39705	1.28619	1.2108	1.76577	1.38135	1.45329	1.37418	1.23658	1.4535	1.38899	1.15544	1.4171	1.28645	1.63902	1.62889	1.35745	1.39558	1.29068	1.65313	1.42276	1.29557	1.36866	1.38899	1.29833	1.32205	1.38899	1.3306	1.37999	1.64335	1.12663	1.6039	1.27411
hsa_miR_518d_5p_st	1.58215	1.41657	1.93756	2.08644	1.78391	1.73025	1.54635	1.91073	1.78803	2.42105	1.90107	1.40371	1.64898	1.88313	1.98545	1.62901	1.82178	2.04539	1.64932	2.0745	2.01148	2.16021	1.42111	1.65398	1.66139	2.28486	2.15982	2.16514	1.40895	2.06151	2.35057	1.78945	1.75453	1.84396	2.51717
hsa_miR_518e_star_st	1.84392	2.03278	2.47761	1.38711	2.37428	2.58341	2.19262	2.56537	1.429	2.52243	2.58641	1.68905	1.58338	2.19283	2.62644	2.32324	1.8986	1.6219	1.74555	2.25457	2.02088	1.56617	1.35997	2.35333	2.25018	2.0034	2.91163	1.95736	1.77888	1.85	2.35868	1.99114	1.55877	2.59123	2.35815
hsa_miR_518f_star_st	2.11502	1.03883	1.87504	2.4274	2.14947	1.85568	1.51434	2.20837	1.30448	1.99103	1.88985	1.18489	1.31728	2.23506	1.98405	1.82252	2.32547	1.507	1.9435	2.13671	2.01148	1.56617	1.34911	2.14302	2.344	1.42996	2.39131	2.15447	1.38047	1.75939	2.03808	1.79296	1.35018	1.70916	1.86947
hsa_miR_519a_star_st	1.49612	1.72004	2.26487	2.05388	2.58074	2.13994	1.36644	2.75076	1.94598	2.47376	2.22541	1.50183	2.29967	2.49975	2.83999	2.76883	1.62561	2.48788	3.03451	3.20263	1.62152	1.82144	2.42927	2.88857	2.86625	1.8568	2.15543	1.98775	2.4613	2.48096	2.63435	1.88253	1.65014	3.05819	2.2266
hsa_miR_519a_st	1.64368	1.26613	2.68802	2.42795	1.53886	1.80963	1.54036	1.7493	1.26923	1.8137	1.84443	1.35368	1.35524	2.37664	1.56708	1.68718	1.80971	1.53932	1.3937	2.43878	1.67181	1.50205	1.66212	1.22872	1.32191	1.27942	1.66836	1.75838	1.38176	1.92713	2.15638	1.70517	1.61421	1.91382	1.96534
hsa_miR_519b_3p_st	1.1573	1.66649	1.26071	1.47955	1.28185	1.41158	1.51434	1.36697	1.20554	1.33134	1.29657	1.29478	1.17808	1.26071	1.25132	1.29478	1.10457	1.84741	1.04434	1.10668	1.29478	1.19243	1.28778	1.51464	1.23485	1.6036	1.43395	1.4201	1.29478	1.36978	1.16435	1.25963	1.57701	1.0489	1.25653
hsa_miR_519b_5p_st	1.9225	2.36946	2.0435	1.55335	2.12718	2.62398	1.59861	2.43342	2.04006	2.35362	2.07649	1.70691	1.4558	2.19283	2.42887	2.49769	1.97602	1.59757	2.32524	2.76886	1.78025	1.29135	2.02134	1.97609	2.73981	1.55877	3.49202	1.75952	1.53067	2.70473	2.30506	2.00426	1.51428	3.12595	2.74013
hsa_miR_519c_3p_st	1.02033	1.5449	1.34805	1.49961	1.13503	1.11646	1.3676	1.37631	1.64234	1.03638	1.15544	1.2932	1.308	1.26176	1.1987	1.21638	1.19194	1.4152	1.15865	1.36451	1.16056	1.61969	1.35997	1.19757	1.32281	1.47849	1.83981	1.57418	1.19784	1.21993	1.19792	1.36652	1.25758	1.2932	1.37066
hsa_miR_519c_5p_st	1.58998	1.72261	1.76143	1.67533	2.65596	2.75928	2.2007	2.1427	1.31749	2.41216	2.08548	1.95219	1.41906	2.53405	2.41543	2.01148	1.57217	1.95011	2.4289	2.42602	2.09453	1.73798	2.01148	1.70031	2.28593	2.01148	2.77641	1.95094	1.46358	1.74276	2.65986	1.79292	1.73647	2.37456	2.25638
hsa_miR_519d_st	1.60508	1.5903	1.39883	2.3091	1.58621	1.58255	1.86305	1.65512	1.1835	1.23658	1.83395	1.60031	1.3593	1.27319	1.24731	1.53585	1.26375	1.75745	1.44489	1.48737	1.31496	1.39927	1.45844	1.99319	1.46739	1.95096	1.49519	1.37929	1.34842	1.26488	1.61407	1.3669	1.24001	1.39167	1.88345
hsa_miR_519e_star_st	1.66348	1.33593	1.66141	1.96491	2.62877	1.50349	1.92357	1.77062	2.01407	1.31606	1.82866	1.63131	3.0459	1.7539	1.61957	1.4368	1.7615	1.7539	1.84992	1.64047	2.03257	1.66018	1.653	2.92907	2.60658	1.75246	2.03477	1.58973	1.80046	1.56836	1.73547	2.16961	1.28656	1.77666	2.33097
hsa_miR_519e_st	1.26531	1.32267	1.43067	1.49312	1.37154	1.47419	1.24075	1.46172	1.42358	1.1527	1.19373	1.54553	1.47953	1.32214	1.43067	1.63573	1.78417	1.41171	1.37846	1.4465	1.38135	1.63672	1.51629	1.23006	1.31201	2.51866	2.05811	1.33164	1.52135	1.32772	1.3426	1.59818	1.31473	1.60452	1.26052
hsa_miR_520a_3p_st	1.47262	1.78204	1.5467	1.74287	1.37996	1.62551	1.50679	1.24374	1.33748	1.49091	1.59956	1.26364	1.56712	1.27309	1.41401	1.80189	1.44511	1.26714	1.75054	1.28751	1.72153	1.7216	1.47791	1.71794	1.76936	1.43171	1.4257	1.39163	1.51599	1.81341	2.19684	1.85858	1.55022	1.78676	1.64091
hsa_miR_520c_3p_st	1.37447	1.81495	1.28574	1.39252	1.41348	1.12088	1.51509	1.16146	1.16071	1.57583	1.28156	1.21479	1.41651	1.22798	1.31519	1.23436	1.30256	1.29899	1.25738	1.17804	1.14964	1.96305	1.16733	1.12436	1.30256	1.2534	1.57315	1.37691	1.206	1.46144	1.5069	1.78837	1.3348	1.1183	1.08321
hsa_miR_520c_5p_st	1.33848	2.05444	1.48345	1.68127	2.02063	2.11747	1.99265	1.96363	1.93607	2.29497	1.64339	1.65027	1.51095	2.37689	1.99587	2.35811	1.95578	1.48631	2.03339	1.98697	1.83348	1.85592	2.11903	1.96411	1.95578	2.72056	2.53727	2.04375	2.05444	1.96216	1.77447	2.19104	1.54258	2.39064	2.41267
hsa_miR_520d_3p_st	1.6144	3.19176	1.64312	1.87547	1.54724	2.28012	2.16786	2.6326	2.29971	3.24619	2.24304	2.89157	1.71968	2.04575	1.7201	2.58129	2.07263	1.67583	2.06131	1.53121	2.11491	2.04895	2.005	1.83739	2.13301	1.49769	2.20512	1.50737	1.9369	2.19022	2.60296	1.95273	1.80306	2.5234	1.69001
hsa_miR_520f_st	1.39652	1.37567	1.36821	2.00485	1.83699	1.73945	1.79384	1.54963	1.48916	1.49091	1.53241	1.16071	1.49898	1.58584	1.58474	1.56021	1.59106	1.64821	1.15184	1.70022	1.37876	1.80539	1.84757	1.36364	1.85739	1.55911	1.40228	1.45697	1.47267	1.55559	1.54359	1.6613	1.22565	1.48563	1.5528
hsa_miR_520h_st	1.47472	1.675	1.52386	1.57848	1.55748	1.29591	1.83787	1.30217	1.76997	1.1527	1.27325	1.47209	1.24925	1.23646	1.2981	1.59638	1.46365	1.63832	1.17859	1.47209	1.40694	1.49125	1.81939	1.61972	1.48335	1.59299	1.44246	1.15876	1.58293	1.66389	1.34429	1.44814	1.55503	1.5522	1.21661
hsa_miR_521_st	1.68452	1.34514	1.21536	2.50474	1.36377	1.68198	1.51553	1.38717	1.19649	1.39749	1.11918	1.42322	1.3344	1.50141	1.26686	1.55969	1.29116	1.32982	1.21032	1.36451	1.38717	1.30184	1.25345	1.51684	1.65666	1.17692	1.73287	1.14225	1.60586	1.46231	1.66471	1.38761	1.34558	1.48882	1.45591
hsa_miR_522_star_st	2.10658	2.21792	2.29357	1.80252	2.59542	2.70141	1.44846	2.67805	1.85568	2.7366	2.49796	1.93686	2.17453	2.64746	2.69443	3.2645	2.07581	2.0816	2.56408	3.37129	1.94382	2.07	2.44599	3.06055	2.20246	2.01148	3.33328	2.27927	2.67695	2.55707	2.91992	3.17814	1.90704	3.32873	2.97545
hsa_miR_522_st	1.73785	1.25419	1.49678	1.94574	1.44707	1.48694	1.25936	1.40014	1.53241	1.47904	1.56783	1.63668	1.28335	1.4056	1.40347	1.27199	1.47463	1.39423	1.74555	1.46246	1.35741	1.62649	1.55946	1.89637	1.47612	1.47463	1.35636	1.4981	1.1696	1.44624	1.24235	1.27887	1.73617	1.31583	1.29536
hsa_miR_523_star_st	2.57459	1.86759	2.4625	2.37639	2.60506	2.67773	1.90883	3.31046	1.90204	3.30516	2.36994	2.19931	2.24636	2.57626	2.4625	2.79662	2.14723	2.7728	2.31914	3.52296	2.17755	2.05996	2.31048	2.56244	3.00474	2.01148	3.5041	3.16484	2.11702	2.35414	3.3039	2.64778	1.97519	2.95239	2.02363
hsa_miR_524_5p_st	1.1573	1.27083	1.4753	1.91597	1.24784	1.33659	1.51434	1.35238	1.14665	1.55465	1.54042	1.49151	1.52116	1.98891	1.2904	1.29586	1.56509	1.44098	1.48777	1.51919	1.66867	1.83193	1.55164	1.69072	1.92213	1.29403	1.51411	1.52235	1.65155	1.41874	1.6494	1.51633	1.67593	1.47009	1.70403
hsa_miR_525_3p_st	1.20864	1.4262	1.40296	1.21705	1.49648	1.35122	1.70674	1.21205	1.26131	1.2298	1.12469	1.22143	1.20683	1.16326	1.18552	1.24753	1.48246	1.1778	1.55317	1.5897	1.3026	1.24019	1.3077	1.31814	1.39777	1.34233	1.52817	1.24075	1.51248	1.17423	1.55749	1.27084	1.28791	1.48415	1.08574
hsa_miR_526a_st	1.66326	1.84202	1.92047	1.25673	2.78899	2.24569	2.33437	1.91382	1.56543	1.88166	1.37535	1.43475	1.56686	2.14073	2.35865	2.39444	1.86776	2.3529	2.16371	2.05755	1.79196	1.68712	1.90138	1.81017	2.12109	2.57654	1.89375	2.78122	1.34835	1.86247	1.66839	2.07157	1.36292	1.6229	1.88166
hsa_miR_526b_star_st	1.2249	1.16708	1.70362	1.73514	1.2567	1.18284	1.52518	1.16071	1.65318	1.16354	1.12015	1.40388	1.45502	1.16628	1.44311	1.22628	1.37668	1.29624	1.6289	1.33979	1.42186	1.78399	1.2538	1.36308	1.31265	2.01148	1.37635	1.27919	1.22861	1.17725	1.21423	1.30274	1.78386	1.27023	0.957896
hsa_miR_532_3p_st	6.71511	4.83335	6.77601	6.18758	6.59042	6.92071	6.45562	6.88314	6.00671	6.1513	6.67866	5.69995	6.99059	6.89863	6.23828	6.38031	6.66197	6.45274	6.1906	7.20759	6.13119	2.98649	6.71521	6.69998	6.89482	3.69162	7.00126	6.90545	6.73671	6.2474	6.95979	7.30375	5.21406	6.69515	6.95156
hsa_miR_532_5p_st	8.35362	7.90365	8.31207	6.80624	7.8677	8.32359	7.40886	8.65744	8.16348	8.47032	8.17125	7.83747	7.76096	8.35797	8.27873	8.29264	8.30579	8.18425	7.73116	8.45903	8.2851	6.47418	8.06811	7.74659	8.14508	4.15508	8.21165	8.26418	8.02707	8.59156	8.33552	8.1153	7.42175	8.65126	8.07377
hsa_miR_539_st	5.57467	4.13521	6.68401	4.8874	6.046	5.96573	3.62801	5.94465	4.51161	7.00773	6.48841	5.23526	5.61423	6.12085	5.61292	7.01298	5.52727	5.99521	6.85637	6.13518	7.01256	2.36632	6.66241	6.20232	6.65596	2.38212	6.5778	6.37507	5.9351	7.08081	6.25748	6.2082	6.41482	6.20246	6.43461
hsa_miR_541_st	2.82696	2.37281	2.12616	3.15095	2.99823	2.96121	4.00518	3.02286	1.98263	3.63943	2.92276	1.89165	2.64464	2.87767	2.70684	3.58232	2.87767	2.32963	2.44291	3.08456	2.36461	3.26278	3.63834	2.02397	2.58505	1.9119	3.98449	2.82215	3.04082	3.57778	2.46028	2.45599	3.51356	2.96366	3.20812
hsa_miR_542_3p_st	1.34777	1.32311	1.13313	1.5952	1.56396	1.43491	1.71563	1.40014	1.33942	1.32602	1.3157	1.17872	1.38824	1.18612	1.29817	1.31258	1.32311	1.54671	1.24015	1.49301	1.15641	1.47006	1.12288	1.32276	1.31641	1.37387	1.30325	1.25645	1.54397	1.38423	1.10388	1.22964	1.43286	1.32311	1.4064
hsa_miR_543_st	7.28367	3.91265	7.85988	4.99872	8.48864	8.48076	6.61132	8.00677	6.20847	6.45636	7.72601	4.60215	8.31124	7.48178	7.19133	6.79846	7.46819	8.21179	7.92924	8.03676	7.70218	1.44075	7.6702	8.41167	8.54571	2.60875	8.65673	8.20548	7.74193	7.94231	8.2035	8.51784	4.11801	8.0583	8.23017
hsa_miR_544b_st	1.13574	1.50233	2.31261	1.01974	1.32977	1.28276	1.37668	1.25056	1.40744	1.37926	1.16226	1.13915	1.48221	1.15544	1.40911	1.30491	1.27057	1.08254	1.02252	1.64729	1.27491	1.26978	1.46838	1.47312	1.73676	1.2534	1.67518	1.16416	1.38738	1.39893	1.31996	1.53384	1.99797	1.20945	1.37152
hsa_miR_544_st	1.20922	1.35077	1.44591	1.32629	1.2058	1.4171	1.65244	1.20015	1.24995	0.999545	1.33067	1.14414	1.44438	1.11601	1.3842	1.00927	1.72432	1.29135	1.50183	1.48911	1.14322	1.69908	1.50602	1.01762	1.07644	1.96501	1.54362	1.55991	1.08806	1.47199	1.37971	1.75609	0.984144	1.33161	1.49303
hsa_miR_545_star_st	1.45948	1.27653	1.18055	1.57848	1.1806	1.00465	1.51434	1.19093	1.31526	1.36954	1.35192	1.33035	1.43653	1.24075	1.44661	1.45186	1.2867	1.58536	1.50183	1.28615	1.43761	1.68646	1.09709	1.3335	1.46446	1.90392	1.281	1.31026	1.21917	1.55559	1.56469	1.13134	2.11144	1.33709	1.25679
hsa_miR_545_st	1.37921	1.64727	1.68924	1.09271	1.15736	1.24634	1.12401	1.27518	1.36892	1.38328	1.18688	1.27219	1.28833	1.24509	1.17769	1.12964	1.50607	1.03178	1.3261	1.27219	1.12373	1.40788	1.27439	1.14405	1.1377	1.78243	1.19215	1.18877	1.79054	1.08199	1.45741	1.53384	1.26802	1.2932	1.23658
hsa_miR_548a_3p_st	2.19646	3.66943	3.31873	3.33664	2.99239	3.12588	5.72324	3.61401	2.79722	3.3391	3.78166	4.46182	3.72947	3.70607	3.02171	2.99981	4.41453	3.98333	3.33664	1.94442	3.47471	5.41286	3.31569	2.67726	3.27537	4.82497	3.18411	3.03247	2.35104	2.89311	3.88309	2.6895	3.18257	3.06348	3.3456
hsa_miR_548a_5p_st	1.24972	1.00769	1.30937	1.81995	1.46324	1.29988	1.37668	1.41632	1.31857	1.34751	1.5521	1.27219	1.32876	1.39076	1.33869	1.00927	1.4453	1.25382	1.68668	1.34081	1.55385	1.36873	1.16057	1.43875	1.37043	1.75099	1.22484	1.48115	1.23839	1.27993	1.68549	1.60246	1.18659	1.56061	1.492
hsa_miR_548ab_st	1.75501	1.60018	1.23181	1.57217	1.53929	1.75214	2.20096	1.62943	1.30414	1.37026	1.83012	1.38439	1.77452	1.66057	1.63519	1.29586	1.65319	1.57217	1.90762	1.46547	1.48455	1.68526	1.93023	1.9777	1.78881	1.31013	1.67423	1.43472	1.50191	1.35937	1.4061	1.41756	1.67593	1.5707	1.74955
hsa_miR_548ac_st	2.43665	3.18915	2.76868	2.90397	2.47507	2.98317	4.08774	2.25862	2.36224	3.25545	2.89503	3.9179	2.90215	2.80549	2.35135	1.60883	3.49305	3.10476	2.48684	1.5078	1.84818	2.35318	2.47507	2.21239	1.84535	3.99659	2.16559	2.06459	1.78392	2.22959	2.87347	2.79185	3.72083	2.06242	2.37586
hsa_miR_548ad_st	1.33045	1.15788	1.27062	1.47637	1.26355	1.66916	1.70056	1.50244	1.429	1.15509	1.47472	1.19058	1.64793	1.27145	1.11168	1.12807	1.30789	1.08418	1.50348	1.29572	1.40836	1.33976	1.4098	1.34018	1.39942	1.58863	1.54314	1.00636	1.64112	1.19627	1.43482	2.15392	1.43	1.39235	1.05645
hsa_miR_548ai_st	3.00232	3.34522	1.92055	2.97063	2.30508	2.49279	2.28109	3.49121	2.99057	3.58843	3.28088	2.76086	2.81064	2.66432	2.95157	3.58232	2.83176	1.68493	2.82274	3.28002	2.24401	3.70238	2.48808	2.44208	2.29399	2.75411	2.29904	2.8483	2.72075	3.37447	2.79716	3.1635	3.16603	3.46136	2.43099
hsa_miR_548al_st	1.77981	1.6413	1.85586	2.88556	1.66244	1.67274	2.40945	1.83795	1.73802	1.55324	1.84204	1.72473	1.55603	1.80069	1.64315	1.50027	1.84096	1.75162	1.90238	1.74703	1.52427	1.47938	2.06821	1.4124	1.79831	1.66533	1.44138	1.67274	1.604	1.67274	1.61272	1.44705	2.07647	1.79125	1.74825
hsa_miR_548am_st	1.36627	1.37776	1.72388	1.60168	1.24108	1.23339	1.50031	1.16498	1.55444	1.24033	1.23658	1.4092	1.60541	1.21994	1.30465	1.22516	1.68219	2.25771	1.62879	1.44019	1.10971	1.56617	1.4571	1.16255	1.34616	1.53009	1.51414	1.51225	1.28797	1.3601	1.19281	1.37668	1.32311	1.41501	1.15499
hsa_miR_548b_3p_st	1.31418	1.32643	1.45361	1.77215	1.45557	1.47881	2.11056	1.49478	1.83601	1.41777	1.36702	1.65815	1.53985	1.44949	1.43485	1.81338	1.36008	1.65371	1.48833	1.3754	1.02013	1.2012	1.57254	1.49469	1.40857	2.53802	1.72866	1.33538	1.49324	1.3647	1.23877	1.48833	1.58908	1.48833	1.33018
hsa_miR_548b_5p_st	1.60513	1.55014	1.40247	1.79129	1.69289	1.64761	1.64865	1.91201	1.76879	1.44939	1.52864	1.64748	1.22442	1.6971	1.85552	1.64083	1.47657	1.76175	1.872	1.461	2.04324	2.7122	1.73837	1.83668	1.59682	2.2243	1.73192	1.53486	1.67382	1.42466	1.53927	1.71063	1.73915	2.40243	1.67382
hsa_miR_548c_3p_st	1.11809	1.66436	1.17781	1.55042	1.2562	1.70548	1.41205	1.26416	1.51071	1.43862	1.40788	1.62264	1.32679	1.41205	1.58219	1.26207	1.47298	1.61589	1.61806	1.32937	1.22122	1.40788	1.61993	1.5931	1.43889	1.87985	1.56929	1.10912	1.42604	1.33236	1.23459	1.49441	1.38489	1.44906	1.40788
hsa_miR_548c_5p_st	2.27892	4.44552	2.29289	3.12775	2.07689	2.83971	2.5226	4.48183	2.95053	4.21621	3.00672	4.65109	2.32731	3.52275	3.76117	3.7363	2.83323	1.72258	2.88405	3.5311	2.67705	3.93451	2.40317	2.29556	2.57639	3.69082	2.68307	3.92681	4.08162	3.76513	2.44044	2.93847	4.4785	3.96997	1.98631
hsa_miR_548d_3p_st	1.30725	1.2233	1.23726	1.72843	1.1939	1.44983	1.6117	1.31293	1.34179	1.58407	1.13761	1.42214	1.57989	1.45414	1.32445	1.49518	1.28947	1.51329	1.29117	1.29472	1.29129	1.56617	1.35997	1.37867	1.45176	1.40335	1.66836	1.23726	1.3999	1.15029	1.38454	1.58783	1.82588	1.3907	1.45229
hsa_miR_548d_5p_st	1.55724	1.74263	1.24375	1.52239	1.27546	1.41832	1.51434	1.979	1.24505	1.40915	1.50246	1.7204	1.86848	1.38207	1.17737	1.59223	1.5724	1.73346	1.49146	1.461	1.39254	1.52645	1.62755	1.57689	1.2149	1.49085	1.16071	1.51434	1.60563	1.59289	1.81709	1.31948	1.51434	1.73969	1.33318
hsa_miR_548e_st	0.977101	1.39733	1.2418	1.10026	1.44707	1.53829	1.31541	1.28148	1.39777	1.31373	1.35369	1.23231	1.71989	1.31647	1.42597	1.29586	1.45164	1.3725	1.36932	1.85241	1.46471	1.90658	1.60284	1.22977	1.5588	1.55877	1.39672	1.39777	1.16206	1.19817	1.40601	1.39777	1.90082	1.36892	1.19377
hsa_miR_548g_st	1.1573	1.24075	1.32311	1.80665	1.11003	1.10753	1.69988	1.32311	1.16168	1.45405	1.30353	1.15835	1.45388	1.20389	1.35121	1.21127	1.33982	1.61548	1.26948	1.45442	1.57065	1.70869	1.03214	1.16602	1.46646	1.39309	1.61491	1.32301	1.25092	1.22689	1.73547	1.32311	1.32311	1.25181	1.42435
hsa_miR_548h_st	3.45283	2.37495	3.70799	3.18607	3.68515	4.11058	4.21037	3.96926	2.82809	2.99754	3.70515	2.75957	4.01876	3.62153	3.74691	3.04197	3.64842	3.84808	4.03572	3.75113	3.45145	3.76472	3.609	4.08865	4.00982	2.21684	4.21015	3.65335	3.46715	3.66295	3.72423	4.12154	2.52719	3.71011	3.96499
hsa_miR_548i_st	1.66205	1.57323	1.72916	2.09587	1.40564	1.70258	1.60462	1.69527	1.65694	1.46452	1.65544	1.68998	1.47932	1.57065	1.65104	1.62164	1.96015	1.67181	1.64754	1.81928	1.56271	1.45127	2.01798	1.84757	1.70273	1.74597	1.95011	1.56883	1.61355	1.423	1.70423	1.76178	1.43	1.54922	1.5505
hsa_miR_548j_st	2.07845	1.93703	2.11351	2.17099	2.15404	2.29642	2.92715	1.88788	1.87734	1.93925	2.44348	1.62264	2.17549	2.19283	2.68603	1.88467	2.0205	2.01151	2.08998	2.19776	2.12014	2.0145	2.18671	2.47774	2.344	1.75906	2.36463	2.14213	2.16606	2.25401	2.30976	2.12014	2.04955	2.39873	2.18426
hsa_miR_548k_st	2.01696	2.4308	2.362	2.33848	2.56568	2.38654	2.362	2.47521	2.23526	1.97679	2.36994	1.99054	2.2367	2.46165	2.3901	2.1815	2.12185	2.73234	2.30888	2.60186	3.05493	2.30557	2.34528	2.4246	2.59581	1.75099	2.85866	2.30736	2.11513	2.37892	2.52038	2.57893	1.8793	2.71215	2.57936
hsa_miR_548l_st	2.58603	2.52524	2.369	1.97388	1.9957	1.99054	1.67087	1.93678	1.89864	2.0375	1.76754	2.06359	1.97455	1.99007	2.2377	2.0135	2.19456	2.01245	1.82381	1.86367	2.21457	2.93278	2.0135	1.86153	1.97672	2.72056	1.77398	2.12575	1.94129	2.26958	2.2144	2.01148	2.19423	2.32946	1.82172
hsa_miR_548n_st	1.66205	1.3217	1.39883	1.85821	1.416	1.58402	1.37571	1.48533	1.55301	1.39374	1.3752	1.16071	1.15452	1.47278	1.37955	1.18932	1.37668	1.30181	1.36729	1.15175	1.1679	1.93104	1.51149	1.38295	1.39777	2.37259	1.52817	1.12978	1.50312	1.24876	1.31694	1.40812	1.1654	1.48415	1.52319
hsa_miR_548o_st	1.44033	1.29004	1.49139	1.09271	1.31259	1.25775	1.63407	1.20622	1.36968	1.41247	1.32913	1.3907	1.20932	1.61065	1.73571	1.40922	1.37711	1.35631	1.2087	1.47787	1.58983	1.40471	1.35997	1.17549	1.12894	1.48565	1.17277	1.25577	1.36968	1.19652	1.35433	1.41566	1.34993	1.51044	1.64946
hsa_miR_548p_st	1.38933	1.52389	1.40075	1.75481	1.26269	1.63912	1.72943	1.44341	1.53625	1.90331	1.4686	1.62264	1.47539	1.69526	1.57158	1.52789	2.40682	1.43782	1.50183	1.54709	1.68588	1.63741	1.53384	1.34214	1.29168	2.38461	1.76984	1.281	1.34539	1.39522	1.31314	1.54137	1.4686	1.48701	1.4686
hsa_miR_548q_st	2.7463	2.79757	3.12892	2.62678	3.451	4.52336	2.65799	4.11673	4.25564	3.96368	3.76683	3.72826	3.07736	4.60483	3.6745	3.29586	4.30827	3.69223	2.8892	3.38712	3.21682	2.30436	3.81871	2.73675	3.43883	2.27543	2.96245	3.25652	4.24951	3.80939	3.25565	3.42886	2.97808	4.28517	3.5018
hsa_miR_548v_st	1.51089	1.43142	1.11118	1.26004	1.24265	1.17082	1.62309	1.26947	1.33748	1.31139	1.34533	1.26947	1.04935	1.08546	1.598	1.17661	1.1716	1.45563	1.21388	1.52244	1.18278	1.51663	1.20584	1.38269	1.39777	1.50185	1.16817	1.34951	1.58338	1.32519	1.36857	1.0516	1.43186	1.31139	1.03274
hsa_miR_548y_st	1.50106	1.17804	1.48935	1.56298	1.29194	1.31184	1.84642	1.18102	1.40734	1.15942	1.15544	1.65923	1.62868	1.17804	1.75507	1.2671	1.41623	1.51329	1.70871	1.57775	1.41376	1.50345	1.23266	1.62961	1.39777	1.33037	1.59121	1.39815	1.24995	1.26562	1.65832	1.41376	1.48161	1.38385	1.51404
hsa_miR_550a_star_st	4.70147	2.80972	4.28103	2.67682	4.86875	5.51318	3.7193	4.40121	4.08232	3.61724	4.05143	2.03278	5.37512	4.86251	4.92209	3.2687	4.90409	4.63057	3.8789	5.08659	4.08866	1.96305	4.07552	5.19677	5.38269	2.01148	5.26342	4.92488	4.86938	4.41694	5.15996	5.17287	1.55877	4.3057	5.61982
hsa_miR_551b_star_st	7.27908	7.33712	6.07138	7.95779	6.24209	6.36216	6.69698	6.45726	7.16445	5.84288	5.93201	7.65454	5.95649	5.54918	5.75302	5.69711	6.49814	6.23821	7.53282	6.18584	6.18584	6.56444	6.13507	5.52354	6.06463	6.14788	6.15323	5.69929	6.13372	6.30614	6.13065	6.09152	6.542	6.03122	5.67581
hsa_miR_556_3p_st	1.88333	1.52389	1.64232	1.45313	1.17916	1.56042	1.52817	1.26531	1.48897	1.44011	1.38806	1.54219	1.99248	1.74621	1.32918	1.54795	1.89579	1.56607	1.67083	1.52687	1.52031	1.44283	1.52317	1.74459	1.52817	2.01148	1.52817	1.4706	1.46428	1.55559	1.36908	1.73264	1.63638	1.34597	1.32256
hsa_miR_556_5p_st	1.43135	1.8279	1.17136	1.5649	1.46731	1.47257	1.96032	1.30962	1.21996	1.40972	1.39352	1.3548	1.25927	1.35889	1.35024	1.20336	1.42676	1.19442	1.78107	1.35109	1.33153	1.9998	1.44354	1.51191	1.5869	1.39309	1.83137	1.24075	1.28214	1.30091	1.39672	1.26448	1.43	1.39672	1.51664
hsa_miR_561_st	1.05492	1.32267	1.32762	1.48089	1.46973	1.3113	1.29092	1.06017	1.33748	1.3196	1.34471	1.6453	1.58338	1.47472	1.66072	1.1174	1.39934	1.10847	1.50183	1.04367	1.40291	1.75039	1.47791	1.33297	1.24583	2.17839	1.248	1.2698	1.18183	1.15021	1.38876	1.21851	1.40348	1.55597	1.34471
hsa_miR_570_st	1.53485	1.56204	1.80614	1.57055	1.71855	1.76448	1.84866	1.69279	1.57055	1.32487	1.57055	2.24823	1.44738	1.32752	1.46616	1.12128	1.69621	1.78977	1.29466	1.49915	1.0511	2.49393	1.33638	1.22872	1.53559	1.78914	1.60451	1.57418	1.36433	1.48296	1.06228	1.32311	1.59691	1.41153	1.35076
hsa_miR_574_3p_st	10.3133	9.63582	9.38606	8.44217	9.19968	9.47175	8.41035	9.93465	11.5241	9.08639	9.56891	10.1344	9.59554	9.34065	9.40317	9.46645	10.2672	9.84664	8.74463	10.4333	8.64629	7.75297	9.95995	9.52885	10.1454	9.78656	9.14594	9.88196	10.237	9.23864	9.404	9.81214	8.74975	10.3116	10.501
hsa_miR_576_3p_st	1.37173	1.52389	1.12453	1.40951	1.38341	1.37446	1.73566	1.40014	1.18467	1.25622	1.26534	1.57641	1.25138	1.36686	1.38032	1.65856	1.41343	1.36091	1.39672	1.26266	1.24443	1.59013	1.39672	1.49469	1.46047	1.96113	1.36343	1.02973	1.46862	1.43928	1.47287	1.34706	1.69989	1.34035	1.56827
hsa_miR_576_5p_st	1.78554	1.4036	1.38484	2.02797	1.67218	1.52499	1.92357	1.65512	2.08079	1.07291	1.23803	1.97341	1.70051	1.41079	1.82773	1.67731	1.324	1.78977	1.74076	1.86558	1.75275	1.68887	1.82784	1.72314	1.62603	1.83193	1.65512	1.41828	1.70609	1.34939	1.97965	1.86	1.51094	1.63983	2.00103
hsa_miR_580_st	1.60849	1.64234	1.72802	1.70195	1.85283	1.64234	1.91644	1.68965	1.52823	1.40428	1.70703	1.86161	1.58057	1.414	1.67944	1.2892	1.64234	2.01587	1.41178	1.45388	1.55669	1.56647	1.60284	1.67783	1.29835	2.78364	1.64234	1.48653	1.66315	1.45687	1.7189	1.51342	1.67593	1.7199	1.87116
hsa_miR_582_3p_st	1.81037	2.78141	2.16481	2.02038	2.08705	2.36742	1.49692	2.47521	1.89851	2.72142	2.54508	1.99824	1.58601	2.8823	1.60019	2.2398	1.82834	1.76946	1.88224	1.92464	2.68578	1.66404	2.42931	1.64057	1.24301	1.55877	1.67489	1.65009	1.83333	2.28566	2.59932	2.01148	2.38007	1.99824	2.01203
hsa_miR_584_st	10.7847	12.007	9.0766	8.45206	7.61458	6.93728	6.98711	8.5744	11.1544	9.04495	8.72916	11.2524	7.69695	8.35452	8.68386	9.43664	9.23856	8.55792	8.46718	9.06758	10.6487	11.0785	10.1412	7.89351	8.71109	11.3186	7.37555	8.99033	9.8739	9.01029	8.45518	7.94786	10.4172	10.041	9.79485
hsa_miR_586_st	1.34777	1.26542	1.31237	1.15875	1.63126	1.32455	1.92357	1.37363	1.25499	1.39749	1.40655	1.41537	1.45554	1.32477	1.56573	1.50923	1.28842	1.37537	1.5316	1.72449	1.11996	1.31602	1.50258	1.14405	1.48179	1.71879	1.23547	1.15733	1.43361	1.2629	1.23459	1.44738	1.34354	1.2932	1.31168
hsa_miR_589_st	2.94937	3.72463	2.29207	1.63404	2.69017	2.83985	1.53159	3.11756	2.88619	3.35081	3.02949	2.61657	2.13782	3.79676	1.95478	4.12448	2.25959	3.16548	2.20343	2.27182	2.5053	2.25736	2.59656	2.14474	2.14984	1.94682	1.97809	2.13555	2.61657	2.73479	2.61657	2.21539	2.17121	4.14419	2.59619
hsa_miR_590_5p_st	1.57265	1.47916	1.66861	2.68024	1.69286	2.24721	1.87436	1.86461	2.36116	1.31139	1.53693	1.37337	1.59039	2.30322	1.7468	1.59638	1.32747	1.74056	1.85243	1.61361	2.08562	1.4113	1.89895	1.83806	1.79853	1.75442	1.41563	2.22889	2.31336	1.80633	1.40838	1.7468	1.45366	1.7468	2.96357
hsa_miR_592_st	3.68706	2.18031	4.7455	2.01019	4.29696	4.58003	2.44945	4.61013	2.22985	4.67039	4.41532	1.64209	4.06499	5.15717	4.07819	4.02947	3.9636	4.2496	5.22202	5.25849	4.82871	1.40822	4.88501	5.34233	4.97234	1.55877	5.31782	4.5369	4.43811	5.25654	5.29343	4.18078	2.36866	4.42765	5.26602
hsa_miR_597_st	1.47122	1.86923	1.54771	1.42119	1.29526	1.54768	1.24802	1.48533	1.37547	1.31139	1.47463	1.66505	1.63911	1.66845	1.37024	1.41212	1.47463	1.73624	1.66129	1.43088	1.47463	1.15165	1.21176	1.75179	1.55646	1.39309	1.58962	1.42492	1.35565	1.58842	1.41199	1.39836	1.26996	1.67229	1.46126
hsa_miR_598_st	5.66573	4.39713	5.93636	1.85905	6.41031	6.79788	2.86435	5.94155	4.07606	5.74733	6.24077	3.98278	6.27379	6.12621	5.31902	6.1729	5.84261	6.61779	6.04156	6.5292	6.54729	4.40309	6.45311	7.31583	6.66584	3.97743	6.59126	6.00219	6.06405	6.13295	6.58798	6.55297	5.36052	5.41993	6.73867
hsa_miR_601_st	1.71154	1.51244	2.56137	2.14466	1.71844	1.49954	2.11646	1.54288	2.09944	1.71297	1.95572	2.14947	2.39226	2.25038	1.44938	1.81338	2.10002	2.06303	1.88975	1.96694	1.33647	2.0206	1.85507	1.72135	1.6105	1.93821	1.39152	1.61318	1.67027	1.97648	1.73357	2.29668	2.93388	1.72984	2.14739
hsa_miR_603_st	1.73775	1.93809	1.83715	1.43375	1.46463	1.57309	3.03681	1.57055	1.57753	1.78186	1.73547	2.03153	1.76077	1.40014	1.20513	1.18666	2.28838	1.44537	1.57527	1.44133	1.29478	2.17218	1.64796	1.64014	1.05098	3.26618	1.41397	1.78082	1.37131	1.69091	2.09496	1.57753	2.08768	1.3056	1.36923
hsa_miR_615_3p_st	3.63305	3.95773	3.05372	2.43645	2.20239	2.19377	1.92357	3.14083	4.97199	3.69755	3.42719	4.62317	2.38456	3.26425	3.10291	4.17716	3.04733	2.20666	4.06988	2.41433	4.2728	6.85159	2.62322	3.39575	3.12575	2.34435	2.47384	3.4768	3.44996	5.27262	2.40845	3.39575	4.23046	3.35595	2.44455
hsa_miR_615_5p_st	2.27674	2.88931	2.83683	2.28107	2.35466	1.65642	2.56679	1.83708	2.3467	2.72525	2.45904	2.22751	1.84795	2.20766	2.84347	1.68991	1.67727	1.27727	2.93566	2.0367	3.06189	2.83148	2.04897	1.5931	1.19595	2.34435	2.51625	2.42985	2.22107	2.78202	2.41552	2.1766	1.84138	2.20766	2.3651
hsa_miR_616_star_st	1.69374	1.45442	1.24075	2.2159	2.05369	1.74666	1.58672	1.79091	1.56479	1.40444	1.55877	1.7482	1.78566	2.28246	1.84601	1.69621	1.96271	2.08212	1.35122	1.96753	1.70643	1.69621	1.59228	1.81041	1.42738	1.73906	1.52512	1.45784	2.15402	1.59978	2.03865	1.44867	1.37236	2.04961	1.87116
hsa_miR_616_st	2.7463	2.39937	2.16074	2.18852	2.7463	2.67441	3.42962	2.92668	2.2445	3.36013	2.7463	2.03619	2.53824	2.7463	3.44537	2.68886	2.38166	2.49329	2.32524	2.85463	2.78255	1.95226	2.6724	2.27188	3.03863	2.65802	2.87851	3.10971	2.85143	2.48452	2.38163	2.86344	2.33524	3.10091	3.07008
hsa_miR_617_st	1.66205	1.393	1.15812	2.45921	1.38024	1.31167	1.51434	2.0106	1.84458	1.4342	1.57217	1.50783	1.58338	1.32653	1.91183	1.59638	1.57217	1.19324	1.57217	1.54236	1.48576	1.38812	1.76135	1.18076	1.40376	1.91338	1.59474	1.19404	1.34672	1.74136	1.97217	1.90784	1.83443	1.76906	1.43186
hsa_miR_624_star_st	1.84661	1.5069	1.64819	2.14997	1.3839	1.77146	1.69891	1.37024	1.33748	1.76434	1.64546	1.34268	1.4584	1.27518	1.30773	1.49518	1.64266	1.64953	1.50419	1.44401	1.38899	1.41335	1.45249	1.38137	1.39777	1.51509	1.8794	1.36687	1.16101	1.29152	1.43514	1.39359	1.34177	1.3907	1.75586
hsa_miR_625_star_st	2.06792	1.85676	1.32214	1.85668	1.77557	2.34636	2.67875	1.83543	2.12805	1.70949	1.88827	2.10496	1.52993	1.89163	1.52221	1.82805	1.40917	1.55035	1.95092	2.2707	2.05374	3.79716	1.88379	1.95583	1.86232	2.34435	2.45301	1.60526	1.98347	1.99183	1.877	2.50787	1.99114	1.42228	1.96862
hsa_miR_627_st	1.85946	1.69265	1.83876	1.17004	1.42893	1.91444	2.19965	2.12227	1.87988	2.51238	1.90116	2.48616	1.82286	2.02036	1.70675	2.20502	1.82834	1.59338	2.09525	1.71198	1.71699	1.78246	1.85946	1.84215	1.50332	2.51004	1.5509	1.51007	1.85946	2.00515	1.83004	1.72478	2.15996	2.43011	1.46887
hsa_miR_628_5p_st	3.16993	1.37771	4.38809	1.88284	4.92716	4.9452	2.80293	4.09879	2.15357	3.34646	4.65607	1.92476	4.80612	4.29696	3.48378	3.98282	4.32575	4.00726	4.58228	5.19695	4.47975	1.46508	3.65838	5.72893	5.43681	2.01148	5.46206	4.58885	4.86145	4.93425	4.30423	4.73283	1.72462	4.33811	5.26766
[truncated: 384 more rows]
